# Supplementary material for: mer-Tri­chlorido­tris­(tetra­hydro­thio­phene-κS)iridium(III): preparation and comparison with other mer-tri­chlorido­tris­(tetra­hydro­thio­phene-κS)metal complexes
Source: Acta Crystallogr E Crystallogr Commun. 2016 Aug 16;72(Pt 9):1305–9. doi: 10.1107/S2056989016012883 (PMC5120713; doi:10.1107/S2056989016012883)
Supplement: Supplementary file 1 [file e-72-01305-sup1.cif]

##############################################################################
#                                                                            #
# This CIF contains the data in a paper accepted for publication in          #
# Acta Crystallographica Section E. It conforms to the requirements of       #
# Notes for Authors for Acta Crystallographica Section E, and has been       #
# peer reviewed under the auspices of the IUCr Commission on Journals.       #
#                                                                            #
# Full details of the Crystallographic Information File format               #
# are given in the paper "The Crystallographic Information File (CIF):       #
# a New Standard Archive File for Crystallography" by S. R. Hall, F. H.      #
# Allen and I. D. Brown [Acta Cryst. (1991), A47, 655-685].                  #
#                                                                            #
# The current version of the core CIF dictionary is obtainable from          #
# ftp://ftp.iucr.org/pub/cif_core.dic.                                       #
#                                                                            #
# Software is freely available for graphical display of the structure(s)     #
# in this CIF. For information consult the CIF software page                 #
# http://www.iucr.org/resources/cif/software.                                #
#                                                                            #
# This file may be used for bona fide research purposes within the           #
# scientific community so long as proper attribution is given to the journal # 
# article from which it was obtained.                                        #
#                                                                            #
##############################################################################
data_I
_database_code_depnum_ccdc_archive 'CCDC 1495966'
_journal_date_recd_electronic     2016-07-27
_journal_date_accepted     2016-08-09
_journal_name_full     'Acta Crystallographica, Section E'
_journal_year     2016
_journal_volume     72
_journal_issue      9
_journal_page_first     1305
_journal_page_last     1309
_journal_paper_category     GM
_journal_paper_doi     10.1107/S2056989016012883
_journal_coeditor_code     PK2588
_publ_contact_author_name     'Merola, J.S.'
_publ_contact_author_address
;
Department of Chemistry
Virginia Tech
Blacksburg, VA 24061
USA
;
_publ_contact_author_email     'jmerola@vt.edu'
_publ_contact_author_fax     ?
_publ_contact_author_phone     '+1 540-231-4510'
_publ_section_title
;
<i>mer</i>-Trichloridotris(tetrahydrothiophene-\k<i>S</i>)iridium(III):
preparation and comparison with other
<i>mer</i>-trichloridotris(tetrahydrothiophene-\k<i>S</i>)metal complexes
;
_publ_section_title_footnote     .
loop_
    _publ_author_name
    _publ_author_footnote
    _publ_author_address
    'Brown, Loren C.' .
;
Department of Chemistry
Virginia Tech
Blacksburg, VA 24061
USA
;
    'DuChane, Christine M.' .
;
Department of Chemistry
Virginia Tech
Blacksburg, VA 24061
USA
;
    'Merola, Joseph S.' .
;
Department of Chemistry
Virginia Tech
Blacksburg, VA 24061
USA
;
_publ_section_synopsis
;
The crystal structure of
<i>mer</i>-trichloridotris(tetrahydrothiophene-\k<i>S</i>)iridium(III) is
reported and compared with a different form of the complex previously
reported. It is also compared with other
<i>mer</i>-trichloridotris(tetrahydrothiophene-\k<i>S</i>)metal(III) complexes
of molybdenum, ruthenium and rhodium.
;
_chemical_name_systematic
;
<i>mer</i>-Trichloridotris(tetrahydrothiophene-\k<i>S</i>)iridium(III)
;
_chemical_name_common     ?
_chemical_formula_moiety     'C12 H24 Cl3 Ir S3'
_chemical_formula_sum     'C12 H24 Cl3 Ir S3'
_chemical_formula_iupac     '[Ir Cl3 (C4 H8 S1)3]'
_chemical_formula_weight     563.04
_chemical_melting_point     ?
_shelx_space_group_comment
;
The symmetry employed for this shelxl refinement is uniquely defined
by the following loop, which should always be used as a source of
symmetry information in preference to the above space-group names.
They are only intended as comments.
;
_space_group_crystal_system     monoclinic
_space_group_name_H-M_alt     'P 21/n'
_space_group_name_Hall     '-P 2yn'
loop_
    _space_group_symop_operation_xyz
    'x, y, z'
    '-x+1/2, y+1/2, -z+1/2'
    '-x, -y, -z'
    'x-1/2, -y-1/2, z-1/2'
_cell_length_a     11.9160(3)
_cell_length_b     10.2528(2)
_cell_length_c     14.9434(4)
_cell_angle_alpha     90
_cell_angle_beta     107.202(3)
_cell_angle_gamma     90
_cell_volume     1744.00(7)
_cell_formula_units_Z     4
_cell_measurement_reflns_used     9679
_cell_measurement_theta_min     4.1340
_cell_measurement_theta_max     32.2080
_cell_measurement_temperature     100.2(3)
_exptl_crystal_description     cube
_exptl_crystal_colour     yellow
_exptl_crystal_size_max     0.507
_exptl_crystal_size_mid     0.431
_exptl_crystal_size_min     0.324
_exptl_crystal_density_diffrn     2.144
_exptl_crystal_density_meas     ?
_exptl_crystal_density_method     ?
_exptl_crystal_F_000     1088
loop_
    _exptl_crystal_face_index_h
    _exptl_crystal_face_index_k
    _exptl_crystal_face_index_l
    _exptl_crystal_face_perp_dist
    2 5 -2 0.2131
    -3 0 5 0.1696
    -3 -2 5 0.1778
    -1 -5 0 0.1407
    3 -1 -5 0.2348
    -3 5 -1 0.2032
    2 -5 2 0.1447
    0 -4 5 0.1785
    1 2 -5 0.3090
    4 -3 5 0.2001
    5 -3 -4 0.2190
    -5 3 -3 0.2118
    5 -1 -4 0.2339
    4 0 5 0.2256
    -5 -2 -3 0.2317
    -1 2 5 0.2105
    5 3 5 0.2147
    -5 -5 -3 0.2035
    5 1 -4 0.2363
    4 5 5 0.1759
    5 1 -5 0.2295
    2 5 2 0.1493
    4 1 -5 0.2334
    0 5 1 0.1574
_exptl_absorpt_coefficient_mu     8.459
_exptl_absorpt_correction_type     analytical
_exptl_absorpt_process_details
;
[CrysAlis PRO (Rigaku Oxford Diffraction, 2015) based on expressions
derived
by Clark & Reid (1995)]
;
_shelx_estimated_absorpt_T_min     ?
_shelx_estimated_absorpt_T_max     ?
_exptl_absorpt_correction_T_min     0.064
_exptl_absorpt_correction_T_max     0.155
_diffrn_ambient_temperature     100.2(3)
_diffrn_radiation_type     MoK\a
_diffrn_radiation_wavelength     0.71073
_diffrn_radiation_monochromator     graphite
_diffrn_measurement_device_type     'Rigaku OD Xcalibur Eos Gemini ultra'
_diffrn_measurement_device     'four-circle diffractometer'
_diffrn_measurement_method     '\w scans'
_diffrn_detector_area_resol_mean     8.0061
_diffrn_reflns_number     19537
_diffrn_reflns_av_R_equivalents     0.0418
_diffrn_reflns_theta_min     3.580
_diffrn_reflns_theta_max     32.238
_diffrn_reflns_theta_full     30.500
_diffrn_measured_fraction_theta_max     0.935
_diffrn_measured_fraction_theta_full     0.998
_diffrn_reflns_limit_h_min     -13
_diffrn_reflns_limit_h_max     17
_diffrn_reflns_limit_k_min     -13
_diffrn_reflns_limit_k_max     15
_diffrn_reflns_limit_l_min     -22
_diffrn_reflns_limit_l_max     21
_refine_special_details     ?
_reflns_number_total     5773
_reflns_number_gt     5062
_reflns_threshold_expression     'I > 2\s(I)'
_refine_ls_structure_factor_coef     Fsqd
_refine_ls_matrix_type     full
_refine_ls_R_factor_all     0.0350
_refine_ls_R_factor_gt     0.0286
_refine_ls_wR_factor_gt     0.0602
_refine_ls_wR_factor_ref     0.0631
_refine_ls_goodness_of_fit_ref     1.052
_refine_ls_restrained_S_all     1.052
_refine_ls_number_reflns     5773
_refine_ls_number_parameters     172
_refine_ls_number_restraints     0
_refine_ls_hydrogen_treatment     constr
_refine_ls_weighting_scheme     calc
_refine_ls_weighting_details
              'w=1/[\s^2^(Fo^2^)+(0.0223P)^2^+0.8135P] where P=(Fo^2^+2Fc^2^)/3'
_atom_sites_solution_hydrogens     geom
_atom_sites_solution_primary     direct
_atom_sites_solution_secondary     ?
_refine_ls_shift/su_max     0.002
_refine_ls_shift/su_mean     0.000
_refine_diff_density_max     1.537
_refine_diff_density_min     -1.464
_refine_ls_extinction_method     none
_refine_ls_extinction_coef     .
loop_
    _atom_type_symbol
    _atom_type_description
    _atom_type_scat_dispersion_real
    _atom_type_scat_dispersion_imag
    _atom_type_scat_source
    'C' 'C' 0.0033 0.0016
                         'International Tables Vol C Tables 4.2.6.8 and 6.1.1.4'
    'H' 'H' 0.0000 0.0000
                         'International Tables Vol C Tables 4.2.6.8 and 6.1.1.4'
    'S' 'S' 0.1246 0.1234
                         'International Tables Vol C Tables 4.2.6.8 and 6.1.1.4'
    'Cl' 'Cl' 0.1484 0.1585
                         'International Tables Vol C Tables 4.2.6.8 and 6.1.1.4'
    'Ir' 'Ir' -1.4442 7.9887
                         'International Tables Vol C Tables 4.2.6.8 and 6.1.1.4'
_computing_data_collection
;
CrysAlis PRO (Rigaku Oxford Diffraction, 2015)
;
_computing_cell_refinement
;
CrysAlis PRO (Rigaku Oxford Diffraction, 2015)
;
_computing_data_reduction
;
CrysAlis PRO (Rigaku Oxford Diffraction, 2015)
;
_computing_structure_solution
;
SHELXT (Sheldrick, 2015a)
;
_computing_structure_refinement
;
SHELXL2016 (Sheldrick, 2015b)
;
_computing_molecular_graphics
;
<i>OLEX2</i> (Dolomanov <i>et al.</i>,  2009)
;
_computing_publication_material
;
<i>OLEX2</i> (Dolomanov <i>et al.</i>,  2009)
and Mercury (Macrae et al., 2008)
;
loop_
    _atom_site_type_symbol
    _atom_site_label
    _atom_site_fract_x
    _atom_site_fract_y
    _atom_site_fract_z
    _atom_site_U_iso_or_equiv
    _atom_site_adp_type
    _atom_site_calc_flag
    _atom_site_occupancy
    _atom_site_disorder_assembly
    _atom_site_disorder_group
    Ir Ir1 0.45092(2) 0.70407(2) 0.73222(2) 0.01133(4) Uani d 1 . .
    Cl Cl1 0.59718(7) 0.70422(8) 0.65431(6) 0.01922(17) Uani d 1 . .
    Cl Cl2 0.59716(8) 0.73216(8) 0.87865(6) 0.01887(16) Uani d 1 . .
    Cl Cl3 0.30344(7) 0.71455(8) 0.80946(6) 0.01688(16) Uani d 1 . .
    S S1 0.46678(7) 0.47667(8) 0.74921(6) 0.01509(16) Uani d 1 . .
    S S2 0.30373(7) 0.68096(8) 0.59053(6) 0.01540(16) Uani d 1 . .
    S S3 0.44035(7) 0.93361(9) 0.72529(6) 0.01636(16) Uani d 1 . .
    C C1 0.6230(3) 0.4314(4) 0.7907(3) 0.0236(8) Uani d 1 . .
    H H1A 0.6388 0.3570 0.7540 0.028 Uiso calc 1 . .
    H H1B 0.6727 0.5059 0.7837 0.028 Uiso calc 1 . .
    C C2 0.6496(3) 0.3940(4) 0.8934(3) 0.0281(9) Uani d 1 . .
    H H2A 0.7157 0.3314 0.9114 0.034 Uiso calc 1 . .
    H H2B 0.6710 0.4722 0.9337 0.034 Uiso calc 1 . .
    C C3 0.5384(4) 0.3321(4) 0.9044(3) 0.0257(8) Uani d 1 . .
    H H3A 0.5449 0.3203 0.9715 0.031 Uiso calc 1 . .
    H H3B 0.5246 0.2459 0.8732 0.031 Uiso calc 1 . .
    C C4 0.4380(3) 0.4262(4) 0.8582(3) 0.0216(7) Uani d 1 . .
    H H4A 0.4387 0.5024 0.8991 0.026 Uiso calc 1 . .
    H H4B 0.3610 0.3820 0.8448 0.026 Uiso calc 1 . .
    C C5 0.3455(3) 0.5674(4) 0.5104(3) 0.0277(9) Uani d 1 . .
    H H5A 0.3271 0.6057 0.4469 0.033 Uiso calc 1 . .
    H H5B 0.4308 0.5488 0.5331 0.033 Uiso calc 1 . .
    C C6 0.2749(3) 0.4419(4) 0.5082(3) 0.0261(8) Uani d 1 . .
    H H6A 0.2620 0.3969 0.4474 0.031 Uiso calc 1 . .
    H H6B 0.3179 0.3822 0.5588 0.031 Uiso calc 1 . .
    C C7 0.1582(3) 0.4802(4) 0.5219(3) 0.0225(8) Uani d 1 . .
    H H7A 0.1078 0.5244 0.4654 0.027 Uiso calc 1 . .
    H H7B 0.1163 0.4024 0.5348 0.027 Uiso calc 1 . .
    C C8 0.1883(3) 0.5720(4) 0.6051(3) 0.0192(7) Uani d 1 . .
    H H8A 0.2167 0.5224 0.6643 0.023 Uiso calc 1 . .
    H H8B 0.1182 0.6229 0.6065 0.023 Uiso calc 1 . .
    C C9 0.3843(3) 0.9968(4) 0.6060(2) 0.0188(7) Uani d 1 . .
    H H9A 0.3912 0.9305 0.5597 0.023 Uiso calc 1 . .
    H H9B 0.3010 1.0232 0.5920 0.023 Uiso calc 1 . .
    C C10 0.4624(3) 1.1147(4) 0.6047(3) 0.0213(7) Uani d 1 . .
    H H10A 0.4527 1.1433 0.5396 0.026 Uiso calc 1 . .
    H H10B 0.4424 1.1883 0.6400 0.026 Uiso calc 1 . .
    C C11 0.5875(3) 1.0686(4) 0.6510(3) 0.0228(8) Uani d 1 . .
    H H11A 0.6424 1.1434 0.6631 0.027 Uiso calc 1 . .
    H H11B 0.6119 1.0058 0.6099 0.027 Uiso calc 1 . .
    C C12 0.5882(3) 1.0027(4) 0.7436(3) 0.0209(7) Uani d 1 . .
    H H12A 0.6061 1.0674 0.7951 0.025 Uiso calc 1 . .
    H H12B 0.6483 0.9330 0.7598 0.025 Uiso calc 1 . .
loop_
    _atom_site_aniso_label
    _atom_site_aniso_U_11
    _atom_site_aniso_U_22
    _atom_site_aniso_U_33
    _atom_site_aniso_U_12
    _atom_site_aniso_U_13
    _atom_site_aniso_U_23
    Ir1 0.01159(6) 0.01222(7) 0.01049(6) 0.00034(4) 0.00376(5) -0.00076(4)
    Cl1 0.0165(4) 0.0225(4) 0.0222(4) -0.0003(3) 0.0112(3) -0.0008(3)
    Cl2 0.0199(4) 0.0171(4) 0.0157(4) -0.0013(3) -0.0007(3) -0.0021(3)
    Cl3 0.0183(4) 0.0179(4) 0.0177(4) 0.0004(3) 0.0102(3) -0.0020(3)
    S1 0.0158(4) 0.0132(4) 0.0156(4) 0.0007(3) 0.0035(3) -0.0012(3)
    S2 0.0151(4) 0.0170(4) 0.0130(4) 0.0001(3) 0.0024(3) 0.0001(3)
    S3 0.0202(4) 0.0152(4) 0.0157(4) 0.0008(3) 0.0084(3) -0.0004(3)
    C1 0.0173(17) 0.0225(18) 0.032(2) 0.0057(14) 0.0092(16) 0.0040(16)
    C2 0.0209(18) 0.025(2) 0.030(2) 0.0032(15) -0.0046(17) 0.0039(17)
    C3 0.031(2) 0.0182(18) 0.026(2) 0.0064(15) 0.0056(17) 0.0081(16)
    C4 0.0242(18) 0.0193(18) 0.0240(18) 0.0017(14) 0.0113(16) 0.0053(15)
    C5 0.0195(18) 0.046(3) 0.0179(18) 0.0012(17) 0.0059(15) -0.0126(17)
    C6 0.032(2) 0.0249(19) 0.0184(18) 0.0067(16) 0.0027(16) -0.0076(16)
    C7 0.0290(19) 0.0168(17) 0.0180(17) -0.0032(14) 0.0015(16) -0.0019(14)
    C8 0.0143(15) 0.0214(17) 0.0238(18) -0.0031(13) 0.0082(14) -0.0051(15)
    C9 0.0191(17) 0.0207(17) 0.0149(16) 0.0011(13) 0.0023(14) 0.0031(13)
    C10 0.0262(18) 0.0181(17) 0.0212(18) 0.0021(14) 0.0097(16) 0.0024(15)
    C11 0.0222(18) 0.0221(18) 0.0260(19) -0.0030(14) 0.0100(16) 0.0021(15)
    C12 0.0189(17) 0.0199(18) 0.0209(18) -0.0037(13) 0.0013(15) -0.0008(14)
_geom_special_details
;
 All esds (except the esd in the dihedral angle between two l.s. planes)
 are estimated using the full covariance matrix.  The cell esds are taken
 into account individually in the estimation of esds in distances, angles
 and torsion angles; correlations between esds in cell parameters are only
 used when they are defined by crystal symmetry.  An approximate (isotropic)
 treatment of cell esds is used for estimating esds involving l.s. planes.
;
loop_
    _geom_bond_atom_site_label_1
    _geom_bond_atom_site_label_2
    _geom_bond_site_symmetry_2
    _geom_bond_distance
    _geom_bond_publ_flag
    Ir1 Cl1 . 2.3648(8) ?
    Ir1 Cl2 . 2.3774(9) ?
    Ir1 Cl3 . 2.3732(8) ?
    Ir1 S1 . 2.3469(9) ?
    Ir1 S2 . 2.3279(9) ?
    Ir1 S3 . 2.3575(9) ?
    S1 C1 . 1.839(4) ?
    S1 C4 . 1.835(4) ?
    S2 C5 . 1.841(4) ?
    S2 C8 . 1.834(3) ?
    S3 C9 . 1.827(4) ?
    S3 C12 . 1.843(4) ?
    C1 H1A . 0.9900 ?
    C1 H1B . 0.9900 ?
    C1 C2 . 1.522(6) ?
    C2 H2A . 0.9900 ?
    C2 H2B . 0.9900 ?
    C2 C3 . 1.521(6) ?
    C3 H3A . 0.9900 ?
    C3 H3B . 0.9900 ?
    C3 C4 . 1.533(5) ?
    C4 H4A . 0.9900 ?
    C4 H4B . 0.9900 ?
    C5 H5A . 0.9900 ?
    C5 H5B . 0.9900 ?
    C5 C6 . 1.533(6) ?
    C6 H6A . 0.9900 ?
    C6 H6B . 0.9900 ?
    C6 C7 . 1.516(5) ?
    C7 H7A . 0.9900 ?
    C7 H7B . 0.9900 ?
    C7 C8 . 1.515(5) ?
    C8 H8A . 0.9900 ?
    C8 H8B . 0.9900 ?
    C9 H9A . 0.9900 ?
    C9 H9B . 0.9900 ?
    C9 C10 . 1.529(5) ?
    C10 H10A . 0.9900 ?
    C10 H10B . 0.9900 ?
    C10 C11 . 1.521(5) ?
    C11 H11A . 0.9900 ?
    C11 H11B . 0.9900 ?
    C11 C12 . 1.537(5) ?
    C12 H12A . 0.9900 ?
    C12 H12B . 0.9900 ?
loop_
    _geom_angle_atom_site_label_1
    _geom_angle_atom_site_label_2
    _geom_angle_atom_site_label_3
    _geom_angle_site_symmetry_1
    _geom_angle_site_symmetry_3
    _geom_angle
    _geom_angle_publ_flag
    Cl1 Ir1 Cl2 . . 90.39(3) ?
    Cl1 Ir1 Cl3 . . 177.35(3) ?
    Cl3 Ir1 Cl2 . . 89.63(3) ?
    S1 Ir1 Cl1 . . 90.37(3) ?
    S1 Ir1 Cl2 . . 90.41(3) ?
    S1 Ir1 Cl3 . . 92.28(3) ?
    S1 Ir1 S3 . . 176.44(3) ?
    S2 Ir1 Cl1 . . 91.09(3) ?
    S2 Ir1 Cl2 . . 178.15(3) ?
    S2 Ir1 Cl3 . . 88.85(3) ?
    S2 Ir1 S1 . . 90.70(3) ?
    S2 Ir1 S3 . . 92.61(3) ?
    S3 Ir1 Cl1 . . 90.88(3) ?
    S3 Ir1 Cl2 . . 86.25(3) ?
    S3 Ir1 Cl3 . . 86.47(3) ?
    C1 S1 Ir1 . . 109.15(13) ?
    C4 S1 Ir1 . . 110.23(12) ?
    C4 S1 C1 . . 93.79(17) ?
    C5 S2 Ir1 . . 112.32(13) ?
    C8 S2 Ir1 . . 110.12(13) ?
    C8 S2 C5 . . 92.79(17) ?
    C9 S3 Ir1 . . 113.33(12) ?
    C9 S3 C12 . . 93.79(16) ?
    C12 S3 Ir1 . . 109.93(12) ?
    S1 C1 H1A . . 110.3 ?
    S1 C1 H1B . . 110.3 ?
    H1A C1 H1B . . 108.6 ?
    C2 C1 S1 . . 106.9(3) ?
    C2 C1 H1A . . 110.3 ?
    C2 C1 H1B . . 110.3 ?
    C1 C2 H2A . . 110.4 ?
    C1 C2 H2B . . 110.4 ?
    H2A C2 H2B . . 108.6 ?
    C3 C2 C1 . . 106.7(3) ?
    C3 C2 H2A . . 110.4 ?
    C3 C2 H2B . . 110.4 ?
    C2 C3 H3A . . 110.5 ?
    C2 C3 H3B . . 110.5 ?
    C2 C3 C4 . . 106.1(3) ?
    H3A C3 H3B . . 108.7 ?
    C4 C3 H3A . . 110.5 ?
    C4 C3 H3B . . 110.5 ?
    S1 C4 H4A . . 110.8 ?
    S1 C4 H4B . . 110.8 ?
    C3 C4 S1 . . 104.6(2) ?
    C3 C4 H4A . . 110.8 ?
    C3 C4 H4B . . 110.8 ?
    H4A C4 H4B . . 108.9 ?
    S2 C5 H5A . . 110.3 ?
    S2 C5 H5B . . 110.3 ?
    H5A C5 H5B . . 108.6 ?
    C6 C5 S2 . . 107.0(2) ?
    C6 C5 H5A . . 110.3 ?
    C6 C5 H5B . . 110.3 ?
    C5 C6 H6A . . 110.2 ?
    C5 C6 H6B . . 110.2 ?
    H6A C6 H6B . . 108.5 ?
    C7 C6 C5 . . 107.4(3) ?
    C7 C6 H6A . . 110.2 ?
    C7 C6 H6B . . 110.2 ?
    C6 C7 H7A . . 110.6 ?
    C6 C7 H7B . . 110.6 ?
    H7A C7 H7B . . 108.8 ?
    C8 C7 C6 . . 105.5(3) ?
    C8 C7 H7A . . 110.6 ?
    C8 C7 H7B . . 110.6 ?
    S2 C8 H8A . . 110.4 ?
    S2 C8 H8B . . 110.4 ?
    C7 C8 S2 . . 106.6(2) ?
    C7 C8 H8A . . 110.4 ?
    C7 C8 H8B . . 110.4 ?
    H8A C8 H8B . . 108.6 ?
    S3 C9 H9A . . 110.9 ?
    S3 C9 H9B . . 110.9 ?
    H9A C9 H9B . . 108.9 ?
    C10 C9 S3 . . 104.2(2) ?
    C10 C9 H9A . . 110.9 ?
    C10 C9 H9B . . 110.9 ?
    C9 C10 H10A . . 110.7 ?
    C9 C10 H10B . . 110.7 ?
    H10A C10 H10B . . 108.8 ?
    C11 C10 C9 . . 105.5(3) ?
    C11 C10 H10A . . 110.7 ?
    C11 C10 H10B . . 110.7 ?
    C10 C11 H11A . . 110.4 ?
    C10 C11 H11B . . 110.4 ?
    C10 C11 C12 . . 106.8(3) ?
    H11A C11 H11B . . 108.6 ?
    C12 C11 H11A . . 110.4 ?
    C12 C11 H11B . . 110.4 ?
    S3 C12 H12A . . 110.4 ?
    S3 C12 H12B . . 110.4 ?
    C11 C12 S3 . . 106.5(2) ?
    C11 C12 H12A . . 110.4 ?
    C11 C12 H12B . . 110.4 ?
    H12A C12 H12B . . 108.6 ?
loop_
    _geom_torsion_atom_site_label_1
    _geom_torsion_atom_site_label_2
    _geom_torsion_atom_site_label_3
    _geom_torsion_atom_site_label_4
    _geom_torsion_site_symmetry_1
    _geom_torsion_site_symmetry_2
    _geom_torsion_site_symmetry_3
    _geom_torsion_site_symmetry_4
    _geom_torsion
    _geom_torsion_publ_flag
    Ir1 S1 C1 C2 . . . . 106.1(3) ?
    Ir1 S1 C4 C3 . . . . -132.6(2) ?
    Ir1 S2 C5 C6 . . . . 106.8(2) ?
    Ir1 S2 C8 C7 . . . . -135.6(2) ?
    Ir1 S3 C9 C10 . . . . -138.6(2) ?
    Ir1 S3 C12 C11 . . . . 114.0(2) ?
    S1 C1 C2 C3 . . . . 33.0(4) ?
    S2 C5 C6 C7 . . . . 31.9(4) ?
    S3 C9 C10 C11 . . . . 46.4(3) ?
    C1 S1 C4 C3 . . . . -20.5(3) ?
    C1 C2 C3 C4 . . . . -49.8(4) ?
    C2 C3 C4 S1 . . . . 43.0(4) ?
    C4 S1 C1 C2 . . . . -6.9(3) ?
    C5 S2 C8 C7 . . . . -20.6(3) ?
    C5 C6 C7 C8 . . . . -48.0(4) ?
    C6 C7 C8 S2 . . . . 42.1(3) ?
    C8 S2 C5 C6 . . . . -6.3(3) ?
    C9 S3 C12 C11 . . . . -2.5(3) ?
    C9 C10 C11 C12 . . . . -49.9(4) ?
    C10 C11 C12 S3 . . . . 29.9(4) ?
    C12 S3 C9 C10 . . . . -25.0(3) ?
_shelx_hkl_file
;
   0   0  -3    8.60    2.06
   0   0  -3   11.07    2.33
   0   0   3    8.65    2.02
   0   0  -3   10.40    2.14
   0   0   4 2013.52   50.02
   0   0  -4 1930.61   46.23
   0   0  -4 1970.49   47.21
   0   0  -5    2.19    1.74
   0   0   5    4.22    2.19
   0   0  -5   -0.11    1.23
   0   0   6 3607.49   87.10
   0   0  -6 3564.40   81.25
   0   0  -6 3500.09   82.60
   0   0  -7    1.22    1.89
   0   0  -7    7.44    3.55
   0   0   7    4.30    3.50
   0   0  -8 3148.28   79.65
   0   0  -8 3031.44   76.79
   0   0   8 3032.05   83.64
   0   0   9    1.73    3.46
   0   0  -9   10.33    4.73
   0   0  -9    1.49    2.83
   0   0  10  201.55   18.41
   0   0 -10  189.75   16.45
   0   0 -10  193.18   15.30
   0   0 -11    3.06    2.75
   0   0  11    1.66    4.44
   0   0 -12  284.19   20.91
   0   0  12  265.00   24.19
   0   0 -13    0.79    3.67
   0   0  13    3.93    6.41
   0   0 -14   50.08   10.10
   0   0  14   55.57   14.09
   0   0 -15    3.24    5.65
   0   0  15    3.97    5.79
   0   0  16   57.16   13.19
   0   0 -16   43.28   10.21
   0   0 -17   -2.09    5.63
   0   0  17    5.14    5.34
   0   0 -18   62.34   12.38
   0   0  18   76.90   17.37
   0   0  19   -3.56    8.62
   0   0 -19    6.71    6.29
   0   0  20   82.87   19.41
   0   0 -20  113.08   18.60
   0   0 -21   -0.68    6.88
   0   1  -3  758.04   25.34
   0   1   3  808.03   24.41
   0   1  -3  786.93   21.20
   0   1  -4  254.70   11.35
   0   1  -4  273.65   14.66
   0  -1  -4  281.54   13.11
   0   1   4  296.38   14.28
   0   1  -4  293.56   13.10
   0  -1  -4  281.15   13.98
   0  -1  -5  184.68   12.25
   0   1  -5  188.47   11.13
   0   1  -5  171.92   12.48
   0   1  -5  198.21   10.65
   0  -1  -5  202.67   11.54
   0   1   5  170.92   11.95
   0   1  -6  930.20   35.17
   0   1  -6 1021.40   32.53
   0   1  -6 1017.82   31.32
   0  -1  -6  994.46   34.62
   0  -1  -6 1038.12   32.78
   0   1   6  955.88   34.99
   0   1  -7    4.81    2.65
   0  -1  -7   10.02    2.80
   0   1   7    0.12    2.23
   0  -1  -7    9.12    3.78
   0   1  -7    7.98    3.45
   0   1  -7    4.34    2.87
   0  -1   8 1791.50   58.46
   0  -1  -8 1806.56   52.74
   0   1  -8 1719.87   51.95
   0   1   8 1795.71   57.65
   0   1  -8 1845.85   52.15
   0   1  -9   17.37    4.64
   0  -1  -9   18.75    5.09
   0  -1   9   16.23    5.14
   0   1  -9   14.56    4.25
   0   1   9    9.83    4.52
   0  -1  10 1164.15   49.14
   0   1 -10 1235.67   43.99
   0   1 -10 1164.00   43.29
   0  -1 -10 1162.11   43.13
   0   1  10 1221.12   49.42
   0  -1  11    8.27    5.94
   0   1 -11    8.43    3.89
   0  -1 -11    8.94    5.02
   0   1  11    7.63    5.00
   0   1 -11    7.58    3.20
   0   1 -12 2292.49   71.06
   0   1 -12 2202.21   70.79
   0  -1  12 2327.52   80.55
   0  -1 -12 2182.31   70.11
   0   1  12 2242.92   78.46
   0   1 -13  129.20   15.23
   0  -1  13  165.63   19.70
   0  -1 -13  146.91   16.43
   0   1  13  129.61   17.58
   0   1 -14 2664.89   85.59
   0  -1  14 2844.87   98.33
   0   1  14 2788.79   96.71
   0  -1 -14 2683.43   85.21
   0   1 -15   77.72   13.61
   0  -1 -15   87.70   13.82
   0   1  15   73.32   15.47
   0  -1  15   82.95   16.33
   0   1 -16  824.56   44.38
   0  -1  16  853.75   52.25
   0  -1 -16  724.72   41.85
   0   1  16  751.57   49.20
   0  -1 -17   20.23    8.00
   0   1 -17   36.09   10.41
   0  -1  17   44.60   13.18
   0   1  17   21.94   11.33
   0  -1 -18  135.98   19.10
   0   1 -18  174.47   21.42
   0  -1  18  155.65   24.44
   0   1  18  165.02   25.01
   0   1 -19   48.35   12.72
   0  -1  19   48.84   14.59
   0  -1 -19   47.36   12.27
   0   1  19   36.79   14.24
   0  -1  20  362.97   38.75
   0  -1 -20  319.40   31.46
   0   1  20  326.11   37.03
   0   1 -20  309.40   30.90
   0  -1 -21   34.96   11.28
   0   1 -21   32.36   11.36
   0  -2   0 2376.29   50.80
   0   2   0 2416.97   53.72
   0   2   0 2367.66   51.85
   0   2   0 2308.42   54.52
   0  -2  -1 1507.52   39.07
   0   2   1 1668.92   40.77
   0   2  -1 1682.21   40.79
   0   2  -1 1485.92   39.72
   0   2   2 2390.61   53.99
   0   2  -2 2445.28   58.08
   0   2  -2 2277.63   54.51
   0  -2  -2 2232.88   56.72
   0   2  -3  150.06   10.99
   0   2   3  134.16    8.88
   0   2  -3  140.11    9.05
   0  -2  -3  124.49    9.72
   0   2   4   40.53    5.43
   0  -2  -4   35.08    5.36
   0   2  -4   28.12    5.27
   0   2  -4   40.57    5.04
   0  -2  -5  105.43    9.54
   0   2  -5   83.35    9.78
   0   2  -5   95.16    7.25
   0   2   5  114.78    9.86
   0   2  -6  421.91   20.54
   0   2  -6  404.89   23.08
   0   2   6  432.68   21.63
   0  -2  -6  403.78   20.36
   0   2  -6  407.37   17.43
   0  -2  -7  295.57   17.89
   0   2  -7  325.58   16.15
   0   2  -7  285.26   19.98
   0   2   7  270.70   18.07
   0   2  -7  287.81   17.48
   0   2  -8  118.89   10.24
   0   2   8  101.55   11.78
   0   2  -8  100.35   12.63
   0  -2  -8  128.80   11.94
   0   2  -8  113.17   11.58
   0   2   9   35.28    7.54
   0   2  -9   39.80    8.56
   0   2  -9   47.13    6.86
   0  -2  -9   33.94    6.65
   0   2  -9   40.39    7.48
   0  -2 -10   51.30    8.60
   0   2 -10   52.67    8.65
   0  -2  10   68.84   11.22
   0   2 -10   49.26    7.99
   0   2 -10   42.17    9.14
   0   2  10   54.76    9.67
   0   2 -11   63.67   10.04
   0  -2  11   69.43   12.01
   0   2 -11   57.77    8.53
   0  -2 -11   65.35   10.39
   0   2  11   70.95   11.71
   0  -2 -12   -4.25    4.99
   0   2  12    4.53    5.63
   0   2 -12    6.55    4.79
   0  -2  12    2.55    5.26
   0   2 -12   -0.03    2.40
   0   2  13   65.81   13.10
   0   2 -13   63.34   11.40
   0   2 -13   48.91    8.80
   0  -2 -13   54.49    9.80
   0  -2  13   64.05   13.13
   0  -2 -14   -7.82    7.11
   0  -2  14   -2.40    6.58
   0   2  14   12.41    8.35
   0   2 -14    3.87    5.47
   0  -2  15    2.40    4.75
   0   2  15    3.44    6.24
   0  -2 -15    9.13    5.77
   0   2 -15   -0.53    5.55
   0  -2  16   41.43   10.30
   0   2  16   36.88   12.32
   0   2 -16   23.99    8.16
   0  -2 -16   40.83   10.10
   0  -2  17   24.76   10.35
   0   2 -17   21.60    8.07
   0  -2 -17   31.75   10.51
   0   2  17   14.56    8.30
   0  -2  18   80.99   16.62
   0   2 -18   62.40   13.60
   0   2  18   46.56   14.04
   0  -2 -18   63.22   13.20
   0   2 -19   16.26    7.67
   0  -2 -19   22.94    9.89
   0   2  19   -1.93    8.26
   0  -2  19    7.70    7.30
   0   2  20  166.54   26.94
   0  -2 -20  197.14   25.22
   0  -2  20  180.96   27.58
   0   2 -20  178.83   23.92
   0  -2 -21   56.66   14.13
   0   2 -21   18.59    9.97
   0   3   0    3.91    2.24
   0  -3   0    0.93    0.99
   0   3   0    4.22    1.64
   0  -3  -1   39.72    4.86
   0   3  -1   29.03    4.87
   0   3  -1   23.90    4.40
   0  -3   1   31.82    3.88
   0   3   1   36.86    4.63
   0   3   1   28.14    4.77
   0   3  -2   80.51    8.01
   0   3   2   80.10    8.07
   0   3  -2   86.37    8.72
   0  -3  -3  639.65   26.90
   0   3  -3  602.49   26.40
   0   3  -3  658.69   24.68
   0   3   4   20.62    4.06
   0   3  -4   22.47    4.35
   0  -3  -4   30.87    5.93
   0   3  -4   25.87    2.31
   0   3  -4   24.05    5.63
   0   3  -5  132.95   12.91
   0   3  -5  146.35   11.27
   0   3   5  157.43   12.13
   0  -3  -5  155.35   12.95
   0   3  -6  298.48   20.97
   0  -3  -6  324.26   19.64
   0   3   6  287.67   17.92
   0   3   7 1068.79   38.96
   0   3  -7 1072.70   38.77
   0   3  -7  997.49   42.27
   0  -3  -7 1054.08   39.38
   0   3  -8  117.93   13.45
   0  -3  -8  100.11   11.66
   0   3  -8   73.77    7.80
   0   3   8   86.75   10.98
   0   3  -8   97.66   11.19
   0   3   9  773.03   36.97
   0   3  -9  812.99   30.83
   0  -3  -9  799.77   36.44
   0   3  -9  810.80   40.71
   0   3  -9  805.85   36.05
   0   3 -10  167.12   15.95
   0  -3 -10  200.97   17.54
   0   3  10  183.85   17.91
   0   3 -10  174.30   13.86
   0   3 -10  178.76   19.08
   0   3 -11 1015.43   38.58
   0   3 -11 1050.27   44.65
   0   3 -11 1002.48   49.90
   0   3  11 1002.21   46.65
   0  -3  11  963.55   46.90
   0  -3 -11  940.03   42.81
   0   3 -12  771.41   39.22
   0   3 -12  837.15   35.45
   0  -3 -12  732.04   38.24
   0  -3  12  743.71   42.63
   0   3  12  780.55   42.19
   0  -3  13 1501.50   65.54
   0   3 -13 1592.63   61.48
   0   3  13 1654.84   67.07
   0  -3 -13 1477.04   59.62
   0  -3 -14  873.42   45.58
   0   3  14  995.95   52.50
   0   3 -14 1004.12   48.10
   0  -3  14 1040.21   54.13
   0  -3  15  945.03   53.88
   0   3  15  953.13   53.38
   0   3 -15  929.28   48.06
   0  -3 -15  942.56   48.10
   0   3  16  264.62   29.04
   0   3 -16  251.36   24.82
   0  -3 -16  239.44   24.16
   0  -3  16  234.11   27.33
   0   3  17  222.27   27.14
   0  -3 -17  190.65   22.52
   0   3 -17  219.69   24.09
   0  -3  17  213.44   26.52
   0   3  18   76.60   17.60
   0   3 -18   56.56   13.17
   0  -3 -18   78.07   15.35
   0  -3  18   68.57   16.17
   0  -3 -19  188.15   23.65
   0   3  19  152.45   24.98
   0   3 -19  168.32   22.88
   0  -3  19  181.65   26.61
   0  -3 -20  107.71   18.21
   0   3 -20  140.60   21.81
   0  -3  20  115.05   21.96
   0   4   0 2777.36   65.87
   0   4   0 2681.78   70.79
   0  -4   0 2745.94   64.34
   0   4   0 2782.74   69.21
   0   4  -1 8585.39  188.25
   0   4  -1 9597.25  188.43
   0  -4  -1 9515.10  182.91
   0  -4   1 8774.92  179.03
   0   4   1 8550.90  187.33
   0   4   1 8090.90  181.38
   0   4   1 9763.42  185.03
   0   4   2 1696.51   45.82
   0   4   2 1577.10   49.01
   0   4  -2 1523.55   48.72
   0   4  -2 1686.11   50.23
   0   4   3 3192.35   81.70
   0   4  -3 3031.58   79.88
   0   4  -4  692.75   31.63
   0   4  -4  636.79   27.57
   0  -4  -4  647.17   30.54
   0   4  -5 1987.25   57.01
   0   4  -5 1886.59   40.50
   0  -4  -5 1891.16   60.99
   0   4  -5 1950.39   62.63
   0   4   6  264.15   17.85
   0   4  -6  243.42   17.13
   0   4  -6  248.64   20.07
   0  -4  -6  237.60   18.61
   0   4  -7 1302.61   45.79
   0   4  -7 1393.05   54.20
   0   4   7 1340.77   47.31
   0  -4  -7 1259.04   49.27
   0   4  -8  482.54   21.81
   0  -4  -8  455.89   27.85
   0   4  -8  520.42   32.30
   0   4   8  468.20   27.11
   0   4  -9  512.97   23.24
   0   4  -9  504.45   33.35
   0  -4  -9  502.48   29.78
   0   4  -9  502.53   29.40
   0   4   9  480.72   28.95
   0   4 -10  189.18   20.60
   0   4 -10  168.19   17.27
   0  -4 -10  149.55   16.77
   0   4  10  174.14   17.77
   0   4 -10  162.58   13.05
   0   4 -11  185.98   18.96
   0   4  11  210.57   20.48
   0   4 -11  223.74   23.48
   0  -4 -11  200.05   19.61
   0   4  12   -0.64    4.16
   0   4 -12   -0.42    6.92
   0  -4 -12   14.22    6.06
   0   4 -12   -6.26    5.87
   0  -4  12    7.70    5.10
   0  -4  13   33.18   10.62
   0   4  13   37.55   10.08
   0   4 -13   40.30   10.33
   0  -4 -13   45.72    9.87
   0   4  14   44.81   11.26
   0  -4 -14   51.05   10.30
   0   4 -14   41.66    9.44
   0  -4  14   42.36   11.50
   0   4 -15   35.17    9.87
   0  -4 -15   39.48   10.60
   0   4  15   37.53   10.25
   0  -4  15   30.93   10.28
   0  -4 -16   43.60   10.91
   0   4  16   53.36   13.52
   0  -4  16   44.16   13.22
   0   4 -16   56.04   13.23
   0  -4  17   51.62   13.05
   0   4  17   78.48   16.44
   0  -4 -17   58.79   12.71
   0   4 -17   42.62   11.56
   0  -4 -18   -0.34    7.21
   0   4  18   -2.15    8.03
   0  -4  18   -0.51    6.29
   0   4 -18   -1.53    6.46
   0   4 -19   78.63   16.45
   0  -4  19   68.24   15.62
   0   4  19   51.16   15.35
   0  -4 -19   71.26   15.29
   0  -4  20   30.83   11.82
   0  -4 -20   20.01    9.90
   0   5   0    1.03    3.57
   0   5   0   11.41    4.15
   0  -5   0    8.19    3.27
   0   5   0    6.44    2.99
   0   5   1  152.77   12.19
   0   5  -1  169.09   15.13
   0   5  -1  126.16   11.90
   0   5   1  128.23   12.31
   0  -5  -1  152.79   11.47
   0  -5   1  138.36   10.09
   0   5   1  123.16   10.60
   0   5  -2   70.14    9.74
   0   5  -2   59.62    8.48
   0   5   2   69.20    9.15
   0   5   2   81.16    8.59
   0  -5   2   60.25    6.72
   0   5   3  500.28   22.72
   0   5  -3  505.47   26.32
   0   5   3  498.68   26.13
   0   5  -3  507.90   27.14
   0   5  -4  114.90   12.97
   0   5  -4  109.88   11.85
   0   5   4  100.76   11.67
   0   5   5  537.97   28.88
   0   5  -5  547.30   30.55
   0  -5  -5  526.27   29.73
   0   5  -5  469.10   25.75
   0   5  -6  187.53   15.98
   0  -5  -6  204.58   18.52
   0   5  -6  166.84   17.42
   0  -5  -7  954.71   43.44
   0   5  -7  916.01   44.91
   0   5  -7  950.64   39.59
   0   5  -8   38.58    9.40
   0   5  -8   44.34    8.46
   0  -5  -8   27.84    7.47
   0   5   8   39.81    8.20
   0   5  -9 1200.30   54.90
   0  -5  -9 1088.68   49.65
   0   5   9 1116.61   47.48
   0   5  -9 1169.40   38.48
   0   5  10   76.87   12.09
   0   5 -10   70.97   11.58
   0  -5 -10   59.46   10.99
   0   5 -10   76.07   13.91
   0  -5 -11 1614.00   64.80
   0   5  11 1622.98   63.71
   0   5 -11 1599.97   63.05
   0   5 -11 1756.86   72.25
   0   5 -12  231.29   22.56
   0  -5 -12  210.08   21.64
   0   5  12  230.27   22.90
   0   5 -12  226.71   25.62
   0   5 -13 2323.67   83.71
   0   5 -13 2585.52   96.41
   0  -5 -13 2286.71   83.98
   0  -5  13 2382.49   86.86
   0   5  13 2535.72   88.35
   0   5  14   92.96   16.44
   0  -5  14   81.51   14.18
   0  -5 -14   82.44   14.29
   0   5 -14  100.34   16.04
   0  -5  15 1464.82   67.92
   0   5  15 1358.97   66.34
   0  -5 -15 1321.58   62.36
   0   5 -15 1332.70   62.72
   0  -5  16   37.34   10.81
   0   5 -16   24.74   10.03
   0  -5 -16   25.13    9.03
   0   5  16   51.30   13.80
   0   5  17  284.94   31.32
   0   5 -17  312.85   30.56
   0  -5 -17  248.67   27.33
   0  -5  17  273.86   30.09
   0  -5 -18   -7.24    7.98
   0   5 -18    9.09    7.80
   0  -5  18    1.52    6.73
   0   5  18    2.06    5.22
   0   5 -19  265.58   29.62
   0  -5 -19  244.49   28.39
   0  -5  19  288.43   32.48
   0   5  19  254.31   31.91
   0  -5 -20    6.57    6.07
   0   5 -20   10.17    8.63
   0   6   0    7.77    3.55
   0   6   0   11.40    3.66
   0  -6   0   15.01    3.24
   0  -6   1 3260.85   80.04
   0   6  -1 3423.25   93.81
   0   6  -1 3636.06   91.33
   0   6   1 3567.78   87.22
   0   6   1 3470.61   91.53
   0   6   1 3468.60   84.01
   0   6   2    9.54    3.19
   0   6   2   17.51    5.64
   0   6  -2   16.72    5.06
   0   6   2   10.21    3.55
   0  -6   2   16.13    3.70
   0   6  -2   15.06    4.80
   0  -6   3  939.64   33.31
   0   6  -3  982.89   41.70
   0   6   3  932.58   35.39
   0   6   3  939.57   40.10
   0   6  -3  974.77   41.18
   0   6  -4  106.18   13.25
   0   6   4  120.45   13.74
   0   6   4   95.49   10.13
   0   6  -4  114.85   13.11
   0   6  -5  333.05   25.22
   0   6  -5  329.34   22.60
   0   6   5  354.77   24.36
   0   6  -6  296.36   21.55
   0   6   6  319.24   23.62
   0   6  -6  291.25   24.68
   0   6  -7  540.33   34.18
   0   6  -7  444.00   27.46
   0  -6  -7  447.67   30.47
   0   6   7  495.74   31.00
   0   6  -8    9.90    4.67
   0  -6  -8    8.76    6.13
   0   6  -8    6.22    5.82
   0  -6  -9  177.86   19.55
   0   6  -9  223.21   23.78
   0   6 -10   38.90   11.38
   0  -6 -10   19.74    7.19
   0   6 -11   97.14   16.51
   0  -6 -11   64.32   11.94
   0   6 -11   78.87   12.91
   0   6 -12  247.54   24.37
   0  -6 -12  223.36   23.47
   0   6 -13   31.84   12.52
   0  -6 -13   13.90    6.48
   0   6 -13    8.74    7.00
   0  -6 -14   40.04    9.29
   0  -6  14   67.62   13.63
   0   6 -14   72.45   16.79
   0   6 -14   70.27   13.59
   0  -6 -15   25.69   10.05
   0  -6  15   18.08    9.51
   0   6 -15    7.10    5.48
   0  -6 -16    6.18    6.93
   0  -6  16   10.25    6.37
   0   6 -16   -6.65    9.77
   0  -6  17   76.02   15.59
   0   6 -17   64.91   15.24
   0  -6 -17   61.94   14.86
   0  -6 -18   43.12   12.21
   0  -6  18   36.68   11.30
   0   6 -18   55.63   13.86
   0  -6 -19   83.20   16.78
   0   6 -19  105.10   19.44
   0  -6  19   73.39   15.99
   0   7   0   -1.09    3.55
   0   7   0    6.48    2.57
   0  -7   0    0.78    2.11
   0   7   0    0.56    2.07
   0   7   1   30.08    6.81
   0  -7   1   30.56    5.27
   0   7  -1   25.42    7.32
   0   7   1   38.68    8.44
   0   7   1   26.27    5.44
   0  -7  -1   23.70    5.10
   0   7  -1   21.57    6.33
   0   7   2  423.18   23.70
   0   7  -2  394.35   25.62
   0   7  -2  395.52   27.25
   0   7   2  401.35   22.51
   0   7   2  409.56   26.06
   0  -7   2  391.55   20.20
   0   7  -3    9.76    3.89
   0  -7   3   17.85    3.97
   0   7   3   24.68    5.51
   0   7  -3    5.79    3.64
   0   7   3   15.59    3.93
   0   7   3   17.25    5.60
   0   7  -4   26.92    6.86
   0  -7   4   16.04    3.92
   0   7  -4   31.43    8.49
   0   7   4   18.30    5.28
   0   7   4   20.27    4.84
   0   7   5  112.14   11.73
   0   7  -5   96.50   13.41
   0   7   5   95.59   13.26
   0   7  -5  127.13   14.72
   0   7  -6   11.19    5.82
   0   7  -6   22.74    7.70
   0   7   6   29.81    7.97
   0   7  -7  274.23   22.92
   0   7   7  269.17   23.51
   0   7  -7  329.97   27.52
   0   7  -8  389.65   27.68
   0   7  -8  422.27   32.81
   0   7   8  476.58   31.87
   0  -7  -9  548.78   36.30
   0   7  -9  524.94   37.52
   0   7   9  490.58   33.74
   0   7  -9  483.40   31.49
   0  -7 -10  179.44   20.96
   0   7 -10  180.95   22.42
   0   7 -11  511.79   39.33
   0  -7 -11  446.58   33.75
   0  -7 -12  147.21   20.29
   0   7 -12  113.20   18.09
   0   7 -12  158.12   22.28
   0  -7 -13 1022.45   55.33
   0   7 -13  968.67   53.66
   0  -7  14  246.39   25.06
   0   7 -14  217.13   27.34
   0   7 -14  204.31   23.90
   0  -7 -14  212.76   24.57
   0  -7 -15  788.37   49.29
   0  -7  15  783.82   48.58
   0   7 -15  692.12   46.56
   0   7 -16  139.72   20.64
   0  -7 -16  139.98   21.36
   0  -7  16  138.16   20.34
   0   7 -17  318.38   32.79
   0  -7  17  264.70   28.86
   0  -7 -17  296.35   31.11
   0  -7  18   59.27   14.89
   0  -7 -18   69.93   16.12
   0   7 -18   59.26   14.48
   0  -8   0 1825.33   54.14
   0   8   0 1818.49   61.42
   0   8   0 1661.74   64.49
   0   8   1 2467.69   73.27
   0   8  -1 2504.06   76.46
   0   8  -1 2299.51   79.31
   0   8   1 2382.73   68.31
   0  -8  -1 2286.62   67.72
   0  -8   1 2310.63   64.62
   0   8   1 2312.89   77.41
   0   8   2  942.56   37.70
   0  -8   2  914.93   34.87
   0   8   2  935.28   39.48
   0   8  -2  933.36   46.18
   0   8   2  900.29   43.09
   0   8  -2  993.75   44.45
   0   8   3  899.15   43.80
   0  -8   3 1029.52   36.98
   0   8  -3 1074.30   48.83
   0   8   3  939.27   39.19
   0   8  -3 1024.41   46.60
   0   8   3 1004.52   40.33
   0   8   4  569.57   34.43
   0  -8   4  626.25   28.31
   0   8  -4  637.15   36.59
   0   8   4  609.63   29.98
   0   8   4  652.65   32.33
   0   8  -4  644.56   36.95
   0   8  -5  495.20   31.48
   0   8   5  437.14   25.33
   0   8   5  429.47   29.88
   0   8  -5  510.09   33.59
   0  -8   5  525.86   26.17
   0   8   6  269.15   23.55
   0   8  -6  277.63   23.42
   0  -8   6  336.37   21.26
   0   8   6  273.28   19.84
   0   8  -6  312.95   27.30
   0   8  -7  373.63   27.86
   0   8   7  470.99   26.39
   0   8  -7  427.57   32.88
   0   8   7  412.54   29.99
   0   8  -8  111.06   17.56
   0   8   8  124.95   16.94
   0   8  -8   88.84   14.18
   0   8  -9  346.66   31.22
   0   8  -9  368.70   28.37
   0   8   9  348.18   28.64
   0   8  10   57.50   12.79
   0   8 -10   37.94   11.05
   0   8 -10   45.48   10.69
   0   8 -11   38.98   10.47
   0   8  11   45.41   11.12
   0   8 -12  110.47   17.39
   0   8  12   66.54   13.35
   0   8 -12  107.54   19.34
   0   8  13   51.43   13.27
   0   8 -13   49.76   12.27
   0  -8 -13   28.13   10.79
   0   8 -13   39.28   12.73
   0   8 -14   71.21   16.29
   0  -8  14   79.84   14.55
   0  -8 -14   72.77   15.35
   0   8 -14   58.76   13.68
   0   8  14   71.91   16.35
   0   8 -15   16.62    6.01
   0  -8 -15   31.66   10.75
   0   8 -15   36.71   14.32
   0  -8 -16  166.73   23.78
   0   8 -16  154.70   22.40
   0   8 -17   -4.36    8.77
   0  -8 -17   17.59    9.23
   0  -9   0    4.03    3.63
   0   9   0   -0.19    3.83
   0   9   0   -1.10    4.73
   0   9  -1   28.34    8.10
   0   9  -1   43.24    9.19
   0   9   1   57.38    9.30
   0   9   1   43.87    7.61
   0   9   1   31.17    8.76
   0   9   2  393.88   25.56
   0   9   2  380.28   23.64
   0   9  -2  399.06   27.90
   0   9   2  418.44   29.57
   0   9  -2  422.23   31.63
   0   9   3   11.41    4.46
   0   9   3   28.28    7.69
   0   9   3   20.03    5.48
   0   9  -3   20.39    6.27
   0   9  -3   19.73    7.78
   0   9  -4  177.21   20.38
   0   9   4  158.12   15.23
   0   9   4  143.04   17.60
   0   9  -4  166.66   18.98
   0   9   4  154.22   15.60
   0   9   5  300.16   25.47
   0   9  -5  311.12   27.37
   0   9   5  320.27   21.93
   0   9  -5  342.06   27.75
   0   9   5  348.69   24.14
   0   9  -6  215.65   22.77
   0   9   6  205.39   21.28
   0   9  -6  224.80   22.56
   0   9  -7  179.05   20.13
   0   9  -7  160.43   20.34
   0   9   7  176.62   20.00
   0   9  -8  682.99   44.35
   0   9   8  643.75   40.14
   0   9  -8  656.53   39.65
   0   9   9   77.12   15.10
   0   9  -9   85.70   15.92
   0   9  -9   83.00   14.50
   0   9 -10  944.30   55.82
   0   9  10  861.20   48.97
   0   9 -10  811.34   46.57
   0   9 -11  691.27   48.37
   0   9  11  648.87   42.80
   0   9  12  708.19   45.64
   0   9 -12  753.18   51.76
   0   9 -13  653.49   49.20
   0   9 -13  606.66   44.04
   0   9  13  589.77   42.68
   0   9 -14  747.98   50.48
   0   9  14  763.04   49.70
   0   9 -14  884.27   58.46
   0   9 -15  236.67   30.89
   0   9 -15  203.13   25.70
   0   9  15  190.73   24.69
   0   9 -16  392.04   37.22
   0   9  16  396.31   36.56
   0  10   0 1515.08   66.30
   0  10   0 1662.42   61.81
   0  10  -1  204.94   20.05
   0  10   1  204.81   22.23
   0  10   1  240.31   20.51
   0  10  -1  168.19   20.01
   0  10  -2 1265.72   54.98
   0  10  -2 1217.93   58.15
   0  10   2 1225.03   49.97
   0  10   2 1165.84   55.09
   0  10   3   98.47   12.56
   0  10   3  108.46   15.64
   0  10  -3   85.93   13.74
   0  10  -3   82.27   14.43
   0  10   4  582.46   37.25
   0  10  -4  646.38   40.52
   0  10  -4  656.92   39.98
   0  10  -5    7.34    5.90
   0  10   5    4.16    5.29
   0  10  -5    5.29    6.07
   0  10   5   10.99    5.55
   0  10  -6  571.00   39.95
   0  10  -6  546.12   36.93
   0  10   6  527.73   35.87
   0  10   6  542.47   32.37
   0  10  -7    6.95    6.86
   0  10  -7   -6.00    6.84
   0  10   7   -3.95    4.93
   0  10  -8  222.50   25.45
   0  10  -8  213.18   23.45
   0  10   8  217.95   23.59
   0  10  -9   -0.52    6.14
   0  10   9    1.76    5.63
   0  10 -10  188.58   22.46
   0  10  10  168.32   21.77
   0  10 -10  211.21   26.70
   0  10  11   17.98    7.00
   0  10 -11   67.26   16.40
   0  10  12  108.80   18.63
   0  10 -12  146.35   23.35
   0  10  13   81.31   16.00
   0  10 -13   83.32   17.32
   0  10 -14   26.52   13.35
   0  10  14   12.26    9.65
   0  10 -14   19.88   11.68
   0  10  15    5.48    7.18
   0  10 -15    6.03    6.85
   0  10 -15   -7.31    8.15
   0  11   0   11.02    5.95
   0  11   0    2.23    5.61
   0  11  -1   33.74   10.85
   0  11   1   21.64    8.53
   0  11  -1   44.95    9.54
   0  11  -2   28.68    8.50
   0  11   2   31.83    8.70
   0  11  -2   30.08   10.05
   0  11   3   32.47    9.86
   0  11  -3   23.07    7.08
   0  11  -3   47.61   11.60
   0  11  -4  134.85   19.12
   0  11  -4  122.68   17.45
   0  11   4  103.62   15.69
   0  11  -5    1.63    5.00
   0  11  -5   12.48    7.19
   0  11   5    3.68    4.95
   0  11  -6   80.32   14.74
   0  11   6   86.47   14.76
   0  11  -6   61.01   13.99
   0  11  -7    3.81    5.35
   0  11   7   11.58    6.45
   0  11  -7   12.20    6.88
   0  11   8  141.53   19.07
   0  11  -8  158.79   22.32
   0  11  -8  152.54   20.15
   0  11   9    1.88    4.97
   0  11  -9   18.06    6.36
   0  11  -9   31.27   10.92
   0  11 -10  409.50   34.57
   0  11 -10  448.38   39.07
   0  11  10  432.54   35.30
   0  11 -11    1.13    5.64
   0  11 -11   -6.93    7.55
   0  11  11   11.96    6.18
   0  11  12  662.97   46.34
   0  11 -12  798.86   55.61
   0  11 -13   11.41    8.36
   0  11  13   -1.97    6.41
   0  12   0  683.84   45.42
   0  12  -1   32.48    9.30
   0  12   1   43.52   11.39
   0  12   2  798.43   48.59
   0  12  -2  903.99   52.16
   0  12   3   75.93   15.04
   0  12  -3   77.22   14.25
   0  12  -3   68.06   14.13
   0  12   4  596.67   40.53
   0  12  -4  621.38   42.81
   0  12  -4  597.40   40.34
   0  12   5   91.58   16.51
   0  12  -5  107.94   16.85
   0  12  -5  143.53   20.18
   0  12   6  149.68   20.00
   0  12  -6  161.66   21.82
   0  12  -6  142.67   20.65
   0  12  -7   25.52    9.63
   0  12   7   20.97    6.91
   0  12  -7   -0.21    5.71
   0  12  -8  142.77   21.28
   0  12  -8  123.69   19.02
   0  12   8  133.04   19.71
   0  12  -9   15.87    8.79
   0  12   9   11.01    7.37
   0  12  -9    6.04    7.33
   0  12 -10  141.81   22.73
   0  12 -10  154.85   21.85
   0  12  10  139.54   20.93
   0  12 -11   25.61   10.11
   0  12 -11   19.86   10.33
   0  12  11   24.26    8.70
   0  12 -12   23.59   10.76
   0  12  12   20.77    7.35
   0  13   0   11.16    8.42
   0  13   1   53.95   13.00
   0  13  -1   74.76   15.51
   0  13   2   11.69   10.09
   0  13  -2   31.40   12.01
   0  13   3  156.83   21.61
   0  13  -3  167.20   23.04
   0  13   4  153.85   21.55
   0  13  -4  169.91   23.38
   0  13  -5   37.28   12.46
   0  13   5   24.80    8.92
   0  13  -6  198.57   24.72
   0  13   6  169.65   22.36
   0  13  -6  176.96   23.29
   0  13  -7   86.46   17.40
   0  13  -7   84.33   16.09
   0  13   7   84.40   16.08
   0  13   8  133.64   19.84
   0  13  -8  156.05   22.81
   0  13  -8  124.79   20.95
   0  13  -9  198.49   26.11
   0  13   9  164.27   22.65
   0  13  -9  181.10   24.94
   0  13 -10  528.21   42.02
   0  13  10  501.85   40.60
   0  13 -10  554.12   45.45
   0  14   0  419.98   36.48
   0  14  -1  419.67   36.80
   0  14   1  363.97   34.55
   0  14  -2  453.63   38.01
   0  14   2  438.54   37.87
   0  14   3  337.54   33.36
   0  14  -3  343.72   33.18
   0  14   4  209.83   26.56
   0  14  -4  202.87   25.90
   0  14  -5  337.20   32.89
   0  14   5  274.51   29.35
   0  14  -6   13.05    7.90
   0  14   6   22.08    9.51
   0  14   7  118.62   19.68
   0  14  -7  140.42   21.68
   0  14  -8   59.08   14.53
   0  15   0    7.63    7.72
   0  15   1   16.48    9.60
   0  15  -1   49.85   13.47
   0  15   2    9.06    8.58
   0  15  -2    5.50    8.26
   1   0 -21  590.52   43.30
  -1   0  20    9.42    9.35
   1   0 -20   -0.75    4.44
  -1   0  19  302.20   34.31
   1   0 -19  273.82   27.04
   1   0 -18    9.41    6.39
  -1   0  18   -6.52    7.34
   1   0 -17  503.95   34.00
  -1   0  17  490.05   41.08
  -1   0  16   12.15    6.71
   1   0 -16   14.22    7.88
  -1   0  15 2000.83   81.34
   1   0 -15 1875.97   67.52
   1   0 -14   19.08    7.27
  -1   0  14   11.51    7.52
  -1   0  13 1666.97   69.20
   1   0 -13 1684.72   58.82
   1   0 -12    3.82    3.93
  -1   0  12    1.95    4.29
   1   0 -12    4.63    4.94
  -1   0  11 2073.86   73.41
   1   0 -11 2229.38   69.97
   1   0 -11 2159.16   63.93
   1   0 -10    0.12    3.29
  -1   0  10    1.75    3.36
   1   0 -10    2.47    2.77
   1   0  -9 1962.08   60.43
  -1   0   9 1958.12   64.69
   1   0  -9 2001.07   56.07
   1   0  -8   -1.67    3.03
   1   0  -8    2.76    2.25
   1   0  -7 1022.53   32.09
   1   0  -7 1036.91   36.13
   1   0  -7 1006.27   35.59
   1   0  -6    1.97    1.72
   1   0  -6    4.82    2.66
   1   0  -6    3.80    2.35
   1   0  -5  120.95    9.26
   1   0  -5  115.82    7.47
   1   0  -5  106.49    8.55
   1   0  -4   25.84    4.00
   1   0  -4   21.84    2.96
   1   0  -4   25.13    3.93
   1   0  -3   85.21    6.22
   1   0  -3   85.94    6.20
   1   0  -3   90.63    4.88
   1   0   2    7.81    1.95
   1   0   3 1554.18   39.47
  -1   0  -3 1508.69   37.64
  -1   0  -4    3.02    1.64
   1   0   4    0.83    1.39
   1   0   5 4592.20  105.04
  -1   0  -5 4728.26  102.13
  -1   0  -6   -0.58    1.67
   1   0   6    6.35    3.50
   1   0   7 2351.87   67.37
  -1   0  -7 2355.13   62.88
  -1   0  -8    4.86    3.53
   1   0   8    2.80    3.85
  -1   0  -9  919.51   36.74
   1   0   9  925.73   40.48
   1   0  10    1.09    4.49
  -1   0 -10    0.46    3.05
  -1   0 -11 1507.30   54.17
   1   0  11 1544.63   60.25
  -1   0 -12   10.00    6.49
   1   0  12    6.65    7.52
  -1   0 -13 3956.74  110.17
   1   0  13 3942.05  118.98
   1   0  14   11.52    7.72
  -1   0 -14   23.15    8.47
   1   0  15 1192.64   61.48
  -1   0 -15 1218.56   54.81
  -1   0 -16    2.93    4.54
   1   0  16   12.17    8.95
  -1   0 -17  507.13   36.50
   1   0  17  547.96   43.62
  -1   0 -18    8.72    7.92
   1   0  18   17.68   11.65
  -1   0 -19  266.19   28.11
   1   0  19  335.58   35.72
  -1   0 -20   -6.60    7.67
   1   0  20    0.21    6.45
   1   1 -21  205.16   25.67
   1  -1 -21  155.20   21.96
  -1   1  20    1.83    5.53
  -1  -1  20    6.19    6.08
   1   1 -20   17.98    9.69
   1  -1 -20   -0.28    6.14
  -1   1  19   65.28   16.66
  -1  -1  19   47.23   14.00
   1  -1 -19   53.51   11.85
   1   1 -19   83.33   15.34
  -1  -1  18   41.24   11.55
  -1   1  18   61.69   14.97
   1   1 -18   46.22   10.69
   1  -1 -18   24.06    8.21
  -1   1  17   -6.85    8.68
   1   1 -17    0.55    4.03
   1  -1 -17    5.31    4.68
  -1  -1  17   -3.81    8.83
  -1  -1  16   19.92    6.80
   1  -1 -16   24.43    7.96
   1   1 -16   14.58    5.74
  -1   1  16   14.16    5.96
  -1   1  15  110.93   17.73
   1   1 -15   96.77   13.66
  -1  -1  15   73.55   15.52
   1   1 -15   80.03   13.04
   1  -1 -15   73.97   11.52
   1   1 -14  131.90   16.30
   1   1 -14  104.20   13.63
  -1   1  14  134.47   18.03
  -1  -1  14  120.53   18.01
   1  -1 -14  111.38   14.12
  -1  -1  13  244.80   24.47
  -1   1  13  250.03   24.10
   1   1 -13  248.19   21.19
   1   1 -13  236.84   19.36
   1  -1 -13  227.76   19.03
   1  -1 -12   65.65   10.59
   1  -1 -12   53.83    8.82
   1   1 -12   49.21    8.77
  -1  -1  12   56.08   10.84
  -1   1  12   79.42   13.29
   1   1 -12   59.62    9.88
   1  -1 -11  642.05   30.72
  -1  -1  11  673.28   37.93
  -1   1  11  671.13   37.09
   1  -1 -11  776.25   37.45
   1   1 -11  691.00   33.60
   1   1 -11  682.93   31.11
  -1   1  10  305.80   22.72
   1   1 -10  247.89   16.97
   1  -1 -10  263.15   20.24
   1   1 -10  309.49   22.51
   1   1 -10  244.42   18.40
   1  -1 -10  281.86   18.19
   1  -1  -9 2441.34   66.51
   1   1  -9 2477.52   66.36
   1  -1  -9 2461.06   72.54
  -1   1   9 2532.72   75.03
   1   1  -9 2570.37   70.55
   1   1  -9 2398.05   74.25
   1   1  -8  298.49   20.13
   1   1  -8  292.12   18.12
  -1   1   8  302.71   19.96
   1  -1  -8  271.83   15.97
   1   1  -8  293.86   16.47
   1  -1  -8  287.58   18.79
  -1   1   7 2151.02   61.75
   1   1  -7 2207.30   63.33
   1   1  -7 2210.57   58.83
   1  -1  -7 2098.94   60.41
   1   1  -7 2099.17   55.26
   1  -1  -7 2125.33   55.74
   1  -1  -6  190.91   11.53
   1   1  -6  202.76   14.69
  -1   1   6  197.63   13.75
   1  -1  -6  184.87   13.19
   1   1  -6  193.76   11.44
   1   1  -6  206.25   12.85
   1  -1  -5  612.98   23.68
  -1   1   5  588.33   23.37
   1   1  -5  611.47   20.74
   1   1  -5  547.03   24.50
   1   1  -5  605.27   22.30
   1  -1  -5  604.41   21.03
   1   1  -4   81.19    7.90
  -1   1   4   81.89    7.00
   1  -1  -4   80.57    7.19
   1  -1  -4   74.67    6.02
   1   1  -4   79.74    6.06
   1  -1  -3 2917.91   66.58
   1   1  -3 3075.38   69.75
   1  -1  -3 3080.01   64.60
   1   1  -3 2909.38   63.28
  -1   1  -2  107.71    6.56
   1   1   2  101.12    7.20
   1  -1   2   96.21    5.86
  -1  -1  -2   90.23    6.37
  -1   1  -2  100.43    6.76
  -1  -1  -3 3494.65   76.52
   1   1   3 3560.43   78.33
  -1   1  -3 3343.10   77.35
  -1   1  -3 3418.45   69.76
  -1   1  -3 3601.36   76.67
   1  -1   3 3528.41   76.02
  -1  -1  -4  595.51   21.78
   1   1   4  634.02   23.82
  -1   1  -4  609.17   18.31
   1  -1   4  621.97   22.73
  -1   1  -4  581.09   21.58
  -1   1  -5 2433.92   56.64
   1   1   5 2508.53   64.27
  -1   1  -5 2416.83   61.05
   1  -1   5 2501.42   63.42
  -1  -1  -5 2428.06   61.05
   1  -1   6  100.16   10.17
  -1   1  -6   95.04    7.83
  -1   1  -6   91.68    8.87
   1   1   6   87.58    9.73
  -1  -1  -6   97.65    9.11
  -1  -1  -7  414.17   21.09
  -1   1  -7  451.50   19.88
   1   1   7  447.87   23.97
   1  -1   7  402.00   22.78
  -1   1  -7  438.70   21.61
   1  -1   8   58.21    9.07
  -1   1  -8   58.62    8.24
  -1  -1  -8   39.66    6.80
   1   1   8   64.71    9.44
   1   1   9   23.89    6.58
  -1   1  -9   26.75    6.40
   1  -1   9   26.65    6.59
  -1  -1  -9   16.62    4.85
   1   1  10   34.00    8.19
  -1   1 -10   30.72    6.71
   1  -1  10   30.45    8.10
  -1  -1 -10   25.87    6.47
   1   1  11    1.93    4.10
  -1   1 -11    4.05    3.78
  -1  -1 -11    3.98    3.55
   1  -1  11   10.52    6.16
   1   1  12  109.17   15.43
  -1  -1 -12  128.01   14.77
  -1   1 -12  113.43   13.92
   1  -1  12  113.71   15.55
   1  -1  13  158.35   19.51
   1   1  13  142.81   18.54
  -1   1 -13  134.41   15.87
  -1  -1 -13  135.11   15.71
  -1  -1 -14    4.32    3.96
   1  -1  14   18.30    7.69
   1   1  14    4.86    6.61
  -1   1 -14    1.73    5.51
   1  -1  15  288.06   28.50
   1   1  15  243.55   27.00
  -1  -1 -15  277.36   24.57
  -1   1 -15  290.10   25.48
  -1  -1 -16   25.86    8.29
  -1   1 -16   38.63   10.19
   1  -1  16   34.19   10.59
   1   1  16   23.53    8.28
  -1  -1 -17  237.37   24.49
  -1   1 -17  235.14   25.04
   1  -1  17  262.82   29.17
   1   1  17  232.72   28.49
   1  -1  18   12.14    7.45
   1   1  18   14.59    9.33
  -1  -1 -18   17.19    9.00
  -1   1 -18    1.32    5.91
   1  -1  19  453.03   41.69
   1   1  19  444.70   42.31
  -1   1 -19  416.06   35.94
  -1  -1 -19  391.87   34.50
  -1   1 -20   -8.14    8.15
  -1  -1 -20   21.72   11.22
   1  -1  20    7.84    7.06
   1   2 -21  384.44   35.00
   1  -2 -21  368.61   34.26
  -1  -2  20  100.20   20.22
   1   2 -20   96.20   17.47
   1  -2 -20  100.56   17.44
  -1   2  20   76.62   19.31
   1  -2 -19   98.36   16.90
  -1  -2  19  110.12   20.44
   1   2 -19  131.94   19.00
  -1   2  19  147.37   24.82
  -1   2  18   32.40   12.79
  -1  -2  18   54.60   13.80
   1   2 -18   59.39   12.04
   1  -2 -18   32.78   10.03
  -1   2  17  153.55   21.93
   1  -2 -17  163.86   19.41
  -1  -2  17  169.03   24.04
   1   2 -17  158.02   19.40
  -1  -2  16  195.79   25.13
  -1   2  16  235.41   26.97
   1   2 -16  197.86   20.66
   1  -2 -16  219.30   21.86
  -1   2  15  701.90   44.79
   1   2 -15  715.34   39.30
  -1  -2  15  797.76   49.33
   1   2 -15  703.50   38.49
   1  -2 -15  695.79   38.51
   1   2 -14  328.30   24.60
  -1  -2  14  279.65   27.53
  -1   2  14  336.00   28.98
   1   2 -14  325.07   24.45
   1  -2 -14  291.07   23.48
   1  -2 -13 1052.47   45.45
  -1  -2  13 1105.39   55.30
   1   2 -13 1160.93   47.92
  -1   2  13 1156.57   53.96
   1   2 -13 1066.83   45.48
   1  -2 -12  195.08   17.42
   1   2 -12  192.88   17.53
  -1  -2  12  198.97   21.21
  -1   2  12  211.06   21.19
   1   2 -12  174.81   16.74
   1   2 -12  240.44   23.05
   1   2 -11  651.58   32.04
   1   2 -11  636.70   36.85
  -1   2  11  666.96   36.14
   1   2 -11  611.30   30.57
   1  -2 -11  644.58   31.53
   1   2 -10  696.23   31.39
   1  -2 -10  672.21   31.37
   1   2 -10  709.05   37.65
   1   2 -10  765.82   33.28
  -1   2  10  742.15   36.48
   1  -2  -9  925.30   40.48
   1   2  -9 1005.95   37.79
   1   2  -9  995.56   43.67
   1  -2  -9  971.20   37.24
   1   2  -9 1015.97   37.63
  -1   2   9  963.75   40.60
   1  -2  -8  190.25   14.25
   1  -2  -8  177.30   15.62
   1   2  -8  206.68   14.51
   1   2  -8  188.70   13.80
  -1   2   8  203.69   16.17
   1   2  -8  186.28   17.28
  -1   2   7  560.55   25.86
   1   2  -7  532.53   23.31
   1  -2  -7  489.04   25.46
   1   2  -7  475.52   27.14
   1   2  -7  515.77   23.12
   1  -2  -7  577.31   24.71
   1   2  -6  162.70   11.46
   1  -2  -6  157.61   12.80
   1  -2  -6  159.00   11.68
   1   2  -6  140.88   13.49
  -1   2   6  154.74   11.95
   1   2  -5  115.70   11.41
   1   2  -5  103.99    7.29
  -1   2   5  128.72    9.88
   1  -2  -5  114.93    9.52
   1  -2  -5  101.09    9.58
   1   2  -4   59.38    7.57
   1   2  -4   54.60    4.70
  -1   2   4   55.53    5.86
   1   2  -4   55.74    5.56
   1  -2  -4   57.59    6.72
   1  -2  -4   58.93    6.41
   1   2  -3  218.73   10.49
  -1   2   3  224.77   10.69
   1   2  -3  227.87   13.85
   1  -2  -3  215.04   12.36
   1  -2  -3  206.83   11.97
  -1   2   2  539.12   20.12
   1  -2  -2  485.77   18.13
   1   2  -2  540.42   20.94
  -1   2   2  499.29   15.51
   1  -2  -2  550.93   21.18
   1   2  -2  502.53   17.05
   1   2  -1  360.16   15.57
   1   2  -1  312.49   12.73
   1  -2  -1  322.13   14.21
  -1   2   1  319.23   14.54
   1   2  -1  311.67   13.66
  -1   2   1  333.70   10.54
  -1   2   0  544.56   17.09
   1  -2   0  575.06   19.79
   1   2   0  610.19   21.25
  -1   2   0  602.47   20.95
   1   2   0  619.84   21.08
   1   2   0  620.88   19.09
  -1   2  -1  275.94   12.15
  -1   2  -1  245.85   12.88
  -1  -2  -1  261.47   13.44
  -1   2  -2 1131.93   32.30
  -1  -2  -2 1120.41   33.84
  -1   2  -2 1035.62   31.85
  -1  -2  -3 1476.92   42.14
  -1   2  -3 1370.57   41.10
  -1   2  -3 1489.31   40.47
   1   2   3 1491.12   42.15
   1   2   4  111.28    9.94
  -1   2  -4  125.95    9.46
  -1  -2  -4  116.85    9.89
  -1   2  -4  114.32   10.18
  -1   2  -4  124.98    6.03
  -1   2  -5 1979.49   44.68
   1   2   5 1938.68   55.43
  -1  -2  -5 1960.18   54.46
  -1   2  -5 1883.44   55.92
  -1   2  -5 1934.79   54.14
  -1   2  -6  647.50   29.60
  -1   2  -6  631.34   21.40
   1  -2   6  681.16   28.26
   1   2   6  674.90   29.30
  -1   2  -6  663.29   27.96
  -1  -2  -6  667.21   27.91
   1  -2   7  783.31   32.40
  -1  -2  -7  768.31   31.09
  -1   2  -7  780.44   31.45
   1   2   7  773.73   32.91
  -1   2  -7  704.44   32.63
  -1  -2  -8  192.97   15.45
   1  -2   8  205.66   16.71
   1   2   8  213.76   17.43
  -1   2  -8  190.45   15.51
  -1  -2  -9   67.35    9.95
  -1   2  -9   66.41    8.05
  -1   2  -9   64.61    9.81
   1   2   9   83.35   11.92
  -1   2 -10   44.75    8.84
   1  -2  10   49.60    9.35
   1   2  10   40.94    8.77
  -1  -2 -10   48.94    8.61
   1  -2  11  964.47   46.30
  -1   2 -11 1008.13   43.49
   1   2  11 1001.60   47.00
  -1  -2 -11  937.74   42.05
  -1  -2 -12  407.49   27.56
   1  -2  12  467.63   32.40
   1   2  12  468.28   32.40
  -1   2 -12  426.55   28.57
  -1   2 -13 1265.11   54.08
  -1  -2 -13 1245.53   53.16
   1   2  13 1363.02   60.73
   1  -2  13 1278.34   58.91
  -1  -2 -14  585.77   36.61
   1  -2  14  675.36   42.85
   1   2  14  640.93   41.97
  -1   2 -14  617.48   37.63
   1   2  15  702.22   45.52
   1  -2  15  627.93   42.94
  -1  -2 -15  616.33   38.51
  -1   2 -15  672.94   40.34
  -1  -2 -16   84.83   14.96
   1   2  16  129.99   20.84
  -1   2 -16  101.47   16.31
   1  -2  16  113.84   18.39
  -1  -2 -17  169.15   21.04
   1  -2  17  191.60   25.37
  -1   2 -17  164.55   21.26
   1   2  17  213.65   27.15
  -1   2 -18   63.93   14.47
   1  -2  18   74.22   17.03
  -1  -2 -18   49.90   12.37
   1   2  18   65.32   16.57
   1   2  19  289.35   34.92
  -1   2 -19  341.66   33.16
   1  -2  19  263.11   32.24
  -1  -2 -19  261.80   28.34
  -1   2 -20   68.98   15.45
   1  -2  20   63.46   17.00
  -1  -2 -20   90.31   17.62
   1   3 -21   38.15   11.95
   1   3 -20   41.07   12.11
  -1   3  20   31.78   11.92
  -1  -3  20   39.93   13.74
   1  -3 -20   30.16    9.29
   1  -3 -19   -4.15    5.92
   1   3 -19   12.76    8.10
  -1  -3  19    5.59    7.03
  -1   3  19   17.61   10.05
  -1   3  18   82.31   17.30
  -1  -3  18   54.30   14.16
   1  -3 -18   84.30   15.05
   1   3 -18   60.02   13.01
   1  -3 -17   20.52    7.63
   1   3 -17   23.92    8.63
  -1   3  17   14.85    6.78
  -1  -3  17   29.55   11.53
  -1   3  16   23.29   10.40
   1  -3 -16   18.85    7.64
  -1  -3  16   10.33    6.46
   1   3 -16    3.76    4.23
   1  -3 -15   83.91   13.00
  -1   3  15  138.55   19.58
   1   3 -15  102.39   14.46
  -1  -3  15   99.15   16.99
   1  -3 -14   69.18   11.49
  -1  -3  14   92.32   15.45
  -1   3  14   81.83   15.38
   1   3 -14   79.91   12.85
   1   3 -13   87.66   15.35
   1  -3 -13   77.36   11.79
  -1   3  13   96.26   15.20
   1   3 -13  110.67   13.98
  -1  -3  13   79.41   14.15
   1   3 -13  124.25   14.06
   1  -3 -12  146.21   15.85
   1   3 -12  156.14   16.29
   1   3 -12  154.93   15.48
   1   3 -12  152.02   19.34
  -1   3  12  149.72   17.68
   1  -3 -11  290.00   21.73
  -1   3  11  338.58   24.75
   1   3 -11  314.74   22.18
   1   3 -11  324.90   21.54
   1   3 -11  301.29   26.41
   1  -3 -10  276.78   20.51
   1   3 -10  333.52   26.42
  -1   3  10  290.54   22.19
   1   3 -10  302.21   19.92
   1   3 -10  350.84   22.56
   1  -3  -9 1197.20   45.97
   1   3  -9 1242.55   45.32
  -1   3   9 1244.04   47.12
   1   3  -9 1323.17   44.16
   1   3  -9 1201.52   52.30
   1   3  -8 1993.26   67.19
   1  -3  -8 1915.87   59.59
   1   3  -8 1854.15   57.46
  -1   3   8 1806.46   58.10
   1   3  -8 1849.28   54.57
   1  -3  -7 1221.13   43.75
   1   3  -7 1236.85   49.16
  -1   3   7 1247.46   42.56
   1   3  -6  577.80   30.19
   1   3  -6  558.20   19.87
  -1   3   6  599.09   25.58
   1  -3  -6  621.29   27.65
   1   3  -5   27.59    4.45
   1   3  -5   26.38    3.52
  -1   3   5   27.91    4.79
   1  -3  -5   39.83    6.40
   1   3  -5   38.25    7.08
   1  -3  -4  135.22   11.62
   1   3  -4  143.53   10.24
  -1   3   4  138.91    9.78
   1   3  -4  153.29   13.11
   1  -3  -3  127.84   11.44
   1   3  -3  126.36    9.35
  -1   3   3  135.33   10.93
  -1   3   3  139.84    8.81
   1   3  -3  147.91   12.00
  -1   3   2 2510.39   63.72
   1  -3  -2 2571.63   63.16
   1   3  -2 2431.39   64.31
  -1   3   2 2626.51   55.35
   1   3  -1 4328.00   98.23
   1  -3  -1 4579.20   99.43
  -1   3   1 4670.53   94.05
   1   3  -1 4214.25   97.96
  -1   3   1 4643.18  102.19
  -1  -3   1 4521.24   88.91
   1   3  -1 4598.44  102.22
   1  -3   0 4717.32  100.77
   1   3   0 4882.53  103.90
   1   3   0 4543.87  102.66
  -1   3   0 4613.42   92.88
   1   3   0 4542.13  100.82
  -1   3   0 4714.49   98.38
  -1   3   0 4588.33  104.01
   1  -3   1 3289.99   77.66
   1   3   1 3453.83   78.48
  -1   3  -1 3447.39   77.72
  -1   3  -1 3371.31   81.56
  -1  -3  -2 1112.93   37.47
  -1   3  -2 1130.42   35.46
  -1   3  -2 1034.69   35.27
  -1   3  -3  770.08   28.85
  -1  -3  -3  790.01   31.32
  -1   3  -3  756.04   29.61
  -1   3  -4 1181.89   38.08
  -1  -3  -4 1139.19   40.39
  -1   3  -4 1099.87   39.64
  -1   3  -5  347.42   12.67
  -1   3  -5  373.75   19.59
   1   3   5  349.24   20.20
  -1   3  -5  342.47   21.18
  -1  -3  -5  350.01   20.78
  -1   3  -6  776.01   23.15
  -1   3  -6  775.92   35.00
   1   3   6  842.60   34.45
  -1  -3  -6  789.49   33.84
  -1   3  -7  501.47   26.09
  -1   3  -7  490.30   27.74
  -1  -3  -7  548.29   27.33
   1   3   7  476.54   25.98
  -1  -3  -8   25.92    6.55
   1   3   8   22.00    6.16
  -1   3  -8   19.95    5.65
  -1   3  -8   11.57    3.02
  -1   3  -8   20.74    6.19
   1  -3   9   37.90    7.78
   1   3   9   25.00    6.82
  -1   3  -9   32.64    5.25
  -1   3  -9   37.69    9.07
  -1  -3  -9   30.47    6.74
  -1   3  -9   29.67    7.22
  -1   3 -10   -1.85    3.92
  -1   3 -10    6.13    2.52
   1   3  10    2.54    4.68
  -1  -3 -10    1.90    4.03
   1  -3  10    3.12    4.54
   1  -3  11   -4.07    4.77
  -1   3 -11    3.02    3.65
   1   3  11   -0.34    4.58
  -1  -3 -11    6.78    5.32
   1   3  12   19.50    7.87
  -1   3 -12   10.90    6.52
   1  -3  12    9.12    5.52
  -1  -3 -12   15.24    5.40
  -1  -3 -13   -2.18    6.71
  -1   3 -13   -0.19    5.55
   1   3  13    7.67    6.70
   1  -3  13    2.84    6.83
   1   3  14  244.78   25.59
  -1  -3 -14  148.20   18.39
   1  -3  14  211.21   22.75
  -1   3 -14  198.25   21.13
  -1  -3 -15    7.29    4.44
   1   3  15    0.94    4.42
   1  -3  15   17.67    8.01
  -1   3 -15    8.55    5.78
   1   3  16  381.64   34.96
   1  -3  16  415.72   35.36
  -1   3 -16  425.95   33.91
  -1  -3 -16  346.60   29.98
  -1  -3 -17   56.83   12.63
   1  -3  17   71.02   15.69
  -1   3 -17   81.59   15.66
   1   3  17   97.96   19.40
   1   3  18  205.14   27.82
   1  -3  18  154.57   23.45
  -1  -3 -18  178.81   22.77
  -1   3 -18  173.94   23.36
  -1   3 -19   51.39   14.81
   1   3  19   88.56   19.54
   1  -3  19   68.12   16.28
  -1  -3 -19   43.65   12.44
   1  -3  20  243.44   31.76
  -1   3 -20  279.53   31.14
  -1  -3 -20  319.00   32.63
   1   4 -21   85.93   17.81
  -1  -4  20  312.63   35.85
  -1   4  20  410.64   41.36
   1   4 -20  425.12   36.80
   1  -4 -20  360.65   34.12
  -1   4  19   34.58   13.41
  -1  -4  19   24.57    9.88
   1   4 -19   48.97   13.12
   1  -4 -19   17.79    7.73
  -1   4  18  234.28   29.01
  -1  -4  18  243.30   29.51
   1   4 -18  261.34   26.59
   1  -4 -18  221.84   25.15
   1  -4 -17   41.48   11.34
  -1   4  17   41.20   12.04
   1   4 -17   32.67   10.53
  -1  -4  17   32.70   11.86
   1   4 -16 1008.05   52.00
  -1  -4  16 1030.99   58.52
   1  -4 -16  888.81   48.77
  -1   4  16  960.37   55.19
   1   4 -15  196.89   21.25
   1  -4 -15  196.30   21.63
  -1  -4  15  201.85   24.23
  -1   4  15  215.52   24.50
  -1   4  14 1577.74   67.65
   1   4 -14 1557.55   62.51
   1   4 -14 1575.91   72.96
   1  -4 -14 1504.91   62.69
  -1  -4  14 1501.33   68.59
   1  -4 -13  231.64   21.90
   1   4 -13  326.04   29.93
  -1   4  13  311.52   26.94
   1   4 -13  274.31   23.25
  -1   4  12 1063.84   50.26
   1  -4 -12 1062.80   48.57
   1   4 -12 1125.72   56.66
   1   4 -12 1174.27   45.01
   1   4 -12 1097.24   48.37
   1   4 -11  238.02   17.92
   1   4 -11  213.65   19.18
   1  -4 -11  192.50   18.62
   1   4 -11  209.83   22.73
  -1   4  11  231.64   20.97
   1   4 -10 1427.27   48.28
   1  -4 -10 1381.21   53.93
   1   4 -10 1395.40   60.46
  -1   4  10 1340.73   52.74
   1   4 -10 1354.58   52.00
  -1   4   9  182.64   16.47
   1   4  -9  213.90   21.19
   1   4  -9  181.77   16.40
   1   4  -9  196.70   15.01
   1  -4  -9  158.17   16.19
   1  -4  -8 1393.87   52.19
   1   4  -8 1453.46   58.59
  -1   4   8 1405.29   49.49
   1   4  -7  290.92   23.22
   1  -4  -7  314.03   21.60
  -1   4   7  302.01   19.19
   1   4  -6  226.21   15.51
   1  -4  -6  224.78   17.63
   1   4  -6  218.11   18.95
  -1   4   6  224.13   15.14
   1   4  -6  204.62   10.58
   1  -4  -5   10.47    4.19
  -1   4   5    9.91    3.31
   1   4  -5   11.93    3.92
   1   4  -5    8.61    3.82
  -1   4   4   23.76    5.46
   1   4  -4   11.47    3.89
   1   4  -4   11.13    4.83
   1  -4  -3   42.32    6.94
  -1   4   3   40.82    7.01
   1   4  -3   42.90    6.49
   1   4  -3   38.53    6.75
  -1   4   3   36.56    4.59
   1   4  -2   18.01    5.41
   1  -4  -2   10.47    3.58
  -1   4   2   18.14    5.12
   1   4  -2   14.34    3.97
  -1   4   2   11.18    2.73
  -1  -4   2   21.47    3.10
   1  -4  -1  147.25   11.29
  -1   4   1  143.87    9.10
  -1  -4   1  160.44    8.10
   1   4  -1  141.32   11.59
   1   4  -1  150.85   11.48
   1   4  -1  171.12   13.22
  -1   4   1  164.27   10.55
  -1   4   1  139.33   12.07
  -1   4   0  994.19   28.08
   1  -4   0  959.94   32.57
   1   4   0 1046.88   34.92
  -1   4   0 1017.60   37.05
  -1   4   0  999.88   32.09
   1   4   0 1054.48   34.91
  -1  -4   0 1015.53   28.82
   1   4   0 1061.12   36.07
   1   4   1   36.72    5.77
   1  -4   1   56.98    7.12
   1   4   1   49.12    6.75
  -1   4  -1   51.35    6.27
  -1   4  -1   51.61    7.61
   1   4   1   48.17    6.75
  -1   4  -2 1095.18   39.74
   1   4   2 1134.85   37.94
  -1   4  -2 1130.90   38.15
  -1   4  -3  322.42   19.41
  -1  -4  -3  350.69   21.44
  -1   4  -3  374.43   20.72
   1   4   3  344.46   19.49
  -1  -4  -4 1715.85   56.60
  -1   4  -4 1689.84   52.65
  -1   4  -4 1734.64   55.34
  -1   4  -5  470.28   26.73
  -1   4  -5  502.42   25.36
  -1  -4  -5  478.90   27.22
  -1   4  -6 2253.55   66.85
  -1   4  -6 2221.76   70.87
  -1   4  -6 2313.85   53.09
  -1  -4  -6 2305.13   71.15
  -1  -4  -7  153.18   15.50
   1   4   7  187.34   16.23
  -1   4  -7  166.41   14.67
  -1   4  -7  153.05   16.32
  -1   4  -7  171.86    9.73
  -1  -4  -8 1540.12   56.85
   1   4   8 1535.24   56.19
  -1   4  -8 1546.59   41.04
  -1   4  -8 1592.05   60.00
  -1   4  -8 1516.00   55.90
  -1   4  -9   64.61   10.62
   1   4   9   75.39   11.49
  -1   4  -9   66.95   11.82
  -1  -4  -9   62.20   11.10
  -1   4  -9   70.43    6.90
  -1  -4 -10  790.53   40.90
  -1   4 -10  886.41   42.47
   1  -4  10  839.26   40.77
  -1   4 -10  926.15   46.94
   1   4  10  880.26   43.29
   1  -4  11  153.61   17.58
  -1  -4 -11  197.01   19.78
   1   4  11  191.05   20.11
  -1   4 -11  165.84   18.05
  -1  -4 -12 1791.52   70.26
  -1   4 -12 1992.70   72.46
   1   4  12 1999.17   75.34
   1  -4  12 2001.19   73.35
  -1   4 -13  481.97   33.59
   1   4  13  497.11   35.77
   1  -4  13  507.15   34.81
  -1  -4 -13  450.44   32.54
  -1   4 -14 1558.44   65.84
   1   4  14 1573.49   69.63
   1  -4  14 1482.03   65.89
  -1  -4 -14 1375.19   62.72
  -1  -4 -15  213.04   23.39
  -1   4 -15  245.71   25.24
   1  -4  15  244.27   26.00
   1   4  15  239.34   27.44
  -1   4 -16  563.76   40.26
   1   4  16  647.98   46.31
   1  -4  16  575.26   41.71
  -1  -4 -16  557.57   39.37
   1   4  17   60.93   15.70
  -1  -4 -17   46.41   12.67
   1  -4  17   44.91   13.01
  -1   4 -17   62.11   14.96
   1   4  18  403.30   39.11
  -1  -4 -18  370.55   33.43
  -1   4 -18  384.96   34.87
   1  -4  18  363.31   35.34
   1   4  19   31.31   14.36
   1  -4  19   25.06   10.53
  -1   4 -19   50.58   15.25
  -1  -4 -19   25.11   10.21
   1   5 -20   15.27    9.67
   1  -5 -20   12.19    8.27
  -1  -5  20    6.85    7.86
   1   5 -19   79.59   16.31
   1  -5 -19   69.50   16.12
  -1  -5  19   71.53   16.83
  -1   5  19   90.44   19.01
  -1   5  18   12.06    9.46
  -1  -5  18   -5.13    7.97
   1  -5 -18    1.25    5.02
   1   5 -18    3.42    4.57
   1  -5 -17   -8.00    7.09
   1   5 -17   -4.55    5.99
  -1   5  17   -7.94    9.65
  -1  -5  17    5.41    7.56
   1  -5 -16   -2.18    4.83
  -1   5  16   16.62    8.07
   1   5 -16   21.42    8.66
  -1  -5  16   10.46    6.88
   1   5 -15   -3.04    5.42
   1   5 -15    6.37    8.22
  -1  -5  15   -0.59    5.05
   1  -5 -15   -0.09    5.65
  -1   5  15    2.33    4.24
   1  -5 -14  296.28   26.35
   1   5 -14  346.50   28.17
   1   5 -14  341.21   32.71
  -1   5  14  280.12   26.83
  -1   5  13   10.48    6.15
   1   5 -13   17.15    6.66
   1   5 -13   14.30    7.94
   1  -5 -13    4.45    6.62
   1   5 -12  671.46   38.21
   1  -5 -12  623.83   37.76
   1   5 -12  689.22   45.08
  -1   5  12  716.23   39.56
  -1   5  11    2.69    3.87
   1   5 -11   -0.75    4.20
   1  -5 -11   -3.19    5.64
   1   5 -11    1.41    6.32
   1  -5 -10 1269.24   54.80
   1   5 -10 1330.10   46.51
  -1   5  10 1354.74   53.18
   1   5 -10 1454.23   63.48
   1   5  -9   49.27   10.66
  -1   5   9   36.23    7.53
   1  -5  -9   37.52    8.66
   1   5  -8 2479.29   84.29
   1  -5  -8 2510.07   79.05
  -1   5   8 2402.03   72.02
   1  -5  -7    5.24    3.76
   1   5  -7    8.03    4.49
   1   5  -7    2.46    3.66
   1   5  -7    3.77    1.50
  -1   5   7    7.78    3.09
   1   5  -6 2189.90   51.90
  -1   5   6 2154.47   69.56
   1   5  -6 2198.42   65.05
   1   5  -6 2186.23   73.28
   1  -5  -6 2231.87   70.72
   1   5  -5    4.09    2.72
  -1   5   5    6.91    4.38
   1   5  -5    3.18    3.09
   1   5  -4 1073.30   38.66
  -1   5   4 1032.54   40.69
   1   5  -4 1092.29   43.19
  -1   5   3   21.17    4.07
   1   5  -3    7.65    3.06
   1  -5  -3   26.71    5.94
  -1   5   3   13.52    4.66
  -1  -5   3   22.28    3.88
   1   5  -3   12.74    4.57
   1   5  -2 4040.91  100.52
   1  -5  -2 3997.15   95.02
  -1  -5   2 3785.91   83.54
  -1   5   2 3901.46   99.38
  -1   5   2 3975.36   89.69
   1   5  -1  136.48   11.64
   1  -5  -1  147.84   11.83
  -1   5   1  168.33   12.06
  -1   5   1  147.41   13.53
  -1   5   1  142.02    9.81
   1   5  -1  134.25   12.48
   1   5  -1  138.55   12.84
  -1  -5   1  149.81    8.96
  -1   5   0 5674.28  133.61
   1   5   0 5661.49  127.01
   1   5   0 5578.79  128.82
  -1   5   0 5706.07  125.29
  -1  -5   0 5565.34  117.83
   1  -5   0 5610.56  124.73
   1   5   0 5588.74  129.02
  -1   5  -1  172.74   13.20
  -1   5  -1  150.40   14.18
   1   5   1  184.95   14.18
   1  -5   1  149.16   11.76
   1   5   1  160.16   13.49
   1   5   1  154.69   12.96
   1   5   2 3745.60   95.33
  -1   5  -2 3821.03   94.92
  -1   5  -2 3823.40   99.33
   1   5   2 3827.47   93.90
   1  -5   2 3893.68   92.11
  -1   5  -3   10.16    4.04
  -1   5  -3    9.79    4.13
   1   5   3    8.68    3.19
  -1  -5  -4 2269.22   70.13
   1   5   4 2109.59   64.59
  -1   5  -4 2115.38   66.13
  -1   5  -4 2034.07   64.26
  -1   5  -5   72.16   11.27
  -1   5  -5   61.89    9.24
  -1  -5  -5   49.99    8.83
  -1   5  -6 1134.57   47.25
  -1   5  -6 1062.65   42.74
  -1  -5  -6 1036.24   46.31
  -1  -5  -7   53.07   10.15
  -1   5  -7   62.71    5.83
  -1   5  -7   63.77   10.97
  -1   5  -7   65.78    9.90
  -1  -5  -8  145.89   16.96
  -1   5  -8  179.82   17.14
  -1  -5  -9   10.94    3.92
  -1   5  -9    5.83    3.59
  -1   5 -10   54.66   12.08
  -1  -5 -10   29.53    8.38
  -1   5 -10   47.29   10.08
   1  -5  11  295.49   24.31
  -1   5 -11  259.02   24.04
  -1   5 -11  329.38   28.78
   1   5  11  307.60   26.05
  -1  -5 -11  269.05   24.41
   1  -5  12    3.75    4.31
  -1   5 -12   18.75    8.19
  -1   5 -12    5.16    6.50
   1   5  12   14.58    6.97
  -1  -5 -12    3.06    4.55
   1  -5  13   30.80    9.43
   1   5  13   23.90    7.75
  -1   5 -13   15.49    8.19
  -1  -5 -13   11.67    4.77
  -1  -5 -14  169.12   20.65
   1  -5  14  134.42   18.64
  -1   5 -14  142.38   19.15
   1   5  14  161.58   20.98
   1   5  15   19.00    9.38
  -1  -5 -15   12.16    6.24
  -1   5 -15   11.55    7.80
   1  -5  15   21.98    8.75
  -1   5 -16  215.87   24.80
   1  -5  16  223.21   26.07
   1   5  16  261.83   29.40
  -1  -5 -16  191.85   24.08
   1  -5  17   91.04   17.62
  -1   5 -17   84.09   16.40
  -1  -5 -17  107.82   17.71
   1  -5  18  265.06   29.73
  -1   5 -18  240.25   28.06
  -1  -5 -18  212.47   26.35
  -1  -5 -19   66.09   16.17
  -1   5 -19   88.17   17.30
   1  -5  19   69.45   15.46
   1   6 -20  355.99   35.05
   1  -6 -20  343.70   33.82
   1  -6 -19    5.61    7.43
  -1  -6  19    4.35    6.53
   1   6 -19    9.59    9.00
  -1   6  19   13.44    6.43
  -1   6  18  240.95   29.35
   1  -6 -18  208.97   25.32
  -1  -6  18  207.28   27.48
   1   6 -18  186.42   24.27
  -1   6  17   21.38   10.15
  -1  -6  17   17.28    8.32
   1   6 -17   26.91   10.33
   1  -6 -17   36.24   11.44
  -1  -6  16  406.34   36.03
   1   6 -16  416.14   33.86
  -1   6  16  432.73   36.35
   1  -6 -16  400.60   33.89
   1   6 -16  401.06   38.87
  -1   6  15   13.61    8.14
   1   6 -15    3.58    4.95
   1   6 -15   18.72   11.74
   1  -6 -15   24.29    9.29
   1   6 -14 1107.15   62.00
   1  -6 -14  998.45   52.98
  -1   6  14 1002.85   53.01
   1   6 -14 1001.30   52.12
   1   6 -13   13.67    6.27
   1  -6 -13   13.43    7.23
  -1   6  13   10.94    7.11
   1   6 -13   27.25   11.39
   1   6 -12 1122.67   59.62
   1   6 -12 1066.37   51.72
  -1   6  12 1087.72   51.24
   1  -6 -12 1111.92   53.47
   1   6 -11   33.91   10.94
   1  -6 -11   12.70    5.92
  -1   6  11   25.94    7.69
   1   6 -11   14.36    5.83
   1   6 -10  994.30   53.28
  -1   6  10  971.92   44.65
   1  -6 -10 1042.15   49.64
   1   6  -9   36.32   10.34
   1  -6  -9   33.28    8.64
   1  -6  -8  611.10   36.24
  -1   6   8  657.15   37.16
   1   6  -8  734.31   41.91
   1   6  -8  639.59   33.60
   1   6  -7   86.16   13.28
  -1   6   7   63.76   11.21
   1   6  -7   77.41   10.65
   1   6  -6  177.99   18.56
   1   6  -6  166.45   15.40
  -1   6   6  167.69   16.87
   1   6  -5   41.37    8.67
  -1   6   5   41.59    6.16
  -1   6   5   40.90    8.27
   1   6  -5   39.69    7.75
  -1   6   4   20.47    4.36
  -1   6   4   37.31    7.82
   1   6  -4   40.76    8.74
   1   6  -4   42.97    8.00
  -1  -6   4   36.01    5.14
  -1   6   3  268.07   16.34
  -1  -6   3  307.01   15.14
   1  -6  -3  296.29   19.90
   1   6  -3  325.79   22.81
   1   6  -3  305.67   21.47
  -1   6   3  304.23   21.60
  -1  -6   2   56.27    6.01
  -1   6   2   51.69    7.53
   1   6  -2   63.61   10.04
  -1   6   2   52.01    6.70
   1  -6  -2   52.22    7.93
  -1   6   2   51.52    8.97
   1   6  -2   45.73    7.97
  -1   6   1    0.52    1.61
  -1  -6   1    1.21    1.41
   1  -6  -1    3.88    2.53
  -1   6   1   -0.67    3.30
   1   6  -1    4.51    2.83
   1   6  -1    4.51    3.03
   1   6  -1    3.62    2.87
  -1   6   1    4.44    2.65
   1   6   0  199.86   16.27
   1   6   0  205.16   16.66
   1   6   0  208.16   15.65
   1  -6   0  194.20   14.38
  -1   6   0  194.61   17.47
  -1  -6   0  211.46   12.72
  -1   6   0  196.63   14.85
  -1   6  -1   99.72   12.78
  -1   6  -1  104.68   11.00
   1   6   1  105.22   11.21
   1  -6   1  103.58   10.26
   1   6   1  121.23   12.33
   1   6   1  119.75   12.39
   1   6   2  670.10   31.90
  -1   6  -2  672.72   34.34
   1  -6   2  672.47   28.60
   1   6   2  613.59   29.80
   1   6   2  631.00   29.62
  -1   6  -2  662.75   31.16
   1   6   3    5.11    3.17
  -1   6  -3    8.19    4.06
  -1   6  -3   -0.83    2.49
   1   6   3    1.70    2.51
   1  -6   3    5.93    3.35
  -1   6  -4 1155.78   46.96
   1   6   4 1126.91   45.38
  -1   6  -4 1171.50   47.32
  -1   6  -5   30.13    7.55
  -1   6  -5   24.21    6.90
   1   6   5   25.73    6.85
  -1   6  -6 1296.63   53.67
  -1  -6  -6 1376.74   55.72
   1   6   6 1354.98   52.07
  -1   6  -7   75.11   12.73
  -1  -6  -7   65.73   11.88
  -1   6  -7   55.36   10.39
  -1   6  -8  293.21   25.24
  -1  -6  -8  293.50   25.01
  -1   6  -8  234.05   20.94
  -1   6  -9    4.74    5.67
  -1  -6  -9    4.08    4.39
  -1  -6 -10  465.33   33.21
  -1   6 -10  528.19   36.66
  -1   6 -10  454.10   32.78
  -1   6 -11   12.32    6.61
  -1  -6 -11   13.76    6.82
  -1   6 -11   12.31    6.63
  -1   6 -12 1195.43   58.37
   1  -6  12 1292.48   56.83
  -1  -6 -12 1295.70   60.96
  -1   6 -13    5.98    5.11
  -1  -6 -13    7.48    5.87
   1  -6  13   10.79    7.44
  -1  -6 -14 1167.83   59.81
   1  -6  14 1257.63   59.14
  -1   6 -14 1188.13   60.65
  -1  -6 -15    4.48    5.04
  -1   6 -15    6.68    6.45
   1  -6  15   14.17    7.20
  -1  -6 -16  391.21   35.05
   1  -6  16  391.84   33.78
  -1   6 -16  353.66   33.54
  -1  -6 -17    9.15    7.59
   1  -6  17   11.35    6.35
  -1   6 -17    8.82    7.24
  -1  -6 -18  289.03   31.19
   1  -6  18  285.23   30.86
  -1   6 -18  284.09   32.15
   1  -6  19    8.43    5.05
   1   7 -19   -2.90    5.36
  -1  -7  19    2.42    5.49
   1   7 -18    0.78    7.00
   1  -7 -18   10.30    8.94
  -1  -7  18   12.65    7.16
   1  -7 -17   75.07   16.23
   1   7 -17   81.87   16.09
  -1  -7  17   73.93   16.22
   1  -7 -16   39.67   12.34
   1   7 -16   23.85   10.34
  -1  -7  16   37.23   11.35
   1   7 -16   37.59   10.88
   1   7 -15    3.70    8.15
   1   7 -15   -3.99    6.38
   1  -7 -15    0.84    5.29
   1  -7 -14   58.45   12.51
   1   7 -14   47.47   10.92
   1   7 -14   72.96   16.07
   1  -7 -13   63.45   12.10
   1   7 -13   57.71   14.76
   1   7 -13   44.47   10.29
   1   7 -12  108.87   16.67
   1   7 -12   95.31   18.35
   1  -7 -12  118.75   17.44
  -1   7  11   -1.00    7.03
   1  -7 -11    5.01    5.71
  -1   7  10  605.37   38.83
   1   7 -10  591.27   41.96
   1   7  -9   93.24   13.24
  -1   7   9   48.54   10.50
   1   7  -9   70.37   14.05
  -1   7   8  992.37   48.34
   1   7  -8 1051.63   52.99
   1   7  -8  929.96   43.77
   1   7  -7  311.86   26.95
  -1   7   7  349.28   26.74
   1   7  -7  287.77   22.78
   1   7  -6  244.98   20.44
  -1   7   6  269.44   17.23
  -1   7   6  233.53   21.35
   1   7  -5   77.81   11.81
  -1   7   5   74.83    8.71
  -1   7   5   69.36   11.57
  -1  -7   5   89.19    9.16
   1   7  -5  101.54   14.08
  -1   7   4  228.99   15.86
  -1   7   4  226.37   20.27
   1   7  -4  253.74   21.82
  -1  -7   4  236.06   14.24
   1   7  -4  242.36   19.91
  -1   7   3  178.19   13.97
  -1   7   3  189.45   14.42
   1   7  -3  187.62   18.27
  -1  -7   3  190.63   12.22
  -1   7   3  192.71   18.32
   1  -7  -3  210.45   17.24
   1   7  -3  190.41   17.86
   1  -7  -2 1134.77   42.77
  -1   7   2 1141.46   40.74
  -1   7   2 1063.76   37.30
   1   7  -2 1035.01   45.77
  -1   7   2 1068.25   46.50
  -1  -7   2 1127.17   34.52
   1   7  -2 1206.41   48.17
  -1   7   1  296.26   22.87
   1   7  -1  329.48   23.31
   1   7  -1  331.33   23.89
  -1   7   1  347.66   20.76
  -1   7   1  323.76   17.67
   1  -7  -1  314.20   19.88
  -1  -7   1  327.76   16.23
  -1   7   0 2281.29   66.35
   1  -7   0 2161.99   63.28
  -1   7   0 2092.19   72.41
   1   7   0 2207.44   70.34
   1   7   0 2215.68   68.64
   1   7   0 2112.83   64.68
  -1  -7   0 2245.11   58.37
   1   7   1  143.49   13.77
   1   7   1  187.79   16.11
  -1   7  -1  190.63   16.26
   1  -7   1  163.29   13.82
   1   7   1  160.58   15.93
  -1   7  -1  175.52   18.18
   1   7   2 1044.40   41.44
  -1   7  -2 1073.08   43.31
  -1   7  -2 1084.65   47.88
   1  -7   2 1052.02   39.00
   1   7   2 1034.49   41.30
   1   7   2  993.01   42.86
   1   7   3  131.99   13.26
  -1   7  -3  105.42   13.95
  -1   7  -3  106.06   13.21
   1   7   3   91.55   11.97
   1   7   3   93.27   11.49
   1  -7   3   91.02   10.54
   1   7   4  679.68   32.46
   1  -7   4  754.09   32.98
  -1   7  -4  712.56   37.17
   1   7   4  695.25   35.70
  -1   7  -4  735.35   38.35
  -1   7  -5  214.91   19.82
   1   7   5  200.88   19.07
  -1   7  -5  230.65   20.99
  -1   7  -6  339.84   25.29
  -1   7  -6  323.50   26.09
   1   7   6  350.88   25.82
   1   7   7   40.04    8.82
  -1   7  -7   41.79    9.13
  -1   7  -7   33.02    9.76
  -1   7  -8   81.39   12.35
  -1   7  -8  101.52   16.27
  -1  -7  -8   97.21   15.42
   1   7   8   88.38   13.76
  -1   7  -9   15.52    6.00
  -1   7  -9   20.05    7.75
  -1  -7  -9    9.67    6.55
  -1   7 -10   -5.14    7.90
  -1  -7 -10    5.43    5.80
  -1   7 -11   27.50    9.07
  -1  -7 -11   14.53    6.24
  -1   7 -11   25.87    9.25
  -1   7 -12   16.19    7.93
   1  -7  12    5.92    4.25
  -1  -7 -12    4.66    5.20
  -1   7 -12    8.61    6.11
  -1   7 -13   18.34    7.66
   1  -7  13   15.75    7.09
  -1   7 -13   24.19   10.54
  -1  -7 -13    8.33    6.31
  -1  -7 -14   62.91   14.18
  -1   7 -14   56.37   13.39
   1  -7  14   66.82   14.02
   1  -7  15  207.03   23.09
  -1   7 -15  198.60   24.66
  -1  -7 -15  192.34   24.26
  -1   7 -16  107.53   18.74
  -1  -7 -16  126.53   20.67
  -1   7 -17   46.12   12.62
  -1  -7 -17   43.73   12.77
  -1   7 -18  166.26   24.55
  -1  -7 -18  156.91   23.20
   1  -8 -18  103.46   19.36
   1   8 -18   79.80   17.00
  -1   8  17  234.93   28.07
   1   8 -17  202.79   26.01
  -1  -8  17  203.90   25.71
   1  -8 -17  199.52   25.71
   1   8 -17  301.10   34.97
   1   8 -16  137.29   21.24
   1  -8 -16  172.38   23.72
  -1  -8  16  197.79   24.74
   1   8 -16  165.43   26.74
  -1   8  16  187.44   24.81
   1  -8 -15  374.25   33.44
  -1   8  15  355.40   32.99
   1   8 -15  331.06   31.87
   1   8 -15  442.06   41.03
  -1   8  14  351.32   32.93
   1   8 -14  424.77   39.54
   1   8 -14  325.02   31.26
  -1   8  13  392.10   34.18
   1   8 -13  418.85   38.45
   1   8 -13  384.31   33.13
   1   8 -12  699.97   48.36
  -1   8  12  608.60   41.96
   1   8 -11  733.10   49.16
  -1   8  11  692.88   43.73
  -1   8  10  430.23   33.25
   1   8 -10  436.18   36.45
   1   8 -10  424.47   30.53
   1   8  -9  456.13   31.38
   1   8  -9  468.32   36.99
  -1   8   9  466.88   33.65
   1   8  -8  197.37   19.80
   1   8  -8  210.26   23.44
  -1   8   8  207.54   21.74
   1   8  -7   13.96    4.97
   1   8  -7    6.91    6.46
   1   8  -6  143.93   16.48
   1   8  -6  113.39   15.83
  -1   8   6  132.37   12.45
  -1   8   6  115.89   15.43
  -1   8   5   29.38    7.48
   1   8  -5   38.68    8.65
   1   8  -5   22.47    7.96
  -1   8   5   33.43    6.45
  -1  -8   4    6.79    3.20
  -1   8   4    0.67    3.86
   1   8  -4    4.71    3.66
  -1   8   4    4.79    3.10
   1   8  -4    2.03    3.39
  -1   8   4    6.02    3.78
  -1  -8   3  127.09   10.39
  -1   8   3  105.68   11.41
  -1   8   3   98.46   13.84
  -1   8   3  105.35   11.13
   1   8  -3  111.55   14.51
   1   8  -3  127.09   15.53
   1   8  -2   58.34   10.62
  -1  -8   2   71.05    7.37
   1   8  -2   77.00   12.18
  -1   8   2   79.49   10.07
  -1   8   2   71.04   11.86
   1  -8  -2   71.34    9.97
  -1   8   2   82.87    9.47
  -1   8   1   36.25    9.00
  -1   8   1   42.27    7.89
  -1  -8   1   35.01    5.43
   1   8  -1   30.36    7.63
   1  -8  -1   34.54    6.85
  -1   8   1   36.37    6.20
   1   8  -1   46.33    9.20
   1  -8   0  134.05   13.07
   1   8   0  118.77   14.51
   1   8   0  132.28   14.60
  -1   8   0  113.57   12.85
   1   8   0  119.21   13.13
  -1   8   0  120.89   16.00
   1   8   1  488.48   27.16
   1   8   1  498.35   30.26
   1   8   1  492.85   28.70
   1  -8   1  487.62   25.92
  -1   8  -1  491.53   28.32
  -1   8  -1  491.20   32.76
  -1   8  -2  301.57   25.36
   1   8   2  298.71   21.65
   1  -8   2  312.83   19.94
   1   8   2  283.03   20.66
   1   8   2  296.63   22.90
  -1   8  -2  313.12   22.73
  -1   8  -3  261.15   21.49
   1   8   3  224.49   20.21
  -1   8  -3  280.67   24.58
   1   8   3  266.09   20.06
   1  -8   3  273.95   18.88
   1   8   3  301.44   21.99
  -1   8  -4  905.04   43.92
   1   8   4  913.06   41.39
   1   8   4  877.67   42.76
   1  -8   4  987.24   39.45
   1   8   4  860.42   38.84
   1   8   5  631.39   32.45
  -1   8  -5  655.08   37.88
  -1   8  -5  738.49   39.73
   1  -8   5  672.65   32.60
   1   8   5  633.11   36.47
   1   8   6  441.33   26.69
   1   8   6  401.93   29.03
  -1   8  -6  425.42   29.98
   1  -8   6  388.58   24.96
  -1   8  -6  426.88   30.82
  -1   8  -7  749.95   43.16
   1   8   7  713.74   39.95
  -1   8  -7  675.56   39.33
   1   8   8  207.02   21.66
  -1   8  -8  240.42   22.98
  -1   8  -8  230.03   24.54
   1   8   9  448.55   32.62
  -1   8  -9  485.63   36.37
  -1   8  -9  384.56   30.06
  -1   8 -10  283.90   28.24
   1   8  10  248.60   24.59
  -1   8 -10  213.11   22.29
  -1  -8 -11  492.40   37.77
   1   8  11  508.56   36.43
  -1   8 -11  537.54   40.72
  -1   8 -12  745.93   49.51
  -1  -8 -12  695.57   45.57
  -1   8 -12  653.21   45.20
   1   8  12  624.80   42.37
   1   8  13  666.99   44.59
  -1  -8 -13  678.92   46.61
  -1   8 -13  746.71   48.49
  -1  -8 -14  688.49   46.43
  -1   8 -14  578.40   43.52
  -1   8 -15  262.91   29.72
  -1  -8 -15  281.26   30.23
  -1  -8 -16  281.56   30.76
  -1   8 -16  276.17   31.16
  -1  -8 -17  207.84   26.67
  -1   8 -17  141.91   22.62
   1   9 -17   -4.90    7.70
   1   9 -16   43.79   13.29
  -1   9  16   27.33   10.08
   1   9 -16   24.57   12.06
   1   9 -15   55.08   13.74
  -1   9  15   59.24   14.73
   1   9 -15   61.97   17.05
  -1   9  14    8.96    8.50
   1   9 -14    4.06    7.67
   1   9 -14    0.86    4.88
  -1   9  13  355.59   32.37
   1   9 -13  319.47   31.22
   1   9 -13  323.36   34.02
   1   9 -12  101.71   18.99
  -1   9  12   99.16   17.00
   1   9 -11  535.64   42.28
  -1   9  11  482.28   36.95
   1   9 -10  456.83   33.22
  -1   9  10  440.93   34.55
   1   9 -10  547.28   41.99
  -1   9   9  784.08   45.86
   1   9  -9  725.06   42.18
   1   9  -8  263.70   27.26
   1   9  -8  226.18   22.03
  -1   9   8  263.33   25.22
   1   9  -7 1245.19   60.54
  -1   9   7 1133.05   54.70
   1   9  -7 1124.00   52.62
   1   9  -6  122.49   17.70
  -1   9   6  147.60   18.29
   1   9  -6  131.75   16.78
   1   9  -5 1144.96   52.03
   1   9  -5 1236.27   56.72
  -1   9   5 1108.45   44.49
   1   9  -4  298.84   25.32
  -1   9   4  275.06   24.20
   1   9  -4  287.73   25.53
  -1   9   4  295.42   20.14
  -1   9   3 1351.42   46.72
  -1   9   3 1309.19   56.89
  -1   9   3 1322.67   48.01
   1   9  -3 1424.84   58.93
   1   9  -3 1364.85   58.71
  -1   9   2  468.93   26.42
   1  -9  -2  436.05   27.03
  -1   9   2  401.02   29.83
   1   9  -2  489.34   31.56
   1   9  -2  452.16   31.54
   1   9  -1 1827.16   70.16
  -1   9   1 1946.18   62.81
   1  -9  -1 1824.51   61.10
  -1   9   1 1836.04   71.37
   1   9  -1 1962.25   68.94
  -1   9   0  773.07   36.71
   1  -9   0  704.00   33.06
  -1   9   0  683.17   41.00
   1   9   0  732.47   37.93
   1   9   0  711.43   39.93
  -1   9  -1 1365.04   60.65
   1  -9   1 1424.61   49.81
   1   9   1 1300.99   52.98
   1   9   1 1352.53   51.28
   1   9   1 1435.07   57.99
  -1   9  -1 1523.19   55.64
   1   9   2 1026.10   42.93
   1   9   2  972.08   43.12
  -1   9  -2 1002.72   45.13
   1  -9   2  973.94   39.62
   1   9   2  914.12   45.20
   1   9   3 1487.38   56.14
   1   9   3 1583.96   61.68
   1   9   3 1627.19   58.32
   1  -9   3 1611.35   54.48
  -1   9  -3 1610.56   62.04
  -1   9  -4  270.85   25.18
  -1   9  -4  250.88   22.93
   1   9   4  216.25   18.70
   1   9   4  241.24   20.51
   1   9   4  220.63   21.03
   1  -9   4  227.14   18.07
   1  -9   5  994.33   41.12
   1   9   5  822.44   39.44
   1   9   5  851.75   44.53
  -1   9  -5  984.75   48.66
  -1   9  -5 1007.11   50.02
   1   9   5  960.60   44.26
   1  -9   6  136.99   14.39
   1   9   6  114.48   15.82
   1   9   6  109.27   13.26
  -1   9  -6  112.92   16.26
  -1   9  -6  133.94   18.06
   1   9   7  165.11   19.52
   1   9   7  197.32   18.25
  -1   9  -7  177.87   20.58
  -1   9  -7  187.19   21.99
   1   9   8   95.14   15.26
  -1   9  -8   85.94   15.18
  -1   9  -8   76.13   14.16
  -1   9  -9   34.80   10.39
  -1   9  -9   32.92    8.92
   1   9   9   48.26   11.19
  -1   9 -10   -0.73    5.41
   1   9  10    2.88    5.37
  -1   9 -10    7.57    5.24
  -1   9 -11  156.63   21.96
   1   9  11  111.39   17.19
   1   9  12  127.80   18.86
  -1   9 -12  117.95   20.21
  -1   9 -12  133.13   20.97
  -1   9 -13   17.99    9.64
  -1   9 -13    8.61    8.56
   1   9  13    6.05    7.34
   1   9  14   19.07    7.78
  -1   9 -14   42.30   14.31
  -1   9 -14   20.30    9.26
   1   9  15   88.96   17.01
  -1   9 -15   83.98   18.70
  -1   9 -16   64.35   14.52
   1  10 -16   20.95   10.41
   1  10 -15  368.83   39.31
   1  10 -15  400.41   37.29
  -1  10  15  349.94   34.32
  -1  10  14  147.33   21.90
   1  10 -14  149.65   24.51
   1  10 -14  145.88   21.51
   1  10 -13  528.73   45.08
  -1  10  13  511.47   40.42
  -1  10  12  169.72   22.43
   1  10 -12  199.12   26.93
   1  10 -11  696.42   49.90
  -1  10  11  556.94   41.12
  -1  10  10   47.53   12.28
   1  10 -10   32.76   11.58
   1  10 -10   29.49    9.51
   1  10  -9  542.55   37.13
   1  10  -9  564.85   43.24
  -1  10   9  491.04   36.39
   1  10  -8  145.68   21.11
  -1  10   8  101.77   16.27
   1  10  -8  144.97   18.75
   1  10  -7   80.88   15.88
   1  10  -7   86.24   14.54
  -1  10   7   65.45   13.10
   1  10  -6  280.74   25.94
   1  10  -6  275.77   27.17
  -1  10   6  244.17   24.62
   1  10  -5   16.61    7.88
   1  10  -5   10.83    6.39
  -1  10   5    7.89    4.92
   1  10  -4    8.72    6.68
   1  10  -4    1.42    5.12
  -1  10   4    4.16    4.28
   1  10  -3   53.76   12.47
   1  10  -3   51.34   10.47
  -1  10   3   45.26   11.00
   1  10  -2  145.05   17.68
  -1  10   2  130.77   17.60
   1  10  -2  134.27   18.12
  -1  10   1   36.96   10.80
  -1  10   1   35.52    7.22
   1  10  -1   33.34    8.92
   1  10  -1   27.49    7.98
  -1  10   0    0.79    5.53
   1  10   0   15.53    6.90
   1  10   0   -1.53    4.04
  -1  10   0    5.33    3.89
  -1  10  -1  395.59   32.47
   1  10   1  358.43   26.25
   1  10   1  326.19   27.36
  -1  10  -1  370.39   26.30
   1  10   1  325.69   23.47
   1  10   2   11.26    4.67
  -1  10  -2   13.38    4.99
   1  10   2   19.66    7.06
  -1  10  -3  492.31   36.28
   1  10   3  418.17   27.69
  -1  10  -3  474.79   32.21
   1  10   3  451.10   31.61
   1  10   3  478.43   29.23
   1  10   4  155.53   17.93
  -1  10  -4  175.03   19.67
   1  10   4  152.03   16.22
   1  10   4  153.51   16.63
  -1  10  -4  163.18   20.18
  -1  10  -5  373.91   30.87
  -1  10  -5  379.53   30.38
   1  10   5  377.50   27.26
   1  10   5  326.17   27.42
   1  10   6   36.07    8.93
  -1  10  -6   45.47   11.22
   1  10   6   39.98    9.97
  -1  10  -6   22.55    8.54
  -1  10  -7  492.07   36.58
   1  10   7  467.46   33.95
  -1  10  -7  517.42   37.02
   1  10   7  516.54   33.75
   1  10   8    8.47    7.49
  -1  10  -8   10.82    8.00
  -1  10  -8    9.65    6.80
  -1  10  -9  406.63   33.48
  -1  10  -9  517.69   39.29
   1  10   9  417.57   33.27
   1  10  10  118.42   18.07
  -1  10 -10  115.26   19.30
  -1  10 -10   93.46   16.26
  -1  10 -11  575.29   44.09
   1  10  11  506.04   38.02
  -1  10 -12   82.39   17.44
   1  10  12   65.04   13.88
  -1  10 -13  678.00   49.87
  -1  10 -13  540.51   44.13
   1  10  13  601.58   43.22
   1  10  14   49.38   12.78
  -1  10 -14   32.02    9.83
   1  11 -14   23.84   13.74
   1  11 -14    0.39    7.77
  -1  11  13   63.69   14.59
   1  11 -13   87.51   20.09
   1  11 -12    2.07    9.08
  -1  11  12    1.80    5.92
   1  11 -11  263.93   31.57
  -1  11  11  273.76   28.70
   1  11 -11  219.60   25.04
   1  11 -10   17.10    7.77
   1  11 -10   22.51   10.02
  -1  11  10   27.70    9.15
   1  11  -9  264.12   26.76
  -1  11   9  259.34   27.56
   1  11  -9  320.32   32.84
   1  11  -8    5.76    5.50
  -1  11   8   -1.42    5.65
   1  11  -8    5.38    6.94
   1  11  -7  322.46   28.74
   1  11  -7  291.51   30.12
  -1  11   7  269.98   26.82
   1  11  -6   38.82   11.27
  -1  11   6   21.81    8.48
   1  11  -6   27.75    9.18
  -1  11   5  206.67   23.17
   1  11  -5  274.20   27.42
   1  11  -5  300.00   27.71
   1  11  -4    4.91    6.60
  -1  11   4    5.90    5.03
   1  11  -4   10.42    7.93
  -1  11   3  235.78   24.51
   1  11  -3  296.56   27.47
   1  11  -3  269.31   25.80
  -1  11   2    8.05    5.08
   1  11  -2    5.41    6.77
   1  11  -2   -0.65    3.68
  -1  11   1  400.41   33.44
   1  11  -1  429.13   30.97
   1  11  -1  394.65   31.83
   1  11   0    5.93    4.89
  -1  11   0    6.07    5.85
   1  11   0    3.85    5.42
   1  11   1  859.00   47.88
   1  11   1  874.79   44.32
  -1  11  -1  955.09   45.35
  -1  11  -1  855.54   50.78
  -1  11  -2    7.03    5.04
   1  11   2   12.82    6.39
   1  11   2    8.89    6.38
  -1  11  -3  607.23   37.33
   1  11   3  516.25   36.14
  -1  11  -3  569.56   40.34
  -1  11  -4    0.84    4.94
   1  11   4    4.32    5.62
  -1  11  -4    4.88    6.16
  -1  11  -5  121.46   17.94
   1  11   5   86.68   14.70
  -1  11  -5  124.07   18.28
   1  11   6    3.09    4.54
  -1  11  -6    4.39    5.88
  -1  11  -7    4.75    6.90
   1  11   7   -4.51    4.86
  -1  11  -8   69.97   14.47
   1  11   8   53.32   11.98
  -1  11  -8   32.50    9.06
   1  11   9   25.19    8.82
  -1  11  -9    1.35    6.14
  -1  11  -9   23.07   10.09
  -1  11 -10   34.91   12.17
  -1  11 -10   38.84   10.99
   1  11  10   18.27    7.75
  -1  11 -11   -1.38    6.46
   1  11  11   -6.87    7.71
  -1  11 -11   -7.44    9.06
  -1  11 -12   38.10   12.56
   1  11  12   27.22   10.38
  -1  11 -13   28.96   11.75
   1  11  13   46.22   11.40
  -1  11 -13   48.29   13.34
  -1  12  12   38.22   12.38
   1  12 -12   37.03   14.16
  -1  12  11  415.56   36.62
   1  12 -11  440.45   37.07
   1  12 -11  473.72   42.82
  -1  12  10  149.03   21.07
   1  12 -10  136.63   19.58
   1  12 -10  129.56   22.11
   1  12  -9  242.08   29.10
  -1  12   9  212.80   25.31
   1  12  -9  204.62   24.49
  -1  12   8   39.11   11.53
   1  12  -8   45.44   12.84
   1  12  -8   27.34   10.27
  -1  12   7  105.02   18.02
   1  12  -7  100.88   16.55
   1  12  -7   74.18   15.57
   1  12  -6    7.00    5.64
  -1  12   6    7.32    6.80
   1  12  -6    8.87    8.49
   1  12  -5    5.21    5.07
  -1  12   5   -0.71    6.40
   1  12  -5   16.23    8.82
   1  12  -4   31.74    9.38
  -1  12   4   35.18   10.02
   1  12  -4   51.61   12.59
   1  12  -3    4.64    6.05
  -1  12   3    5.20    5.28
   1  12  -3    5.06    5.77
  -1  12   2   57.38   12.53
   1  12  -2   75.03   13.92
   1  12  -2   80.56   14.57
   1  12  -1   22.96    7.38
   1  12  -1   14.55    6.10
  -1  12   1   15.89    7.19
  -1  12   0   36.64   12.32
   1  12   0   26.34    8.06
  -1  12  -1  208.12   24.94
   1  12   1  194.59   22.91
  -1  12  -2   84.47   16.06
   1  12   2   60.59   13.26
  -1  12  -3  574.35   41.58
   1  12   3  438.46   34.22
  -1  12  -4    1.53    5.35
  -1  12  -4   -0.83    5.25
   1  12   4    5.77    5.12
  -1  12  -5  345.23   31.70
  -1  12  -5  335.00   29.95
   1  12   5  281.98   26.97
  -1  12  -6  110.74   17.83
  -1  12  -6  110.67   18.24
   1  12   6   91.22   15.87
  -1  12  -7  228.23   26.05
  -1  12  -7  215.38   26.13
   1  12   7  196.63   23.16
  -1  12  -8  268.62   29.08
  -1  12  -8  219.97   26.13
   1  12   8  271.14   27.37
  -1  12  -9  376.46   35.41
  -1  12  -9  356.27   33.37
   1  12   9  319.95   30.09
  -1  12 -10  108.71   19.24
  -1  12 -10   78.43   16.04
   1  12  10   73.99   14.98
   1  12  11  411.96   35.91
  -1  12 -11  413.18   39.24
  -1  12 -11  469.08   39.06
  -1  12 -12   37.67   12.53
   1  13 -11  347.75   34.17
   1  13 -10  129.75   20.31
   1  13 -10  123.97   22.25
  -1  13  10   94.66   17.98
  -1  13   9  325.87   32.02
   1  13  -9  367.94   33.85
   1  13  -9  440.45   39.99
   1  13  -8  200.97   26.67
  -1  13   8  210.41   26.10
   1  13  -8  266.69   28.35
   1  13  -7  382.60   34.12
  -1  13   7  320.62   31.51
   1  13  -7  357.28   34.62
   1  13  -6  347.07   33.15
   1  13  -6  329.03   31.18
  -1  13   6  293.94   29.83
  -1  13   5  496.51   39.40
   1  13  -5  502.12   39.34
   1  13  -5  546.49   40.44
   1  13  -4  395.24   33.74
   1  13  -4  390.46   34.63
  -1  13   3  466.83   38.12
   1  13  -3  503.86   38.55
  -1  13   2  291.85   30.58
   1  13  -2  277.10   28.10
  -1  13   1  604.55   44.34
   1  13  -1  608.55   43.05
  -1  13   0  275.24   29.14
   1  13   0  233.98   26.39
  -1  13  -1  895.36   54.42
   1  13   1  847.28   51.23
  -1  13  -2  334.10   32.62
   1  13   2  255.53   27.38
   1  13   3  727.40   47.10
  -1  13  -3  896.42   53.87
   1  13   4  235.13   25.64
  -1  13  -4  275.43   29.32
   1  13   5  265.50   28.19
  -1  13  -5  265.16   28.82
   1  13   6   52.30   12.94
  -1  13  -6   64.48   15.82
   1  13   7  198.55   23.87
  -1  13  -7  157.39   22.75
   1  13   8    9.50    6.82
  -1  13  -8   16.99    9.39
  -1  13  -8    6.65    7.07
   1  13   9   37.82   12.04
  -1  13  -9   21.62   11.19
  -1  13  -9   25.31   10.43
  -1  13 -10   65.79   15.44
   1  13  10   71.07   15.77
   1  14  -9  112.81   21.41
   1  14  -8   35.39   11.58
   1  14  -8   17.18    9.73
  -1  14   7   57.66   13.26
   1  14  -7   93.71   17.22
  -1  14   6   -1.74    5.49
   1  14  -6    6.54    7.15
   1  14  -5   60.27   14.86
  -1  14   5   37.12   10.79
  -1  14   4    5.58    5.89
   1  14  -4   12.92   10.01
  -1  14   3   -3.21   10.64
   1  14  -3    4.88    4.93
  -1  14   2   25.98    9.90
   1  14  -2   21.35   10.40
  -1  14   1   15.90    9.85
   1  14  -1    1.09    5.93
   1  14   0   49.79   12.53
  -1  14   0   67.88   16.16
   1  14   1   42.50   13.51
  -1  14  -1   62.85   14.18
  -1  14  -2  149.85   23.14
   1  14   2  134.33   20.59
   1  14   3  160.53   22.69
  -1  14  -3  168.70   24.34
  -1  14  -4  138.67   22.03
   1  14   4  114.21   18.83
  -1  14  -5  177.48   24.10
   1  14   5  129.44   19.93
   1  14   6  138.12   20.88
  -1  14  -6  145.66   22.34
   1  14   7   83.09   15.52
  -1  14  -7   80.00   16.21
   1  15  -4  257.16   28.35
   1  15  -3    4.18    5.56
   1  15  -2  129.03   21.07
   1  15  -1    4.47    6.98
   1  15   0  149.40   21.91
   1  15   1   76.35   16.27
   1  15   2  284.16   30.82
   1  15   3   16.91    9.45
  -2   0  20    2.36    7.10
   2   0 -19   12.44    7.62
  -2   0  19   -4.25    6.85
  -2   0  18   37.58   12.15
   2   0 -18   17.65    7.15
   2   0 -17    1.61    4.78
  -2   0  17   -7.13    9.68
  -2   0  16  310.11   31.48
   2   0 -16  338.44   30.12
   2   0 -16  319.90   24.61
  -2   0  15    7.48    7.77
   2   0 -15    2.08    5.46
   2   0 -15   -0.43    3.41
   2   0 -14  472.39   32.90
   2   0 -14  470.02   27.95
  -2   0  14  554.55   38.17
   2   0 -13    2.89    4.05
   2   0 -13    3.26    5.02
  -2   0  13    3.65    5.89
  -2   0  12  713.33   40.78
   2   0 -12  752.42   38.62
   2   0 -12  718.21   32.02
   2   0 -11    3.31    3.94
   2   0 -11    3.27    4.02
  -2   0  11    3.21    3.84
   2   0 -10 5929.94  141.87
   2   0 -10 5740.33  130.14
   2   0 -10 5948.53  139.49
   2   0  -9    2.74    3.22
   2   0  -9    6.58    4.06
   2   0  -9    4.95    3.12
   2   0  -8 9622.66  205.97
   2   0  -8 9764.52  195.36
   2   0  -8 9472.21  203.58
   2   0  -7    1.44    1.78
   2   0  -7    1.95    1.97
   2   0  -7    4.69    2.87
   2   0  -6 4557.24   95.86
   2   0  -6 4423.09  103.26
   2   0  -5    4.26    1.55
   2   0  -5   12.40    3.28
   2   0  -5    9.81    3.25
   2   0  -4 1916.09   40.99
   2   0  -4 1859.33   49.34
   2   0  -4 1854.71   47.94
   2   0  -4 1969.85   49.55
   2   0  -3   22.30    3.38
   2   0  -3   16.84    1.57
   2   0  -3   16.86    3.22
   2   0  -2 9697.69  194.15
   2   0  -2 9999.00  192.24
  -2   0   0 4968.91   95.64
  -2   0  -1    1.79    1.21
  -2   0  -2 3786.66   79.77
   2   0   2 3754.36   82.65
  -2   0  -3    2.42    1.59
   2   0   3    0.78    1.53
   2   0   4 2994.09   72.11
  -2   0  -4 2941.37   69.59
   2   0   5    5.65    2.79
  -2   0  -5    2.20    2.06
   2   0   6  926.17   35.38
  -2   0  -6  919.35   33.03
  -2   0  -7    0.11    2.22
   2   0   7    0.94    2.07
   2   0   8   18.19    5.59
  -2   0  -8    9.82    4.18
  -2   0  -9    7.98    3.43
   2   0   9    2.49    2.46
  -2   0 -10    4.54    3.10
   2   0  10    8.18    4.42
   2   0  11    2.68    3.80
  -2   0 -11    0.79    4.10
  -2   0 -12  106.38   14.06
   2   0  12  104.71   15.33
   2   0  13   -4.11    6.08
  -2   0 -13   -0.29    4.49
   2   0  14  316.10   29.40
  -2   0 -14  346.99   27.70
  -2   0 -15    0.10    4.73
   2   0  15    1.23    5.68
   2   0  16  612.09   44.58
  -2   0 -16  608.62   40.16
  -2   0 -17    7.50    5.55
   2   0  17   -0.97    4.61
  -2   0 -18  793.88   49.72
   2   0  18  716.54   52.58
   2   0  19   28.46   13.44
  -2   0 -19   -5.40    7.73
  -2   1  20  596.34   49.28
  -2  -1  20  510.24   46.93
   2  -1 -19    9.57    6.12
   2   1 -19   11.34    5.40
  -2  -1  19   10.31    8.81
  -2   1  19   15.56   10.05
   2  -1 -18  577.26   37.26
  -2   1  18  609.26   46.94
  -2  -1  18  576.77   46.13
   2   1 -18  552.40   36.22
   2   1 -17    9.44    5.65
   2   1 -17    1.10    6.02
   2  -1 -17   11.18    7.09
  -2   1  17   14.01    9.74
  -2  -1  17    5.47    5.61
  -2   1  16  908.55   53.64
   2   1 -16  881.35   48.54
   2  -1 -16  831.80   42.29
  -2  -1  16  906.20   54.99
   2   1 -16  896.23   43.39
  -2  -1  15   -3.67    8.20
   2  -1 -15    4.92    4.78
   2  -1 -15    4.53    5.21
   2   1 -15    9.92    7.13
  -2   1  15    5.56    6.09
   2   1 -15    3.84    4.63
   2   1 -14  564.47   31.38
   2  -1 -14  571.90   31.47
  -2  -1  14  581.38   40.46
   2  -1 -14  658.57   39.82
  -2   1  14  639.57   41.10
   2   1 -14  656.29   38.37
   2  -1 -13    3.09    4.43
   2   1 -13    4.68    5.13
  -2   1  13    7.59    5.76
   2  -1 -13    2.69    4.07
   2   1 -13    1.99    2.85
  -2  -1  13   -6.53    8.25
  -2   1  12  597.89   36.19
   2   1 -12  647.22   34.74
   2   1 -12  598.34   35.47
   2  -1 -12  654.14   30.54
   2   1 -12  584.05   28.69
   2  -1 -12  559.17   34.36
   2   1 -11    8.96    4.57
   2  -1 -11   10.13    4.41
   2   1 -11    3.25    2.74
  -2   1  11   10.70    5.04
   2  -1 -11   13.97    4.49
   2   1 -10 1173.44   39.95
   2  -1 -10 1147.29   40.25
  -2   1  10 1231.54   49.34
   2  -1 -10 1244.56   48.36
   2   1 -10 1233.70   49.20
   2   1 -10 1229.18   46.66
   2   1  -9  122.79   10.20
   2  -1  -9  130.67   13.85
   2  -1  -9  112.17   10.04
  -2   1   9   94.57   11.82
   2   1  -9  124.00   12.77
   2   1  -9  123.35   13.46
   2   1  -8  514.33   25.54
   2  -1  -8  498.90   26.08
   2   1  -8  519.33   21.40
   2   1  -8  494.67   26.96
   2  -1  -8  499.70   21.55
   2  -1  -7   13.84    4.48
   2  -1  -7   15.42    3.31
   2   1  -7    7.22    3.48
   2   1  -7   21.00    3.95
   2   1  -7   21.78    4.93
   2  -1  -6   70.44    6.59
   2  -1  -6   68.40    7.84
   2   1  -6   55.54    7.99
   2   1  -6   63.74    7.39
   2   1  -6   66.86    6.02
   2  -1  -6   61.44    6.04
   2   1  -5    2.38    1.25
   2  -1  -5    5.49    1.87
   2   1  -5    7.22    2.93
   2  -1  -5    3.22    1.72
   2   1  -5    5.17    2.81
   2  -1  -5    7.86    3.56
   2  -1  -4  110.79    6.89
   2  -1  -4  105.68    6.44
   2  -1  -4  107.06    8.64
   2   1  -4  101.65    7.96
   2   1  -4  100.68    8.98
   2  -1  -3  284.59   13.36
   2   1  -3  294.07   14.36
   2  -1  -3  277.71    9.53
   2  -1  -3  286.40   15.45
   2  -1  -3  278.68   10.67
   2   1  -3  269.30   12.47
   2  -1  -2  777.28   25.06
  -2   1   2  816.42   23.99
   2   1  -2  839.59   22.34
   2  -1  -2  826.81   23.92
   2   1  -2  802.88   25.82
   2   1  -1  732.44   23.25
   2  -1  -1  695.03   21.55
   2  -1  -1  708.34   23.29
  -2  -1   1  725.11   20.20
  -2   1   1  724.26   21.22
   2   1  -1  768.17   18.95
   2  -1   0 1558.40   35.66
  -2  -1   0 1514.65   36.47
   2   1   0 1626.71   41.76
  -2  -1  -1  244.96   11.14
  -2   1  -1  250.63   11.04
   2  -1   1  236.11    9.65
   2  -1   2 2196.78   51.59
  -2   1  -2 2296.84   52.95
  -2  -1  -2 2306.67   54.08
  -2   1  -2 2372.24   54.18
  -2  -1  -3  487.15   19.20
   2  -1   3  504.60   18.83
  -2   1  -3  473.42   18.97
   2   1   3  514.94   21.70
   2  -1   4 7592.96  158.34
   2   1   4 7448.22  162.10
  -2   1  -4 7754.49  158.94
  -2  -1  -4 7835.16  159.06
   2  -1   5  278.83   16.39
  -2   1  -5  289.93   16.25
  -2  -1  -5  307.16   16.64
   2   1   5  297.03   17.94
   2   1   6 4883.38  116.12
   2  -1   6 4841.99  113.76
  -2  -1  -6 4868.87  112.14
  -2   1  -6 4982.58  112.60
   2  -1   7  117.81   12.01
  -2   1  -7  106.44   10.83
   2   1   7  106.37   11.89
  -2  -1  -7  112.56   11.15
  -2  -1  -8  759.83   32.82
   2  -1   8  771.53   35.19
   2   1   8  769.96   36.06
  -2   1  -8  789.31   33.66
  -2   1  -9   55.22    8.67
   2   1   9   58.72   10.12
   2  -1   9   42.02    8.06
  -2  -1  -9   53.56    8.50
   2   1  10  781.16   39.91
   2  -1  10  778.46   39.13
  -2  -1 -10  789.42   36.46
  -2   1 -10  810.62   37.43
   2  -1  11  359.34   26.75
  -2   1 -11  318.85   23.78
  -2  -1 -11  316.71   23.16
   2   1  11  317.38   25.80
  -2   1 -12 1545.27   59.58
   2   1  12 1482.90   63.24
   2  -1  12 1557.82   63.50
  -2  -1 -12 1480.02   57.82
   2  -1  13   36.29    9.73
  -2   1 -13   54.32   11.42
  -2  -1 -13   66.87   12.21
   2   1  13   60.46   12.43
   2  -1  14  594.67   40.27
  -2  -1 -14  586.31   36.61
  -2   1 -14  573.99   37.07
   2   1  14  638.60   42.04
   2  -1  15   31.34   11.09
   2   1  15   35.58   10.39
  -2  -1 -15   32.62    9.43
  -2   1 -15   33.71    9.96
  -2  -1 -16  199.20   22.30
   2  -1  16  228.39   26.78
   2   1  16  233.96   27.98
  -2   1 -16  211.66   23.50
  -2  -1 -17  151.26   20.63
  -2   1 -17  162.52   21.50
   2  -1  17  146.12   22.65
   2   1  17  149.71   22.51
   2  -1  18  315.05   34.06
  -2  -1 -18  281.27   28.83
   2   1  18  353.58   36.46
  -2   1 -18  301.24   30.59
  -2   1 -19   76.49   16.45
  -2  -1 -19   50.67   13.67
   2  -1  19   48.94   14.39
  -2   2  20   16.80    9.61
  -2  -2  20   10.96    6.36
   2   2 -19   -2.97    5.61
  -2  -2  19    3.71    7.26
   2  -2 -19   -0.36    4.81
  -2   2  19    7.46    8.96
   2   2 -18    1.28    4.85
   2  -2 -18   -1.70    5.75
  -2  -2  18    9.98    9.21
  -2   2  18   -3.35    8.93
   2  -2 -17   18.79    7.33
  -2   2  17    9.30    6.62
   2   2 -17    9.05    5.78
  -2   2  16   62.17   13.01
   2   2 -16   77.07   12.52
   2  -2 -16   70.66   12.61
   2   2 -16   65.35   13.10
  -2  -2  16   70.14   15.29
   2   2 -15   87.83   14.35
  -2  -2  15   65.31   13.67
   2  -2 -15   67.35   11.17
  -2   2  15   76.61   14.75
   2   2 -15   81.19   12.74
  -2   2  14   66.50   12.65
   2   2 -14   79.18   11.36
  -2  -2  14   77.05   13.85
   2  -2 -14   72.32   11.30
   2   2 -14   85.96   13.33
   2   2 -13   70.21   11.63
  -2   2  13   73.77   12.97
   2  -2 -13   59.10    9.56
   2   2 -13   70.30   12.96
   2  -2 -13   78.82   13.49
   2   2 -13   65.22   10.10
   2   2 -12  262.70   19.14
   2   2 -12  264.63   21.73
   2  -2 -12  255.04   19.41
   2   2 -12  278.81   24.47
  -2   2  12  256.50   22.96
   2  -2 -12  316.39   25.42
  -2   2  11  227.84   20.53
   2   2 -11  226.32   16.68
   2  -2 -11  233.96   20.62
   2   2 -11  239.94   19.42
   2  -2 -11  209.01   16.80
   2   2 -11  208.29   20.93
  -2   2  10 1461.27   54.36
   2   2 -10 1554.76   53.17
   2   2 -10 1485.13   58.41
   2  -2 -10 1454.65   48.87
   2  -2 -10 1419.57   55.09
   2   2 -10 1475.61   47.72
   2  -2  -9 1027.20   42.68
  -2   2   9 1102.48   42.93
   2   2  -9 1075.55   37.04
   2  -2  -9 1010.96   37.58
   2   2  -9 1023.11   39.95
   2   2  -9  982.73   44.90
   2   2  -8 2121.24   69.40
   2  -2  -8 2127.37   65.50
   2  -2  -8 2169.39   60.36
   2   2  -8 2190.39   63.05
   2   2  -8 2205.60   58.80
  -2   2   8 2186.43   64.59
   2  -2  -7  372.62   18.93
   2  -2  -7  363.58   21.39
  -2   2   7  380.61   20.57
   2   2  -7  345.18   22.73
   2   2  -7  366.22   17.86
   2   2  -6  251.04   14.38
   2   2  -6  258.80   18.43
   2  -2  -6  248.26   16.43
  -2   2   6  251.50   15.23
   2  -2  -6  262.50   15.07
  -2   2   5  244.32   13.60
   2   2  -5  232.87   12.75
   2   2  -5  266.29   17.43
   2  -2  -5  243.16   14.99
   2  -2  -5  250.47   14.07
   2  -2  -4  298.60   15.98
   2  -2  -4  324.33   19.18
   2   2  -4  318.27   14.26
   2   2  -4  326.15   18.16
  -2   2   4  288.58   13.84
   2  -2  -4  335.12   15.74
   2  -2  -3  139.58    9.61
   2  -2  -3  173.05   12.65
  -2   2   3  163.57   10.98
   2   2  -3  150.82    7.66
  -2   2   3  144.84    7.93
   2   2  -3  173.47   12.20
   2  -2  -2  662.71   24.78
   2   2  -2  641.66   24.70
   2   2  -2  608.71   18.00
  -2   2   2  669.81   23.67
   2  -2  -2  599.03   20.67
  -2   2   2  630.11   16.68
   2  -2  -1  245.67   13.43
   2  -2  -1  214.51    9.80
   2   2  -1  215.72   13.00
   2   2  -1  223.19    9.44
   2   2  -1  231.27   13.10
  -2   2   1  222.40   12.32
   2   2   0  802.96   22.21
  -2  -2   0  769.07   25.95
  -2   2   0  761.09   21.20
   2   2   0  867.24   29.59
   2  -2   0  809.72   27.67
   2  -2   0  830.21   20.50
  -2   2   0  727.03   26.05
   2  -2   1  215.50    7.60
  -2   2  -1  206.84   12.25
   2  -2   1  235.99    9.24
  -2  -2  -1  216.39   12.56
  -2   2  -1  213.30   10.62
   2  -2   2   77.49    5.34
  -2   2  -2   76.65    7.02
  -2   2  -2   71.91    7.13
  -2  -2  -2   82.57    7.81
   2  -2   2   76.62    4.27
  -2  -2  -3  970.82   33.13
   2  -2   3  991.91   28.97
  -2   2  -3 1029.92   32.37
   2  -2   4  750.50   26.50
  -2  -2  -4  794.69   29.62
  -2   2  -4  747.89   28.77
  -2   2  -4  817.00   28.78
   2  -2   5  149.96   11.57
  -2  -2  -5  155.83   12.28
  -2   2  -5  146.33   12.13
   2   2   5  139.65   12.60
   2   2   6  209.12   16.34
  -2  -2  -6  199.95   14.85
   2  -2   6  192.98   14.25
  -2   2  -6  177.85   14.24
   2  -2   7    2.26    3.09
   2   2   7    6.26    4.27
  -2   2  -7    3.70    3.51
   2   2   8   14.15    5.20
  -2  -2  -8    3.59    2.54
  -2   2  -8    9.70    4.44
   2  -2   8    8.43    4.42
  -2   2  -9   12.71    5.59
   2   2   9   17.44    5.76
  -2  -2  -9   13.87    5.44
   2  -2   9   18.88    5.87
  -2  -2 -10  151.73   15.42
   2   2  10  168.13   17.65
  -2   2 -10  185.73   17.56
   2  -2  10  158.54   16.82
   2   2  11    2.98    4.84
   2  -2  11    8.54    5.73
  -2  -2 -11    5.48    3.99
  -2   2 -11    1.31    3.34
   2  -2  12  190.93   20.15
  -2  -2 -12  212.11   20.09
   2   2  12  225.07   22.82
  -2   2 -12  188.37   19.21
  -2  -2 -13   75.20   13.28
  -2   2 -13   77.64   12.85
   2   2  13   91.05   15.03
   2  -2  13   93.26   15.03
  -2  -2 -14  251.61   23.84
   2   2  14  277.64   27.96
  -2   2 -14  253.42   24.60
   2  -2  14  272.95   27.39
  -2   2 -15   64.17   13.47
   2  -2  15   48.47   11.45
  -2  -2 -15   56.27   11.74
   2   2  15   70.26   14.94
   2  -2  16  438.83   37.17
  -2  -2 -16  400.77   32.89
  -2   2 -16  470.01   36.02
   2   2  16  431.67   37.82
   2   2  17  152.06   23.43
  -2   2 -17  123.16   19.19
   2  -2  17  144.38   22.00
  -2  -2 -17  116.12   18.63
  -2  -2 -18  742.07   48.29
   2  -2  18  738.45   52.24
  -2   2 -18  811.21   51.85
   2   2  18  771.65   55.04
   2   2  19  224.29   30.67
  -2   2 -19  312.32   32.54
   2  -2  19  306.38   34.51
  -2  -2 -19  317.55   32.38
  -2  -3  20  115.27   21.77
  -2   3  20  143.38   23.92
  -2   3  19  346.74   36.46
  -2  -3  19  396.02   39.52
   2  -3 -19  362.58   31.42
   2   3 -19  400.65   32.84
   2   3 -18   79.50   14.07
   2  -3 -18   90.05   15.37
  -2  -3  18   50.14   14.69
  -2   3  18   82.62   17.40
   2  -3 -17  625.58   39.49
  -2  -3  17  673.79   48.91
  -2   3  17  641.00   45.89
   2   3 -17  644.96   39.29
   2   3 -16  206.83   20.78
  -2  -3  16  181.05   24.64
   2  -3 -16  218.78   21.65
  -2   3  16  183.39   23.17
  -2  -3  15  413.99   35.91
   2  -3 -15  426.39   30.03
   2   3 -15  464.41   37.02
  -2   3  15  461.74   35.41
   2   3 -15  474.99   30.58
   2   3 -14   94.35   13.75
   2   3 -14   84.56   12.00
   2  -3 -14   84.24   12.65
  -2   3  14  105.84   15.98
   2   3 -14   86.56   15.66
   2   3 -13  372.17   31.17
   2   3 -13  418.14   28.07
   2  -3 -13  424.44   27.63
  -2   3  13  420.30   30.48
   2   3 -13  400.09   26.35
   2   3 -12   32.39    7.02
   2   3 -12   41.08    8.17
   2   3 -12   39.37   10.66
  -2   3  12   36.88    9.24
   2  -3 -12   27.79    7.54
  -2   3  11  977.44   44.18
   2  -3 -11  950.09   41.20
   2   3 -11 1032.37   50.31
   2   3 -11  992.42   42.10
   2   3 -11  992.21   40.35
   2  -3 -10  105.63   13.85
  -2   3  10   90.15   11.92
   2   3 -10  107.06   11.63
   2   3 -10   93.00   14.43
   2  -3 -10  105.83   12.43
   2   3 -10  104.73   12.16
   2  -3  -9  677.03   35.05
   2   3  -9  661.27   30.99
  -2   3   9  740.56   33.56
   2   3  -9  713.56   30.99
   2  -3  -9  706.81   32.51
   2   3  -9  705.76   38.47
   2   3  -8  273.61   21.98
   2  -3  -8  273.14   20.46
  -2   3   8  279.34   18.72
   2  -3  -8  238.47   17.48
   2  -3  -7   29.62    7.10
   2   3  -7   31.92    7.58
   2  -3  -7   30.01    5.70
   2   3  -7   18.81    3.93
  -2   3   7   30.91    5.74
  -2   3   6    8.22    3.10
   2  -3  -6   12.64    4.96
   2   3  -6   19.00    5.24
   2   3  -6   13.05    3.08
   2  -3  -6    4.99    3.08
   2  -3  -5  139.74   12.05
   2   3  -5  137.20    9.35
   2   3  -5  124.94    9.34
   2   3  -5  111.50   11.74
  -2   3   5  136.80    9.85
   2  -3  -5  118.83   10.98
   2  -3  -4   44.49    6.36
  -2   3   4   41.64    6.66
   2  -3  -4   54.24    7.82
  -2   3   4   38.99    4.61
   2   3  -4   50.87    5.59
   2   3  -4   52.16    7.59
  -2   3   3   25.52    5.28
  -2   3   3   19.93    2.94
   2  -3  -3   30.77    4.73
   2   3  -3   22.29    5.30
   2   3  -3   21.87    3.60
   2  -3  -3   25.18    5.11
  -2   3   3   19.30    2.13
  -2   3   2   67.53    3.99
  -2   3   2   55.60    7.20
   2   3  -2   65.80    6.26
   2  -3  -2   60.08    7.55
   2  -3  -2   69.05    6.75
   2   3  -2   64.56    8.08
  -2   3   2   66.61    4.41
  -2   3   1  469.23   21.22
   2   3  -1  448.05   21.44
   2   3  -1  427.63   17.35
   2  -3  -1  420.23   20.01
  -2   3   1  404.94   13.86
   2   3  -1  464.14   21.14
  -2   3   0   12.31    2.53
   2   3   0    6.83    2.55
   2   3   0   10.92    3.02
   2  -3   0   11.01    3.45
  -2   3   0   13.09    3.43
   2   3   0    8.80    3.66
  -2  -3  -1  452.31   21.66
  -2   3  -1  420.86   21.13
   2   3   1  474.54   18.98
  -2   3  -1  448.45   18.18
  -2   3  -2  848.73   31.93
  -2  -3  -2  858.71   33.19
  -2   3  -2  954.33   30.87
  -2   3  -3 1401.97   43.84
  -2  -3  -3 1434.81   46.44
  -2   3  -3 1369.79   42.73
  -2  -3  -4 1686.49   52.55
  -2   3  -4 1652.62   50.13
  -2   3  -4 1657.34   50.84
   2  -3   4 1646.11   44.90
  -2  -3  -5 3560.24   91.64
  -2   3  -5 3635.36   89.27
   2  -3   5 3418.76   83.88
  -2   3  -5 3551.75   90.91
  -2  -3  -6 1179.40   43.77
   2  -3   6 1147.16   39.55
  -2   3  -6 1149.46   43.08
  -2   3  -6 1075.98   43.00
  -2   3  -7  816.88   36.22
   2  -3   7  810.61   34.06
   2   3   7  800.09   36.99
  -2  -3  -7  767.37   35.31
   2  -3   8  248.44   18.77
  -2   3  -8  246.40   19.39
  -2  -3  -8  247.54   19.34
   2   3   8  236.32   20.06
  -2  -3  -9  296.77   22.15
   2   3   9  296.67   23.61
   2  -3   9  295.50   21.75
  -2   3  -9  281.13   22.03
  -2  -3 -10  233.93   20.30
  -2   3 -10  230.00   20.42
   2   3  10  235.70   22.08
   2  -3  10  252.24   21.16
  -2   3 -11  598.00   35.43
   2  -3  11  664.93   36.85
   2   3  11  659.81   38.94
  -2  -3 -11  583.20   34.42
  -2   3 -12  438.96   31.00
   2   3  12  438.31   32.69
   2  -3  12  399.70   29.54
  -2  -3 -12  396.82   28.69
   2  -3  13  533.87   35.76
   2   3  13  529.26   37.62
  -2   3 -13  542.88   35.73
  -2  -3 -13  506.11   34.22
   2   3  14  360.81   31.82
  -2   3 -14  335.26   29.06
  -2  -3 -14  288.59   26.39
   2  -3  14  315.33   28.27
  -2  -3 -15  130.66   18.72
   2   3  15  123.98   20.43
   2  -3  15  149.75   20.13
  -2   3 -15  146.92   20.25
   2  -3  16  210.56   25.13
  -2  -3 -16  184.92   22.46
  -2   3 -16  223.72   24.84
   2   3  16  212.58   26.24
  -2   3 -17  199.87   24.46
   2  -3  17  210.84   26.07
   2   3  17  158.98   24.14
  -2  -3 -17  194.25   23.76
   2  -3  18  180.92   25.53
  -2   3 -18  127.26   20.76
  -2  -3 -18  140.99   20.75
   2   3  18  146.62   23.91
  -2   3 -19   81.93   17.93
  -2  -3 -19   52.39   14.06
   2  -3  19   52.24   16.19
   2   3  19   50.02   14.90
  -2  -4  20   21.58    9.34
  -2   4  20   12.38    8.99
   2   4 -19   14.37    7.98
  -2  -4  19    9.94    8.21
   2  -4 -19   11.22    6.47
  -2   4  19   13.68    9.48
   2  -4 -18   24.88    8.94
  -2   4  18   45.55   12.68
  -2  -4  18   54.65   15.41
   2   4 -18   31.46    8.50
  -2   4  17   63.56   15.67
  -2  -4  17   53.39   14.11
   2   4 -17   58.78   12.56
   2  -4 -17   45.70   11.04
   2   4 -16  111.58   19.14
   2  -4 -16   81.76   14.06
   2   4 -16   99.20   15.31
  -2  -4  16   88.34   17.51
  -2   4  16  104.94   17.01
   2  -4 -15  349.32   28.22
   2   4 -15  409.77   29.76
  -2   4  15  381.89   31.75
   2   4 -15  384.25   34.93
   2   4 -14   54.02   12.72
   2  -4 -14   27.43    7.29
   2   4 -14   39.50    9.23
  -2   4  14   31.00   10.07
   2   4 -13  335.98   30.73
   2   4 -13  342.86   25.23
   2   4 -13  323.00   24.10
   2  -4 -13  303.72   24.47
  -2   4  13  352.51   27.65
   2   4 -12  265.93   21.37
   2  -4 -12  252.51   21.56
   2   4 -12  253.56   26.31
  -2   4  12  239.65   22.02
   2   4 -12  310.97   22.29
  -2   4  11 1601.37   59.40
   2   4 -11 1631.23   68.13
   2   4 -11 1629.12   56.56
   2   4 -11 1594.27   56.96
   2  -4 -11 1563.33   59.06
   2   4 -10  920.70   39.06
   2  -4 -10  949.84   41.99
  -2   4  10  940.78   41.40
   2   4 -10  933.54   40.06
   2   4 -10  961.53   49.09
   2   4  -9 4554.37  128.45
   2  -4  -9 4581.40  118.71
  -2   4   9 4714.42  116.04
   2  -4  -8  985.76   40.15
  -2   4   8  954.97   36.69
   2   4  -8 1017.94   45.94
   2  -4  -7 4375.23  100.42
   2   4  -7 4252.98  107.84
  -2   4   7 4234.36   93.07
   2   4  -6  441.62   27.11
   2  -4  -6  396.74   23.21
  -2   4   6  475.43   21.33
   2   4  -6  466.46   21.43
  -2   4   5 1691.73   56.06
   2   4  -5 1803.63   59.82
  -2   4   5 1723.26   47.78
   2   4  -5 1822.17   50.27
  -2   4   4  454.52   18.40
   2   4  -4  421.71   24.74
   2  -4  -4  464.13   25.35
   2   4  -4  446.59   20.51
  -2   4   4  433.93   23.98
  -2   4   4  457.45   15.78
  -2   4   3 4595.49   89.11
   2  -4  -3 4198.32  103.79
   2   4  -3 4279.34  106.36
  -2   4   3 4308.00  104.80
   2  -4  -2  870.07   33.17
   2   4  -2  867.07   34.63
  -2   4   2  847.25   24.16
  -2   4   2  893.02   34.73
   2   4  -2  784.67   29.74
   2   4  -1 3165.73   81.20
  -2   4   1 3233.43   82.11
   2   4  -1 3069.01   75.59
  -2   4   1 2960.59   69.13
   2  -4  -1 3146.17   78.58
   2   4  -1 3082.86   79.70
  -2   4   1 3181.54   64.80
   2   4   0  658.85   28.40
   2  -4   0  643.32   26.98
   2   4   0  665.85   25.67
  -2   4   0  631.18   29.06
  -2   4   0  621.69   22.85
   2   4   0  671.37   28.91
   2  -4   1 1937.81   54.61
   2   4   1 1843.07   51.48
   2   4   1 1739.21   55.07
  -2   4  -1 1805.58   56.56
  -2   4  -1 1859.03   50.22
  -2  -4  -2  354.10   21.72
  -2   4  -2  346.99   20.94
  -2   4  -2  403.95   20.13
   2   4   2  363.41   19.11
  -2  -4  -3 1841.45   58.60
  -2   4  -3 1762.07   53.65
  -2   4  -3 1798.40   55.79
  -2   4  -4  324.18   20.17
  -2   4  -4  302.53   19.42
  -2  -4  -4  303.96   21.22
  -2   4  -5  882.19   37.99
  -2  -4  -5  910.16   39.56
  -2   4  -5  971.44   38.08
  -2   4  -6  576.69   30.53
  -2   4  -6  541.58   28.39
  -2  -4  -6  612.58   31.76
   2  -4   6  589.42   26.50
  -2   4  -7    6.06    3.08
  -2   4  -7   17.62    6.09
  -2  -4  -7   10.22    5.09
  -2   4  -7    6.82    4.31
   2  -4   7    2.13    2.59
  -2   4  -8   96.22   13.65
  -2  -4  -8  107.47   13.69
   2  -4   8  119.14   12.75
  -2   4  -8   92.75   12.84
  -2   4  -9    8.95    5.55
   2  -4   9    4.08    4.42
  -2  -4  -9    2.52    3.75
   2  -4  10    1.73    3.17
  -2   4 -10    0.06    3.81
  -2  -4 -10    1.51    3.95
   2   4  10    6.79    6.08
   2  -4  11   41.15    8.90
   2   4  11   36.24    9.10
  -2   4 -11   36.87    9.55
  -2  -4 -11   42.20    9.21
   2   4  12   -1.30    5.93
  -2  -4 -12    8.38    4.79
   2  -4  12   -4.50    6.33
  -2   4 -12    8.14    5.86
  -2   4 -13  396.79   31.37
   2   4  13  393.14   32.71
   2  -4  13  479.75   33.19
  -2  -4 -13  393.81   31.13
   2   4  14   -1.02    6.36
  -2  -4 -14    7.86    6.29
  -2   4 -14    1.63    4.70
   2  -4  14    4.86    3.86
   2  -4  15  410.61   33.60
   2   4  15  360.14   33.77
  -2   4 -15  392.06   33.18
  -2  -4 -15  387.22   32.56
   2  -4  16   76.98   15.37
  -2  -4 -16   62.51   14.59
  -2   4 -16   55.33   13.65
   2   4  16   77.88   16.99
   2  -4  17  544.01   41.85
  -2  -4 -17  500.42   39.61
  -2   4 -17  535.56   41.51
  -2  -4 -18  110.31   18.72
  -2   4 -18  107.95   19.75
   2  -4  18   94.03   18.09
  -2   4 -19  568.10   45.72
   2  -4  19  606.87   46.99
  -2  -4 -19  475.33   41.08
  -2  -5  20   36.73   12.67
  -2   5  20   51.55   15.72
   2   5 -19  483.94   37.85
  -2  -5  19  380.12   38.00
  -2   5  19  424.33   39.50
   2  -5 -19  380.75   33.98
   2   5 -18   30.35   10.34
  -2   5  18    9.62    6.44
  -2  -5  18   35.09   12.09
   2  -5 -18   32.57   10.93
  -2   5  17  660.12   46.04
  -2  -5  17  597.15   45.88
   2  -5 -17  686.30   43.92
   2   5 -17  745.29   45.11
  -2   5  16   36.84    9.98
   2   5 -16   53.28   15.03
   2  -5 -16   43.20   10.97
   2   5 -16   46.85   11.33
   2  -5 -15  410.10   31.58
  -2   5  15  349.95   30.94
   2   5 -15  478.55   39.69
   2   5 -15  439.28   31.90
   2  -5 -14  158.22   18.92
   2   5 -14  175.73   23.61
   2   5 -14  168.31   18.86
  -2   5  14  174.62   20.46
  -2   5  13  406.94   30.49
   2   5 -13  444.39   30.05
   2  -5 -13  426.80   30.46
   2   5 -13  446.20   36.47
   2   5 -12   22.26    9.14
   2   5 -12   26.53    7.37
   2  -5 -12   39.58    9.40
   2   5 -12   41.37    8.17
  -2   5  12   26.40    8.39
   2   5 -11  728.25   45.09
   2  -5 -11  775.03   40.42
   2   5 -11  692.71   37.16
   2   5 -11  835.69   37.47
  -2   5  11  762.66   38.64
   2  -5 -10   21.09    6.56
  -2   5  10   32.52    7.01
   2   5 -10   34.32   10.28
   2   5  -9  689.59   40.94
  -2   5   9  655.85   32.41
   2  -5  -9  631.20   34.93
   2  -5  -8  273.38   21.51
   2   5  -8  250.46   22.91
   2   5  -8  265.55   14.72
  -2   5   8  250.24   18.01
   2   5  -7    9.92    2.94
   2   5  -7   19.96    6.83
  -2   5   7   18.17    6.39
   2   5  -7    8.03    4.44
  -2   5   7    7.74    3.49
  -2   5   6  253.73   20.57
   2   5  -6  224.21   20.02
   2   5  -6  242.98   16.96
  -2   5   6  249.38   15.90
   2   5  -5   53.97    9.54
  -2   5   5   43.19    5.09
   2   5  -5   67.59    8.59
  -2   5   5   51.77    9.09
  -2   5   4  114.64    8.17
   2   5  -4  125.44   11.75
  -2   5   4  131.29   13.50
   2   5  -4  136.24   14.52
   2  -5  -4  152.34   14.66
  -2  -5   3  249.22   10.20
   2  -5  -3  268.31   18.61
  -2   5   3  267.29   19.42
   2   5  -3  280.06   20.34
   2   5  -3  273.47   17.46
   2   5  -2   15.25    4.00
   2  -5  -2   16.14    4.70
  -2   5   2   12.24    2.98
  -2  -5   2   11.49    1.82
   2   5  -2   13.76    4.70
  -2   5   2   20.65    5.52
   2   5  -1  937.28   36.09
  -2   5   1  897.11   37.85
   2   5  -1  839.16   35.88
  -2   5   1  852.94   28.55
  -2   5   1  912.19   25.22
   2  -5  -1  792.51   33.19
   2   5  -1  862.48   33.87
   2   5   0   -2.48    3.76
  -2   5   0    1.44    2.58
   2   5   0    0.97    2.75
   2  -5   0    6.43    3.12
  -2   5   0    2.83    2.82
   2   5   0    3.32    2.23
   2   5   1 1599.10   52.45
   2   5   1 1615.60   50.01
  -2   5  -1 1591.75   48.03
   2   5   1 1583.43   53.26
  -2   5  -1 1657.16   56.37
   2  -5   1 1645.11   51.31
   2   5   2  224.62   15.94
   2  -5   2  227.79   16.35
  -2   5  -2  226.25   15.94
  -2   5  -2  222.91   17.98
   2   5   3 3873.00   94.91
  -2   5  -3 3602.65   94.06
  -2   5  -3 3682.37   98.18
  -2  -5  -3 3656.86  100.53
  -2   5  -4  599.59   29.86
  -2   5  -4  572.31   29.94
  -2  -5  -4  603.27   32.68
  -2  -5  -5 5088.71  130.01
  -2   5  -5 5193.67  126.25
  -2   5  -6   70.12   10.47
  -2   5  -6   79.42   11.96
  -2  -5  -6   62.66   10.50
  -2   5  -7 2235.06   71.80
  -2  -5  -7 2240.12   76.23
  -2   5  -7 2344.20   76.19
  -2   5  -8   21.70    7.59
  -2  -5  -8    6.07    5.30
  -2   5  -8    8.17    4.31
   2  -5   8   10.11    4.48
   2  -5   9  707.06   34.65
  -2  -5  -9  699.36   39.00
  -2   5  -9  593.53   36.59
  -2   5  -9  732.69   41.30
  -2   5 -10   36.72    9.62
   2  -5  10   24.40    7.37
  -2  -5 -10   20.02    6.94
  -2  -5 -11 1189.11   55.40
   2  -5  11 1243.79   52.17
  -2   5 -11 1119.59   54.41
   2  -5  12    3.89    4.31
  -2   5 -12   26.83    8.95
  -2  -5 -12   17.92    7.75
   2  -5  13 1001.28   49.79
  -2   5 -13 1017.64   53.48
  -2  -5 -13  936.64   51.36
   2  -5  14    3.13    4.56
  -2   5 -14   17.77    9.62
  -2  -5 -14    1.97    5.10
  -2  -5 -15  502.46   38.46
   2  -5  15  519.03   37.72
  -2   5 -15  499.85   38.68
  -2   5 -16    4.98    5.98
   2  -5  16   21.46    9.43
  -2  -5 -16   10.16    7.04
  -2   5 -17  358.03   34.01
  -2  -5 -17  324.23   32.44
   2  -5  17  332.44   32.29
  -2   5 -18   -5.29    5.99
   2  -5  18    1.45    5.88
  -2  -5 -18    0.47    8.71
   2  -5  19  134.70   21.51
  -2   6  19    9.09    9.59
  -2  -6  19   18.85   10.32
   2   6 -19    3.44    7.46
   2  -6 -18    4.07    7.53
  -2   6  18   -3.61    8.14
   2   6 -18    0.52    6.12
  -2  -6  18    8.80    8.42
   2   6 -17   47.04   11.54
   2   6 -17   45.95   14.40
   2  -6 -17   53.70   13.44
  -2  -6  17   30.77   11.46
  -2   6  17   53.11   14.89
   2   6 -16   72.20   17.51
   2  -6 -16   60.60   12.97
   2   6 -16   34.32   10.00
  -2   6  16   31.82   10.72
   2   6 -15   64.32   13.24
   2  -6 -15   68.12   13.43
  -2   6  15   72.42   14.08
   2   6 -15   66.51   15.68
   2   6 -14  109.61   16.36
   2   6 -14  134.32   21.38
  -2   6  14  125.59   17.71
   2  -6 -14  115.09   16.32
  -2   6  13  139.13   17.78
   2  -6 -13  135.26   17.59
   2   6 -13  167.58   23.14
   2   6 -13  113.09   16.06
  -2   6  12   16.64    5.97
   2   6 -12   27.55    9.50
   2  -6 -12   21.05    8.19
   2   6 -12   12.06    4.40
   2  -6 -11  871.86   44.91
   2   6 -11  872.09   50.81
  -2   6  11  818.39   40.83
   2  -6 -10   11.43    5.59
  -2   6  10    2.01    4.50
   2   6 -10   14.94    7.23
  -2   6   9 2526.74   75.45
  -2   6   9 2568.49   85.38
   2   6  -9 2440.32   88.60
  -2   6   8   69.45    9.60
   2   6  -8   63.10    9.64
   2   6  -8   95.20   15.67
  -2   6   8   76.44   12.25
  -2   6   7 1248.67   53.27
   2   6  -7 1350.05   39.98
   2   6  -7 1319.50   48.33
   2   6  -7 1319.85   56.95
   2   6  -6   10.13    4.28
  -2   6   6   11.29    4.41
  -2   6   6    7.58    2.56
   2   6  -6   14.52    5.20
   2   6  -5  605.00   29.66
  -2   6   5  609.74   23.64
  -2   6   5  601.52   33.21
   2   6  -5  680.90   36.85
  -2  -6   4  101.27    7.35
  -2   6   4   86.36   11.95
   2  -6  -4   76.53   11.44
  -2   6   4   84.40    7.76
   2   6  -4   77.64   10.03
   2   6  -4  108.99   13.70
   2   6  -3  807.59   38.23
  -2  -6   3  830.53   22.51
  -2   6   3  862.76   38.50
   2   6  -3  842.50   35.53
   2  -6  -3  827.04   35.59
   2   6  -2   69.43   10.15
  -2  -6   2   70.53    5.28
  -2   6   2   60.04    6.68
   2  -6  -2   73.55    9.61
  -2   6   2   83.34   11.15
   2   6  -2   73.47    9.77
  -2   6   2   60.29    6.44
   2   6  -1  864.49   35.59
  -2   6   1  757.53   28.48
  -2   6   1  846.39   38.31
   2   6  -1  861.97   35.53
   2  -6  -1  822.77   34.12
   2   6  -1  809.49   36.20
   2   6   0   12.46    4.18
  -2   6   0   18.95    4.26
   2  -6   0   17.76    4.86
   2   6   0   23.76    5.51
   2   6   0   11.57    4.27
  -2   6   0   13.31    5.09
   2  -6   1  509.13   26.22
   2   6   1  533.99   26.89
   2   6   1  538.14   28.24
   2   6   1  517.89   27.82
  -2   6  -1  506.95   30.05
  -2   6  -1  508.45   24.87
   2  -6   2   49.42    7.66
  -2   6  -2   53.62    8.41
   2   6   2   54.34    8.95
   2   6   2   51.49    7.76
  -2   6  -2   53.59    9.92
   2   6   2   46.60    8.27
  -2   6  -3  981.03   40.18
  -2   6  -3 1027.65   44.35
   2   6   3  977.54   40.03
   2  -6   3 1040.21   40.55
  -2   6  -4  250.37   19.90
   2   6   4  260.97   19.61
  -2   6  -4  272.12   21.30
   2   6   5  450.68   27.30
  -2   6  -5  412.19   27.04
  -2  -6  -5  420.90   29.16
  -2   6  -5  436.69   27.56
  -2   6  -6   11.69    5.56
  -2  -6  -6   30.34    7.65
  -2   6  -6   14.45    6.00
  -2   6  -7    9.16    4.50
  -2   6  -7    6.71    5.46
  -2  -6  -7   16.52    7.43
  -2  -6  -8   11.87    5.90
  -2   6  -8    1.48    4.10
  -2   6  -8   -3.70    5.32
  -2   6  -9   16.86    6.79
   2  -6   9   16.15    4.50
  -2  -6  -9   10.30    6.88
  -2   6  -9   20.14    7.59
  -2   6 -10  178.05   21.39
  -2   6 -10  164.03   19.53
   2  -6  10  155.24   16.20
  -2  -6 -10  154.10   18.85
  -2   6 -11   68.42   13.15
  -2  -6 -11   38.89    9.74
   2  -6  11   68.58   11.72
  -2  -6 -12   19.22    7.46
  -2   6 -12   21.29    8.69
   2  -6  12   36.56    9.00
   2  -6  13  201.60   21.42
  -2   6 -13  247.89   26.43
  -2  -6 -13  216.75   24.37
   2  -6  14   -2.67    5.70
  -2  -6 -14    3.52    5.38
  -2   6 -14   -6.25    7.06
  -2   6 -15  399.51   34.91
   2  -6  15  391.71   32.11
  -2  -6 -15  391.90   34.70
  -2  -6 -16   15.84    8.95
  -2   6 -16   46.52   11.90
   2  -6  16   35.69   10.52
  -2   6 -17  484.86   41.15
   2  -6  17  465.30   37.84
  -2  -6 -17  516.83   41.92
  -2  -6 -18    8.75    6.02
  -2   6 -18    7.27    6.54
   2   7 -19  285.44   30.70
  -2  -7  19  307.27   33.67
   2  -7 -18  124.00   19.25
  -2  -7  18  101.68   19.46
   2   7 -18  128.22   22.58
   2   7 -18  111.76   19.29
   2   7 -17  239.99   26.76
  -2  -7  17  239.52   28.41
   2  -7 -17  245.01   26.60
   2   7 -17  275.95   32.28
   2   7 -16  225.41   29.44
   2  -7 -16  246.22   25.84
   2   7 -16  197.96   23.82
   2  -7 -15  360.92   31.55
   2   7 -15  366.84   31.47
  -2   7  15  341.71   30.26
   2   7 -15  368.36   36.70
   2  -7 -14   51.20   12.31
  -2   7  14   74.12   13.31
   2   7 -14   60.86   12.68
   2   7 -14   71.75   16.60
   2   7 -13  149.88   22.63
   2  -7 -13  146.65   19.60
   2   7 -13  153.71   19.18
   2   7 -12  143.21   21.52
  -2   7  12  143.64   19.41
  -2   7  11  228.83   23.98
   2   7 -11  261.83   27.72
  -2   7  10  328.78   28.19
   2   7 -10  381.06   32.58
   2   7  -9  171.06   17.51
  -2   7   9  188.49   20.76
   2   7  -9  201.32   22.98
   2   7  -8    3.16    5.48
  -2   7   8   -7.24    7.33
   2   7  -8    2.61    3.22
   2   7  -7  227.32   19.08
   2   7  -7  227.20   23.00
  -2   7   7  212.64   20.51
  -2   7   6   20.82    6.03
   2   7  -6   17.52    4.63
   2   7  -6   28.27    7.51
  -2   7   6   23.26    4.49
   2   7  -5    6.14    4.65
  -2  -7   5    5.43    1.93
  -2   7   5    3.14    1.88
  -2   7   5   -2.17    5.36
   2   7  -5    1.87    3.76
   2   7  -4   19.51    6.26
  -2   7   4   30.71    7.98
  -2   7   4   33.07    5.29
   2   7  -4   43.28    8.32
  -2  -7   4   34.58    4.38
   2  -7  -4   27.10    7.00
  -2   7   3   21.16    4.79
  -2   7   3   18.57    6.66
   2   7  -3   18.31    5.84
   2  -7  -3   26.59    6.58
  -2   7   3   26.62    5.05
   2   7  -3   18.21    6.46
  -2  -7   3   22.09    3.19
   2   7  -2    3.86    3.58
  -2  -7   2    5.79    1.86
  -2   7   2    6.13    2.54
  -2   7   2    6.88    2.76
  -2   7   2    5.47    5.14
   2  -7  -2    5.77    3.99
   2   7  -2   14.01    5.50
   2   7  -1  136.55   14.88
  -2   7   1  144.91   12.48
   2   7  -1  127.29   14.27
  -2   7   1  155.73   17.12
   2   7  -1  148.46   14.48
   2  -7  -1  150.26   14.20
  -2   7   0  358.77   20.74
  -2   7   0  363.32   26.67
   2   7   0  354.72   23.28
   2   7   0  340.42   23.74
   2  -7   0  348.54   22.17
   2   7   0  367.65   23.95
   2   7   1  275.63   20.24
  -2   7  -1  274.93   23.20
   2   7   1  265.48   20.13
   2   7   1  289.57   20.97
  -2   7  -1  254.37   18.08
   2  -7   1  252.23   18.64
  -2   7  -2  113.78   12.49
   2  -7   2  110.67   12.00
   2   7   2  107.47   12.96
   2   7   2  102.50   12.17
   2   7   2   86.09   11.22
  -2   7  -2  117.13   15.32
   2  -7   3 1083.52   42.39
   2   7   3  950.19   43.00
  -2   7  -3 1024.53   47.52
   2   7   3  993.56   42.21
  -2   7  -3  985.01   42.32
   2   7   3 1068.60   43.81
   2   7   4  163.75   16.43
   2  -7   4  172.57   15.77
  -2   7  -4  174.29   17.24
  -2   7  -4  170.74   18.33
   2   7   5 1449.47   55.21
  -2   7  -5 1444.94   56.89
  -2   7  -5 1416.55   57.21
  -2   7  -6  387.11   28.02
   2   7   6  419.63   28.31
  -2   7  -6  470.53   30.97
  -2  -7  -7  759.85   43.12
   2   7   7  721.54   39.02
  -2   7  -7  800.03   42.19
   2   7   8  247.79   22.33
  -2  -7  -8  215.57   22.81
  -2   7  -8  172.28   18.72
  -2   7  -8  229.92   22.90
  -2   7  -9  350.92   29.55
  -2   7  -9  266.55   24.26
   2  -7   9  323.72   22.69
  -2  -7  -9  342.99   29.48
  -2   7 -10  167.09   21.44
   2  -7  10  165.40   16.92
  -2  -7 -10  141.40   19.56
  -2   7 -10  176.10   21.86
  -2   7 -11  359.07   31.93
  -2   7 -11  323.87   29.45
  -2  -7 -11  337.92   30.68
   2  -7  11  320.71   25.12
  -2  -7 -12  112.86   17.64
  -2   7 -12  122.10   18.61
   2  -7  12   93.52   13.81
  -2  -7 -13  433.02   35.98
  -2   7 -13  423.35   35.86
  -2  -7 -14   67.47   14.01
  -2   7 -14   68.23   13.62
  -2  -7 -15  223.04   27.51
  -2   7 -15  197.73   24.81
  -2  -7 -16   70.46   16.48
  -2   7 -16   51.93   14.02
  -2   7 -17  176.48   25.49
  -2  -7 -17  166.18   24.86
   2   8 -18   11.10    8.09
  -2  -8  18    7.19    7.34
   2   8 -17   95.29   20.55
   2   8 -17   37.76   10.46
  -2   8  17   73.38   16.59
  -2   8  16   15.35    8.85
   2   8 -16   -8.01   10.57
   2   8 -16   15.60    9.44
   2   8 -15   73.43   16.39
  -2   8  15   68.08   15.47
   2   8 -15   59.52   13.37
  -2   8  14  138.90   20.92
   2   8 -14  160.61   24.81
   2   8 -14  123.03   18.46
  -2   8  13  303.09   30.02
   2   8 -13  250.27   26.14
   2   8 -13  314.61   32.88
   2   8 -12  188.29   25.00
  -2   8  12  129.13   19.26
  -2   8  11  799.39   47.35
   2   8 -11  777.42   51.00
  -2   8  10  751.89   44.48
   2   8 -10  722.00   47.91
   2   8  -9 1250.80   62.59
  -2   8   9 1364.58   60.84
   2   8  -9 1229.76   53.17
  -2   8   8  918.66   48.10
   2   8  -8  964.27   52.56
   2   8  -8  856.75   42.63
   2   8  -7 1210.00   50.87
  -2   8   7 1085.25   53.31
   2   8  -6 1145.40   54.92
   2   8  -6 1086.19   47.76
  -2   8   6 1137.69   52.04
   2   8  -5  731.38   37.38
  -2   8   5  654.93   38.14
   2   8  -5  718.54   41.31
  -2   8   4  750.15   29.89
  -2   8   4  761.69   31.63
  -2   8   4  735.54   40.29
   2   8  -4  829.34   43.14
   2   8  -4  771.50   38.88
   2  -8  -4  769.35   38.78
  -2   8   3  530.61   24.87
  -2   8   3  475.66   31.64
   2   8  -3  519.25   31.46
   2   8  -3  525.04   33.10
  -2   8   3  518.24   23.47
   2  -8  -3  499.73   29.70
   2   8  -2  563.16   33.73
  -2   8   2  606.37   27.64
  -2   8   2  609.94   24.81
   2   8  -2  595.03   34.45
  -2   8   2  570.74   34.97
   2  -8  -2  617.24   31.98
   2  -8  -1  842.53   37.83
   2   8  -1  803.90   40.47
  -2   8   1  887.73   35.50
   2   8  -1  846.75   41.04
  -2   8   1  861.65   44.50
  -2   8   0  323.18   21.13
   2   8   0  335.03   24.49
   2   8   0  368.63   24.23
   2   8   0  356.93   24.97
  -2   8   0  307.35   25.78
   2  -8   0  349.37   22.89
   2   8   1  853.27   39.01
  -2   8  -1  786.39   43.57
   2  -8   1  812.46   36.73
   2   8   1  806.06   38.87
  -2   8  -1  881.15   37.71
   2   8   1  793.65   38.66
   2   8   2  837.46   39.30
   2   8   2  893.81   40.66
   2  -8   2  903.92   38.58
   2   8   2  832.25   39.78
  -2   8  -2  947.75   47.09
  -2   8  -2  862.33   39.41
   2  -8   3  415.41   25.18
  -2   8  -3  414.84   26.90
   2   8   3  326.21   23.69
   2   8   3  384.31   26.17
  -2   8  -3  393.11   29.67
   2   8   3  402.36   26.84
   2   8   4  338.40   24.96
   2   8   4  343.29   25.18
   2   8   4  293.49   22.58
  -2   8  -4  364.12   28.24
   2  -8   4  337.80   22.98
  -2   8  -4  320.89   24.49
  -2   8  -5  464.71   32.28
  -2   8  -5  494.43   32.13
   2  -8   5  515.14   29.33
   2   8   5  421.67   28.58
   2   8   5  429.44   27.99
  -2   8  -6   79.43   12.69
   2  -8   6   89.68   12.77
  -2   8  -6  118.12   16.06
   2   8   6   97.03   14.33
  -2   8  -7  303.39   25.62
   2   8   7  294.72   24.90
  -2   8  -7  307.81   26.74
  -2   8  -8   84.15   14.55
  -2   8  -8   54.79   11.15
   2   8   8   67.89   12.55
  -2   8  -9    0.88    5.18
  -2  -8  -9   -3.86    5.73
   2   8   9   -2.95    4.74
  -2   8  -9    4.02    5.21
   2   8  10   13.12    6.69
  -2  -8 -10   -3.45    4.98
  -2   8 -10   10.51    5.82
  -2   8 -11   22.07    8.76
   2   8  11   29.53    9.23
  -2  -8 -11   21.47    8.96
  -2   8 -11   20.05    8.51
  -2   8 -12  161.66   22.15
  -2  -8 -12   98.75   17.33
  -2   8 -12  118.74   19.01
  -2   8 -13   10.80    6.19
  -2  -8 -13   26.74   11.22
  -2  -8 -14  403.43   36.55
  -2   8 -14  354.76   34.54
  -2   8 -15   62.82   15.04
  -2  -8 -15   85.92   17.42
  -2   8 -16  173.58   24.60
  -2  -8 -16  121.35   20.53
   2   9 -17   53.04   13.63
   2   9 -16  298.76   34.82
   2   9 -16  213.47   26.46
  -2   9  16  246.38   29.05
   2   9 -15  149.80   22.06
   2   9 -15  134.13   23.55
  -2   9  15  110.40   18.92
  -2   9  14  191.78   24.61
   2   9 -14  208.80   25.22
   2   9 -14  202.70   27.91
   2   9 -13  255.40   30.95
  -2   9  13  237.54   27.17
   2   9 -12  462.56   40.63
  -2   9  12  420.50   35.18
  -2   9  11   46.35   11.95
   2   9 -11   21.39   11.03
   2   9 -10  425.22   37.03
  -2   9  10  437.12   34.98
   2   9 -10  380.32   29.57
   2   9  -9  193.21   24.14
  -2   9   9  188.08   21.54
   2   9  -9  156.49   18.50
   2   9  -8    0.65    6.26
  -2   9   8   13.53    6.76
   2   9  -8    9.51    6.26
   2   9  -7  169.37   18.66
  -2   9   7  157.87   19.39
   2   9  -7  189.08   22.34
  -2   9   6    1.51    5.64
   2   9  -6   23.90    7.57
   2   9  -6   23.93    6.77
   2   9  -5   17.34    6.06
  -2   9   5   10.39    7.00
  -2   9   4   -0.25    5.40
   2   9  -4    8.49    5.90
   2   9  -4   13.86    7.33
  -2   9   3  205.01   21.65
   2   9  -3  223.37   21.98
   2   9  -3  248.21   22.92
   2  -9  -3  225.79   19.93
  -2   9   2  200.68   21.54
   2  -9  -2  216.64   19.17
   2   9  -2  232.10   21.86
   2   9  -2  229.70   22.52
  -2   9   2  203.85   16.26
   2   9  -1   12.18    5.21
   2   9  -1    5.21    4.57
  -2   9   1    7.51    4.87
  -2   9   1    2.99    3.03
   2  -9  -1    6.36    3.15
  -2   9   0  650.39   40.63
   2   9   0  647.55   36.06
   2   9   0  572.63   34.88
  -2   9   0  711.96   33.55
   2  -9   0  603.32   32.16
   2   9   0  588.02   32.88
  -2   9  -1  413.18   31.79
   2   9   1  332.44   25.23
   2   9   1  299.04   22.72
   2  -9   1  349.19   23.58
   2   9   1  354.43   25.59
  -2   9  -1  387.38   25.21
  -2   9  -2  893.49   40.96
   2   9   2  823.46   39.68
   2   9   2  752.70   38.59
   2   9   2  722.70   38.82
  -2   9  -2  907.04   48.59
   2  -9   2  802.42   37.44
   2   9   3 1073.84   47.89
   2  -9   3 1254.50   48.58
  -2   9  -3 1265.93   52.04
   2   9   3 1207.09   51.76
  -2   9  -3 1260.16   58.73
   2   9   3 1251.41   51.34
   2   9   4 1356.90   55.75
   2  -9   4 1421.28   53.01
   2   9   4 1228.20   51.74
  -2   9  -4 1422.32   62.18
  -2   9  -4 1405.02   57.30
   2   9   4 1268.62   54.77
   2  -9   5  947.18   42.12
   2   9   5  855.45   41.52
   2   9   5  898.32   44.72
   2   9   5  876.80   44.21
  -2   9  -5  884.19   47.97
  -2   9  -5  900.70   45.78
   2   9   6 1424.57   60.09
  -2   9  -6 1485.42   62.51
   2   9   6 1429.90   56.52
   2  -9   6 1479.33   56.78
  -2   9  -6 1411.03   62.49
   2  -9   7  336.32   25.20
  -2   9  -7  311.18   27.93
   2   9   7  306.53   24.20
   2   9   7  284.78   25.54
  -2   9  -7  313.82   27.73
   2   9   8  766.62   43.43
  -2   9  -8  764.56   44.95
   2  -9   8  745.52   40.08
  -2   9  -8  835.01   47.62
  -2   9  -9  209.48   23.88
  -2   9  -9  191.07   22.38
   2   9   9  214.61   22.68
   2   9  10  557.19   38.29
  -2   9 -10  602.52   42.16
  -2   9 -10  544.39   38.61
  -2   9 -11  162.03   22.56
  -2   9 -11  173.02   24.27
   2   9  11  176.20   21.78
  -2   9 -12  616.39   45.85
  -2   9 -12  577.93   43.69
   2   9  12  517.87   38.91
  -2   9 -13  161.24   23.14
   2   9  13  147.17   20.87
  -2   9 -14  241.67   28.97
   2   9  14  313.13   30.83
  -2   9 -15  137.52   23.11
  -2  -9 -15  112.73   19.91
   2   9  15  100.75   18.23
   2  10 -16   91.28   18.30
   2  10 -15   21.21    9.72
   2  10 -15    7.31   10.25
  -2  10  15    6.67    5.98
  -2  10  14  224.05   26.45
   2  10 -14  182.11   24.74
   2  10 -14  171.84   26.32
  -2  10  13   -8.42    8.78
   2  10 -13    4.45    5.45
   2  10 -12  397.87   38.35
  -2  10  12  325.92   32.12
   2  10 -11   36.66   11.87
  -2  10  11   57.00   13.22
   2  10 -10  788.19   52.17
  -2  10  10  727.34   46.24
   2  10 -10  616.51   40.40
   2  10  -9  119.79   17.01
   2  10  -9   78.37   16.02
  -2  10   9  105.55   17.07
   2  10  -8 1237.41   56.87
  -2  10   8 1278.78   61.37
   2  10  -8 1310.36   65.87
   2  10  -7  136.83   17.54
   2  10  -7  142.46   20.06
  -2  10   7  150.48   19.45
   2  10  -6  800.66   43.42
   2  10  -6  774.88   47.41
   2  10  -5   44.39   10.19
   2  10  -5   44.86   11.38
  -2  10   5   15.85    6.75
  -2  10   4  589.75   39.09
   2  10  -4  719.38   41.26
   2  10  -4  720.12   42.94
   2  10  -3    2.35    4.13
  -2  10   3   -0.41    5.64
   2 -10  -3    3.27    2.73
  -2  10   2  547.00   37.24
   2  10  -2  566.98   36.41
   2  10  -2  564.31   36.12
   2 -10  -1   87.60   12.07
   2  10  -1   79.03   13.15
  -2  10   1   72.32   13.46
   2  10  -1   78.57   12.78
   2  10   0  527.66   34.83
   2  10   0  497.92   32.60
   2 -10   0  548.37   30.75
  -2  10   0  604.84   40.27
   2 -10   1   41.11    8.03
  -2  10  -1   24.59    7.57
  -2  10  -1   41.77    8.41
   2  10   1   35.31    8.19
   2  10   1   34.50    8.63
   2  10   1   28.65    8.29
   2  10   2  550.56   34.86
   2  10   2  550.14   33.18
  -2  10  -2  613.93   41.43
  -2  10  -2  678.29   36.43
   2  10   2  542.01   32.44
  -2  10  -3   49.50   13.32
   2  10   3   51.46   10.57
   2  10   3   33.21    7.67
  -2  10  -3   66.79   11.99
   2  10   3   61.16   10.48
  -2  10  -4  553.98   34.91
  -2  10  -4  544.63   38.11
   2  10   4  449.49   29.88
   2  10   4  544.27   34.59
   2  10   4  551.49   33.40
  -2  10  -5   -3.23    6.14
   2  10   5    4.85    3.99
   2  10   5    5.43    5.17
  -2  10  -5   12.99    7.57
   2  10   5    4.99    3.74
  -2  10  -6   71.24   14.20
   2  10   6   94.01   13.57
   2  10   6   73.16   13.51
  -2  10  -6  102.78   16.12
   2  10   6   80.17   13.22
   2  10   7   48.98   10.13
  -2  10  -7   48.66   11.56
   2  10   7   39.46   10.62
  -2  10  -7   43.65   11.43
  -2  10  -8    5.71    7.42
   2  10   8   -1.10    4.20
  -2  10  -8   13.57    8.78
   2  10   9  110.65   16.50
  -2  10  -9  125.71   19.32
  -2  10  -9   97.09   16.21
  -2  10 -10   -0.32    4.86
  -2  10 -10    1.09    5.44
   2  10  10    4.00    6.54
  -2  10 -11  213.63   26.30
   2  10  11  197.99   23.65
   2  10  12   13.60    7.14
  -2  10 -12   24.88   11.58
  -2  10 -12   21.99   11.42
   2  10  13   10.35    8.25
  -2  10 -13   -0.30    5.52
  -2  10 -14  175.18   25.81
   2  10  14  156.90   22.44
   2  11 -15    6.85    7.06
  -2  11  14  146.35   22.30
   2  11 -14  111.43   21.73
   2  11 -13   11.10    9.60
  -2  11  13   -8.11    6.51
  -2  11  12  261.77   28.52
   2  11 -12  291.35   33.57
  -2  11  11   38.69   11.91
   2  11 -11   27.31   10.37
   2  11 -10  215.20   27.92
   2  11 -10  195.50   22.52
  -2  11  10  205.48   24.69
  -2  11   9   -2.28    6.71
   2  11  -9    0.52    4.33
   2  11  -9    5.47    6.68
   2  11  -8   15.91    7.84
   2  11  -8   43.26   10.57
  -2  11   8   37.90   10.87
   2  11  -7  145.63   18.67
   2  11  -7  107.59   17.67
  -2  11   7  107.85   17.95
   2  11  -6   11.27    7.96
  -2  11   6    9.72    6.68
   2  11  -6   14.29    7.99
   2  11  -5    4.22    5.19
  -2  11   5    5.28    5.04
   2  11  -5    0.91    5.01
  -2  11   4    4.32    4.30
   2  11  -4    3.26    6.08
   2  11  -4   -5.29    6.04
   2  11  -3    6.55    5.97
   2  11  -3   -0.08    3.93
  -2  11   3    4.53    6.88
   2  11  -2   24.61    8.89
  -2  11   2   10.41    5.87
   2  11  -2   33.76    9.33
  -2  11   1   57.23   12.58
   2  11  -1   55.60   11.45
   2  11  -1   42.18   10.58
  -2  11   0  135.44   20.08
   2  11   0  159.21   19.49
   2  11   0  140.77   17.87
   2  11   1   -9.98    7.95
   2  11   1    4.03    4.72
  -2  11  -1    5.43    7.02
   2  11   2  315.79   27.07
   2  11   2  283.04   24.27
  -2  11  -2  366.44   32.70
   2  11   2  293.76   23.84
  -2  11  -3   34.43    9.49
   2  11   3   40.34    9.29
   2  11   3   34.37    7.35
   2  11   3   29.26    9.19
  -2  11  -3   41.98   11.84
   2  11   4  566.58   34.28
   2  11   4  597.01   37.89
  -2  11  -4  681.28   40.18
   2  11   4  583.36   35.45
   2  11   5   -0.43    3.93
  -2  11  -5    2.74    3.95
   2  11   5    3.62    5.07
  -2  11  -5    1.30    5.90
  -2  11  -6  664.82   42.21
   2  11   6  664.88   39.39
   2  11   6  611.32   39.31
  -2  11  -6  620.73   43.20
   2  11   7    2.11    4.52
  -2  11  -7   11.96    7.36
   2  11   7    7.63    4.11
  -2  11  -8  459.43   36.67
  -2  11  -8  547.61   39.70
   2  11   8  420.62   32.65
   2  11   8  462.92   34.87
  -2  11  -9    3.50    6.28
   2  11   9   11.45    5.73
   2  11   9    4.11    6.56
  -2  11  -9   14.26    8.59
   2  11  10  268.46   27.42
  -2  11 -10  260.59   28.48
  -2  11 -10  267.13   28.78
  -2  11 -11   23.17   10.64
   2  11  11   39.33   11.85
  -2  11 -12  224.34   28.11
  -2  11 -12  191.88   26.87
   2  11  12  188.90   24.06
   2  11  13    1.54    7.36
  -2  12  12  350.16   34.05
   2  12 -12  356.39   38.14
   2  12 -11    2.02    6.21
   2  12 -11   -0.59    7.12
   2  12 -10  563.93   40.79
   2  12 -10  537.00   44.96
  -2  12  10  536.22   41.25
  -2  12   9   44.87   12.54
   2  12  -9   24.29    6.52
   2  12  -9   53.32   14.08
   2  12  -8  721.66   50.05
   2  12  -8  641.40   42.62
  -2  12   8  617.27   43.27
   2  12  -7  123.49   18.34
  -2  12   7  114.12   18.73
   2  12  -7   95.89   17.88
   2  12  -6  781.23   49.85
  -2  12   6  681.33   45.35
   2  12  -6  831.33   48.11
   2  12  -5  130.39   18.81
  -2  12   5  104.07   17.48
   2  12  -4  489.44   36.04
   2  12  -4  404.61   33.94
  -2  12   4  429.53   35.34
   2  12  -3   83.69   15.32
  -2  12   3   75.49   14.87
   2  12  -3  121.43   17.64
   2  12  -2  267.88   26.74
  -2  12   2  203.94   24.48
   2  12  -2  242.57   24.64
   2  12  -1   39.79   10.57
  -2  12   1   40.20   11.65
   2  12  -1   49.16   11.10
   2  12   0  386.20   30.19
   2  12   0  354.59   30.54
  -2  12   0  392.57   34.82
   2  12   1   43.92    9.72
   2  12   1   26.85    8.99
  -2  12  -1   42.80   12.25
   2  12   2  419.96   33.23
  -2  12  -2  476.91   38.58
   2  12   3   64.78   13.45
  -2  12  -3   90.85   16.94
   2  12   4  233.15   24.35
  -2  12  -4  210.37   25.43
  -2  12  -5    1.93    6.91
   2  12   5   10.86    6.10
   2  12   6   85.53   15.13
  -2  12  -6   87.01   16.78
  -2  12  -6   91.53   16.81
  -2  12  -7   74.91   16.53
  -2  12  -7   96.26   18.06
   2  12   7  122.68   18.30
   2  12   8   23.89    8.97
  -2  12  -8    1.06    8.41
  -2  12  -8   24.18   10.11
  -2  12  -9    4.71    6.79
   2  12   9   10.96    8.27
  -2  12  -9    2.65    5.92
  -2  12 -10   24.66   11.18
   2  12  10   13.25    7.36
  -2  12 -10   -2.03    9.91
  -2  12 -11   14.92    9.59
   2  12  11    7.49    7.55
  -2  12 -11    0.35    7.24
  -2  12 -12   21.45    8.46
   2  13 -11  203.29   24.92
  -2  13  10   57.82   14.45
   2  13 -10   59.47   13.34
   2  13 -10   72.97   15.98
   2  13  -9   35.32   10.34
  -2  13   9   22.55    7.89
   2  13  -9   47.93   12.61
  -2  13   8  102.77   18.03
   2  13  -8   91.45   17.47
   2  13  -8   74.24   16.87
   2  13  -7   51.49   12.99
  -2  13   7   33.33   11.63
   2  13  -7   20.69    8.64
   2  13  -6    6.88    5.78
   2  13  -6   18.91    8.00
  -2  13   6    3.40    5.87
   2  13  -5   15.94    8.81
  -2  13   5    5.42    5.85
   2  13  -5   -5.88   10.03
  -2  13   4   27.25   10.02
   2  13  -4   26.36    8.30
   2  13  -4   45.87   12.90
   2  13  -3    0.42    5.19
   2  13  -3   -0.67    6.94
  -2  13   3   -2.38    7.97
   2  13  -2   68.73   13.54
  -2  13   2   57.65   14.19
   2  13  -2  100.91   16.97
  -2  13   1   92.82   17.35
   2  13  -1   93.72   16.38
  -2  13   0  171.03   24.18
   2  13   0  142.32   19.90
  -2  13  -1  177.00   24.74
   2  13   1  146.18   20.69
   2  13   2  589.96   41.99
  -2  13  -2  760.10   50.33
  -2  13  -3  147.91   22.55
   2  13   3  146.89   20.51
   2  13   4  665.78   43.77
  -2  13  -4  752.84   49.86
   2  13   5  223.08   24.63
  -2  13  -5  272.78   29.98
   2  13   6  411.43   34.29
  -2  13  -6  571.62   43.35
  -2  13  -7  387.98   35.68
   2  13   7  264.45   27.27
   2  13   8  407.77   34.13
  -2  13  -8  424.11   37.84
   2  13   9  163.27   21.81
   2  14  -8  219.66   26.07
   2  14  -8  237.78   29.50
   2  14  -7  455.24   37.67
   2  14  -7  494.56   42.19
   2  14  -6  367.80   35.40
  -2  14   6  304.27   32.50
   2  14  -6  357.28   33.09
   2  14  -5  349.76   32.64
  -2  14   5  395.79   36.39
   2  14  -4  153.62   21.55
  -2  14   4  103.23   18.64
   2  14  -3  220.94   24.37
  -2  14   3  187.10   25.92
   2  14  -2   28.93    9.69
  -2  14   2   58.67   14.17
  -2  14   1  177.62   23.76
   2  14  -1  208.84   24.33
  -2  14   0  178.63   24.80
   2  14   0  152.94   21.51
   2  14   1  294.79   30.36
  -2  14  -1  360.04   34.89
  -2  14  -2  213.71   27.18
   2  14   2  144.68   21.22
  -2  14  -3  290.40   31.60
   2  14   3  272.13   29.02
   2  14   4   32.31   10.44
  -2  14  -4   23.84   10.74
   2  14   5   82.19   15.96
  -2  14  -5   84.06   17.97
   2  14   6    6.16    6.23
   2  14   7    2.73    5.04
   2  15  -2   -1.35    6.89
   2  15  -1   40.57   12.07
   2  15   0   14.24    7.36
   2  15   1  151.81   22.13
   2  15   2   71.29   15.25
   2  15   3  142.07   22.08
  -3   0  21  567.79   50.00
  -3   0  20   -4.09    7.74
  -3   0  19 1048.85   65.12
   3   0 -18   -3.75    6.57
   3   0 -18   -2.78    3.83
  -3   0  18   -1.77    8.01
   3   0 -17 1158.03   60.69
  -3   0  17 1175.83   65.31
   3   0 -17 1132.25   50.20
   3   0 -16    5.70    3.92
  -3   0  16   -3.15    5.68
   3   0 -16    2.88    4.66
   3   0 -15  409.11   26.43
  -3   0  15  498.71   38.15
   3   0 -15  414.57   32.72
   3   0 -14    2.51    2.87
  -3   0  14    4.01    4.41
   3   0 -14    3.27    5.29
   3   0 -13  107.89   11.87
   3   0 -13  119.01   15.66
  -3   0  13  135.11   18.37
   3   0 -12    2.52    3.11
   3   0 -12    0.60    2.02
   3   0 -12   -4.44    5.08
   3   0 -11  274.77   22.00
   3   0 -11  266.62   20.64
   3   0 -11  256.35   16.07
   3   0 -10   -0.29    2.28
   3   0 -10    0.64    2.90
   3   0 -10    5.34    3.89
   3   0  -9   39.88    7.61
   3   0  -9   27.58    6.62
   3   0  -9   41.59    5.66
   3   0  -8    4.22    2.17
   3   0  -8    6.47    3.60
   3   0  -8    5.39    3.59
   3   0  -7   46.23    7.28
   3   0  -7   43.40    6.90
   3   0  -7   44.40    4.78
   3   0  -6    7.01    2.72
   3   0  -6   10.16    3.31
   3   0  -6    5.45    1.69
   3   0  -5 1066.13   25.86
   3   0  -5 1110.35   36.79
   3   0  -5 1111.43   34.59
   3   0  -4    4.35    1.90
   3   0  -4    2.21    0.62
   3   0  -4    0.96    1.23
   3   0  -4    5.07    2.33
   3   0  -3 1918.62   47.06
   3   0  -3 1920.67   49.98
   3   0  -3 1914.17   50.16
   3   0  -2    3.64    1.65
   3   0  -2    7.47    2.86
  -3   0   2    0.73    0.92
   3   0  -2    5.23    2.03
   3   0  -1  930.91   27.36
  -3   0   1  936.10   21.48
   3   0  -1  992.77   29.29
  -3   0   0    0.94    0.89
   3   0   0    0.31    1.88
  -3   0  -1 1279.24   32.65
  -3   0  -2    4.93    2.23
  -3   0  -3 7990.61  163.06
   3   0   4    4.52    2.90
  -3   0  -4    5.23    2.88
  -3   0  -5 8238.45  170.43
   3   0   5 7820.79  173.08
  -3   0  -6    0.30    2.21
   3   0   6    8.52    4.30
  -3   0  -7 3505.69   88.69
   3   0   7 3298.79   90.85
   3   0   8    4.99    4.27
  -3   0  -8    4.00    3.38
  -3   0  -9 2297.86   70.56
   3   0   9 2232.17   73.82
  -3   0 -10    0.70    3.52
   3   0  10    2.49    4.67
  -3   0 -11 1665.00   61.08
   3   0  11 1570.06   63.74
  -3   0 -12    8.08    6.06
   3   0  12    1.38    4.34
  -3   0 -13  201.88   20.54
   3   0  13  178.50   21.55
   3   0  14    2.00    5.06
  -3   0 -14    5.82    6.85
  -3   0 -15  167.65   20.86
   3   0  15  176.45   23.09
  -3   0 -16    2.30    5.79
   3   0  16   -1.36    4.72
   3   0  17  130.93   22.17
  -3   0 -17  140.10   19.82
  -3   0 -18   -4.46    7.59
   3   0  18   -5.84    6.26
   3   0  19   15.92   11.76
  -3   0 -19   -5.33   10.11
  -3  -1  21  -12.37   12.34
  -3   1  21   40.53   15.26
  -3   1  20   28.71   10.51
  -3  -1  20   12.10    8.76
  -3   1  19  109.56   20.43
  -3  -1  19   55.67   15.26
   3   1 -18  100.11   14.26
   3  -1 -18   89.28   14.29
  -3   1  18  102.03   19.90
   3   1 -18   86.80   15.35
  -3  -1  18   82.93   17.54
   3  -1 -17  456.43   30.82
   3   1 -17  486.13   37.28
  -3   1  17  450.92   39.09
  -3  -1  17  494.96   41.38
   3  -1 -17  544.49   40.92
   3   1 -17  504.92   31.79
  -3   1  16   79.86   15.50
   3  -1 -16   59.88   12.48
   3   1 -16   68.46   11.26
   3  -1 -16   69.46   11.38
  -3  -1  16   76.00   15.37
   3   1 -16   78.80   14.25
  -3   1  15  270.03   27.89
   3   1 -15  264.14   20.92
  -3  -1  15  247.00   27.38
   3  -1 -15  259.82   20.75
   3   1 -15  283.54   26.22
   3  -1 -15  277.82   27.08
  -3   1  14  115.14   17.15
   3   1 -14   82.35   11.05
   3   1 -14   87.75   13.74
   3  -1 -14   86.39   11.52
   3  -1 -14  101.40   15.56
   3  -1 -13  245.97   23.01
   3   1 -13  228.94   22.11
  -3   1  13  257.91   24.29
   3  -1 -13  249.52   18.63
   3   1 -13  251.16   18.41
   3   1 -13  311.97   25.32
   3   1 -12   98.63   13.61
  -3   1  12  134.94   16.30
   3   1 -12   99.44   13.43
   3  -1 -12  112.53   11.67
   3  -1 -12  108.17   14.52
   3   1 -12  109.12   11.25
   3   1 -11 2231.68   62.85
   3   1 -11 2350.59   75.22
   3   1 -11 2305.53   75.76
   3  -1 -11 2438.33   78.16
  -3   1  11 2365.22   77.89
   3  -1 -11 2347.92   65.09
   3   1 -10  343.23   23.70
   3  -1 -10  373.83   25.38
   3  -1 -10  379.43   19.75
   3   1 -10  334.07   24.14
   3   1 -10  369.18   18.74
   3   1  -9 4095.40  106.30
   3   1  -9 4073.12  108.81
   3  -1  -9 4300.85  109.59
   3  -1  -9 4102.34   99.39
   3   1  -9 4103.81   94.14
   3  -1  -9 4406.30   97.12
   3  -1  -8  300.95   16.80
   3   1  -8  296.58   19.59
   3  -1  -8  299.93   20.11
   3   1  -8  291.51   20.41
   3   1  -8  293.58   14.34
   3  -1  -8  282.10   14.91
   3  -1  -7 2926.73   71.26
   3  -1  -7 2976.09   79.23
   3  -1  -7 3123.97   69.38
   3   1  -7 2873.41   79.71
   3   1  -7 2899.45   66.56
   3   1  -6  525.42   24.27
   3  -1  -6  568.08   19.65
   3   1  -6  543.08   17.98
   3  -1  -6  554.43   20.93
   3   1  -6  522.46   25.45
   3  -1  -6  570.18   25.49
   3   1  -5 4466.74  101.43
   3  -1  -5 4244.16   99.72
   3   1  -5 4380.17   99.00
   3  -1  -5 4334.23   90.03
   3   1  -5 4374.50   88.27
   3  -1  -5 4152.91   91.63
   3  -1  -4  352.71   12.46
   3   1  -4  350.46   17.61
   3  -1  -4  364.68   17.52
   3  -1  -4  335.42   13.20
   3   1  -4  350.96   17.00
   3  -1  -4  369.03   19.80
   3   1  -3 4281.77   92.22
   3   1  -3 4354.23   96.24
   3  -1  -3 4260.92   93.93
   3  -1  -3 4585.96   99.66
   3   1  -3 4364.18   94.38
   3  -1  -3 4287.43   86.38
  -3   1   3 4121.59   91.76
   3  -1  -3 4077.29   95.70
   3   1  -2   98.76    6.81
   3  -1  -2   82.47    7.41
   3   1  -2  101.87    8.67
   3  -1  -2   91.74    8.47
  -3   1   2   85.42    6.63
  -3  -1   1  611.63   19.21
  -3   1   1  638.80   20.69
   3   1  -1  618.77   23.56
   3   1  -1  644.04   20.59
   3  -1  -1  635.28   21.66
   3  -1  -1  642.54   24.31
  -3   1   0   76.65    6.23
  -3   1   0   72.42    5.52
   3  -1   0   74.50    6.00
  -3  -1   0   81.22    6.17
   3  -1   0   77.50    6.03
   3   1   0   73.34    7.85
  -3  -1  -1  195.11   10.65
  -3   1  -1  207.14   10.69
  -3   1  -1  231.10   11.14
  -3   1  -2  422.60   16.98
  -3   1  -2  403.17   17.06
  -3  -1  -2  426.16   17.61
  -3  -1  -3  551.26   21.99
   3  -1   3  594.07   22.72
  -3   1  -3  577.36   22.49
  -3  -1  -4   52.91    6.74
   3  -1   4   47.30    6.29
  -3   1  -4   49.91    6.54
   3   1   5    9.43    3.88
  -3  -1  -5    7.61    3.48
   3  -1   5   13.08    3.80
  -3  -1  -6   22.36    5.15
  -3   1  -6   19.06    4.26
   3   1   6   16.71    4.88
   3  -1   6   25.22    5.96
  -3   1  -7   45.16    7.59
   3  -1   7   50.68    8.61
  -3  -1  -7   45.27    7.60
   3   1   7   37.83    7.06
  -3   1  -8   79.75   10.69
  -3  -1  -8   86.95   10.79
   3   1   8   64.72   10.17
   3  -1   8   71.78   10.78
   3   1   9  281.81   22.95
  -3   1  -9  282.18   20.94
  -3  -1  -9  272.59   20.52
   3  -1   9  257.47   20.99
   3   1  10   64.07   11.24
   3  -1  10   60.44   10.88
  -3   1 -10   47.63    9.30
  -3  -1 -10   57.02    9.60
   3   1  11  525.35   34.64
  -3   1 -11  556.02   32.88
   3  -1  11  525.64   33.99
  -3  -1 -11  528.92   31.82
   3  -1  12    6.91    3.81
   3   1  12    2.91    4.70
  -3   1 -12   -1.95    4.64
  -3  -1 -12    2.07    3.48
   3  -1  13  451.13   33.87
   3   1  13  396.80   32.28
  -3  -1 -13  396.87   29.54
  -3   1 -13  395.53   30.42
   3  -1  14    6.91    6.26
   3   1  14   13.39    7.00
  -3  -1 -14   21.21    8.14
  -3   1 -14   17.52    8.25
   3   1  15  309.92   31.03
   3  -1  15  366.60   33.22
  -3   1 -15  382.53   32.11
  -3  -1 -15  305.90   27.91
  -3   1 -16    3.66    6.47
  -3  -1 -16    5.27    6.64
   3  -1  16   -0.63    6.43
   3   1  16    5.04    8.66
   3   1  17 1124.85   66.27
  -3   1 -17 1259.90   64.36
  -3  -1 -17 1078.85   59.05
   3  -1  17 1157.08   65.17
  -3   1 -18   24.69   11.30
   3   1  18   53.60   15.75
   3  -1  18   32.92   12.76
  -3  -1 -18   28.38    9.82
  -3  -1 -19  952.63   58.45
   3   1  19  926.75   63.55
   3  -1  19  923.17   61.84
  -3   1 -19  908.40   57.87
  -3   2  21  482.52   45.41
  -3  -2  21  334.40   37.55
  -3  -2  20  179.01   26.22
  -3   2  20  196.38   27.86
  -3  -2  19  464.03   42.25
  -3   2  19  506.45   43.84
   3  -2 -18  255.66   24.13
  -3   2  18  247.10   28.91
  -3  -2  18  240.11   30.14
   3   2 -18  267.29   24.75
   3   2 -17  656.41   42.62
   3   2 -17  667.59   37.66
  -3   2  17  718.06   48.49
  -3  -2  17  657.61   48.60
   3  -2 -17  686.89   39.11
   3   2 -16  128.06   17.61
   3   2 -16   92.23   13.12
   3  -2 -16  110.36   15.15
  -3  -2  16  114.59   19.28
  -3   2  16   88.11   15.67
   3  -2 -15  222.87   19.82
   3   2 -15  193.88   18.00
   3   2 -15  216.88   22.50
   3  -2 -15  185.14   22.45
   3   2 -15  179.12   21.09
  -3   2  15  188.34   22.55
   3   2 -14   18.71    6.97
   3  -2 -14    7.87    4.43
  -3   2  14   12.51    6.42
   3   2 -14    4.96    5.68
   3  -2 -14   10.05    6.91
   3   2 -14   14.61    5.06
   3   2 -13   77.81   10.22
   3  -2 -13   75.17   10.68
  -3   2  13   97.57   14.88
   3   2 -13   86.67   12.93
   3   2 -13   79.98   14.03
   3  -2 -13   77.08   13.34
  -3   2  12   59.99   11.11
   3   2 -12   64.44   10.71
   3   2 -12   43.76    7.52
   3  -2 -12   50.11    8.65
   3  -2 -12   48.60   10.97
   3   2 -12   53.77   10.97
  -3   2  11   50.44    9.99
   3  -2 -11   57.72   10.12
   3   2 -11   41.66    8.88
   3   2 -11   59.70    8.10
   3  -2 -11   56.40    8.19
   3   2 -11   55.50    9.34
   3  -2 -10   97.91   10.53
   3   2 -10   90.54   13.11
  -3   2  10   87.98   11.96
   3  -2 -10   93.96   12.85
   3   2 -10   89.43    9.52
   3   2 -10   91.35   11.82
  -3   2   9   35.29    6.87
   3   2  -9   26.22    6.79
   3   2  -9   36.81    6.96
   3  -2  -9   38.50    5.96
   3  -2  -9   38.87    8.29
   3   2  -9   27.11    4.88
   3   2  -8   12.30    3.72
   3  -2  -8    6.47    2.12
   3  -2  -8   10.18    4.67
   3   2  -8    4.65    4.06
  -3   2   8    8.15    3.93
   3  -2  -7    5.11    3.06
   3   2  -7    5.43    3.05
   3   2  -7    8.41    2.66
   3  -2  -7    4.89    2.00
   3   2  -7    8.25    4.18
   3  -2  -6  104.23   10.69
   3   2  -6  122.74   12.28
   3  -2  -6  132.07   10.08
   3   2  -6  126.80   10.78
   3  -2  -5  334.12   15.76
   3   2  -5  318.55   19.37
   3  -2  -5  341.63   21.56
   3   2  -5  327.51   16.75
   3  -2  -5  312.77   17.75
   3  -2  -4  527.82   25.53
   3   2  -4  505.97   23.65
   3  -2  -4  456.15   20.70
   3  -2  -3 1270.32   41.05
   3  -2  -3 1176.64   35.23
   3   2  -3 1261.19   40.42
  -3   2   3 1217.90   37.18
   3   2  -3 1183.80   27.75
   3  -2  -2   72.81    8.23
  -3   2   2   70.88    7.28
   3   2  -2   62.29    7.48
   3  -2  -2   64.37    6.09
   3   2  -2   62.34    4.23
   3   2  -2   58.57    3.69
   3  -2  -1  112.51    7.34
   3  -2  -1  120.67   10.37
   3   2  -1  130.51    6.18
   3   2  -1  123.01   10.56
   3   2  -1  132.58    6.77
  -3   2   1  113.50    9.26
   3  -2  -1  122.88    8.91
  -3  -2   0   52.13    6.01
   3  -2   0   53.73    3.57
  -3   2   0   50.84    6.37
   3  -2   0   45.32    3.92
   3  -2   0   46.22    5.12
   3   2   0   36.48    6.14
   3  -2   0   38.33    6.19
   3  -2   1  120.19    5.56
  -3   2  -1  128.30    9.98
  -3  -2  -1  128.14    9.95
   3  -2   1  135.21    7.90
  -3  -2  -2  207.20   13.19
   3  -2   2  207.17   10.41
   3  -2   2  186.35    8.93
  -3   2  -2  201.73   12.71
  -3  -2  -3 3407.30   81.54
  -3   2  -3 3259.02   79.20
   3  -2   3 3150.27   74.61
  -3   2  -3 3520.88   81.33
  -3  -2  -4 1431.37   45.22
   3  -2   4 1374.21   41.30
  -3   2  -4 1440.39   44.11
  -3   2  -4 1532.07   45.91
  -3   2  -5 3474.20   85.91
  -3  -2  -5 3376.75   84.90
   3  -2   6  654.84   28.75
  -3   2  -6  701.12   31.02
  -3  -2  -6  636.43   29.59
   3   2   7  767.82   36.89
  -3   2  -7  771.27   34.42
  -3  -2  -7  755.87   33.78
   3  -2   7  747.88   33.11
  -3   2  -8  347.39   23.53
   3  -2   8  341.96   22.76
  -3  -2  -8  346.14   22.97
   3   2   8  381.96   26.21
   3   2   9  702.71   38.27
  -3   2  -9  753.10   36.85
   3  -2   9  738.66   36.63
  -3  -2  -9  692.89   35.17
  -3   2 -10  203.62   19.21
  -3  -2 -10  184.41   17.89
   3  -2  10  206.99   19.46
   3   2  10  186.77   19.97
  -3   2 -11  708.24   38.38
  -3  -2 -11  647.02   36.06
   3  -2  11  672.03   38.05
   3   2  11  692.79   40.59
   3   2  12  121.97   17.19
   3  -2  12  123.67   17.19
  -3   2 -12  112.12   15.49
  -3  -2 -12  134.55   16.37
  -3   2 -13  140.12   18.15
   3  -2  13  123.28   17.04
  -3  -2 -13  119.16   16.65
   3   2  13  161.83   20.99
   3  -2  14   28.03    8.48
   3   2  14   37.78   11.32
  -3  -2 -14   35.50   10.26
  -3   2 -14   48.02   11.20
  -3   2 -15   27.30    9.76
  -3  -2 -15    9.08    4.83
   3   2  15   19.71    8.96
   3  -2  15   25.94    9.23
   3  -2  16   85.91   15.94
   3   2  16  112.62   19.85
  -3  -2 -16  106.09   18.28
  -3   2 -16   90.88   16.60
   3  -2  17   91.05   18.28
  -3   2 -17  123.56   19.95
  -3  -2 -17  103.91   18.24
   3   2  17   87.97   19.61
   3   2  18   30.23   12.06
  -3  -2 -18   37.17   12.60
  -3   2 -18    5.93    9.53
   3  -2  18    0.26    6.70
   3  -2  19   32.50   13.96
  -3  -2 -19   12.65    9.61
  -3   2 -19    6.74    9.87
  -3   3  20    9.98    7.56
  -3  -3  20   -8.33    9.12
  -3  -3  19   79.09   17.16
  -3   3  19  101.10   19.57
   3  -3 -18   75.82   13.75
   3   3 -18   59.88   12.18
  -3   3  18   58.03   16.30
  -3  -3  18   85.13   18.19
   3   3 -17  303.57   25.42
   3  -3 -17  299.20   25.94
  -3  -3  17  322.21   33.10
  -3   3  17  268.56   28.97
   3  -3 -16  253.01   23.16
   3   3 -16  264.35   24.97
   3   3 -16  309.52   24.50
   3   3 -16  334.38   31.95
  -3   3  16  278.73   28.30
   3   3 -15   94.09   12.98
   3   3 -15  109.51   17.93
   3  -3 -15   89.38   12.92
  -3   3  15  103.00   16.51
   3   3 -15  118.91   16.34
   3   3 -14   57.71   12.30
   3   3 -14   47.30   10.31
   3   3 -14   47.42    9.49
   3  -3 -14   43.01    8.44
  -3   3  14   64.68   13.18
   3   3 -13   43.28    8.69
   3  -3 -13   45.70   10.61
   3  -3 -13   40.69    8.78
   3   3 -13   54.08   11.91
   3   3 -13   30.66    7.12
  -3   3  13   32.29    7.87
   3   3 -12  259.57   19.09
   3  -3 -12  265.31   20.55
   3   3 -12  259.00   24.77
  -3   3  12  286.70   23.49
   3  -3 -12  239.08   23.30
   3   3 -12  262.73   21.69
   3  -3 -11  682.80   38.46
   3   3 -11  644.43   39.60
   3   3 -11  737.09   32.32
   3   3 -11  655.15   34.35
  -3   3  11  702.48   36.36
   3  -3 -11  703.67   33.66
   3   3 -10 1713.04   53.25
   3   3 -10 1701.88   58.42
   3  -3 -10 1609.40   54.80
  -3   3  10 1679.41   58.41
   3  -3 -10 1619.18   61.32
   3   3 -10 1629.14   64.85
   3  -3  -9 2051.06   62.20
   3  -3  -9 2032.52   67.80
   3   3  -9 2092.56   59.76
  -3   3   9 2031.30   63.46
   3   3  -9 2081.96   72.35
   3  -3  -8 1659.91   57.83
   3  -3  -8 1747.85   54.15
   3   3  -8 1767.27   62.82
  -3   3   8 1684.19   53.42
   3   3  -8 1713.14   52.12
   3  -3  -7 1437.10   46.34
   3   3  -7 1413.67   53.55
  -3   3   7 1496.64   45.80
   3   3  -7 1376.84   44.06
   3  -3  -7 1400.64   49.46
   3  -3  -6 1173.10   39.28
   3   3  -6 1187.38   45.60
  -3   3   6 1207.45   37.35
   3  -3  -6 1130.59   41.31
   3   3  -6 1102.41   37.06
   3  -3  -5  942.14   40.37
   3  -3  -5  913.69   34.36
   3   3  -5  994.83   38.93
  -3   3   5  930.53   29.67
  -3   3   5  880.33   35.41
   3  -3  -4 2095.40   60.94
   3  -3  -4 1820.66   52.47
  -3   3   4 1860.83   46.15
  -3   3   4 1880.76   55.77
   3   3  -4 2059.55   59.73
   3   3  -4 1857.13   45.63
   3   3  -3 1363.07   45.99
  -3   3   3 1417.76   44.39
   3   3  -3 1326.85   34.68
  -3   3   3 1332.01   32.47
   3  -3  -3 1335.07   39.70
   3  -3  -3 1377.83   45.41
  -3   3   2  772.87   18.28
   3   3  -2  809.59   32.22
   3   3  -2  763.32   30.89
  -3   3   2  803.58   30.49
   3   3  -2  698.82   23.11
   3  -3  -2  761.91   25.49
   3  -3  -2  771.95   31.14
   3   3  -1   69.91    8.72
   3  -3  -1   69.52    8.37
   3  -3  -1   72.40    6.04
   3   3  -1   83.41    9.50
  -3   3   1   79.71    8.76
   3   3  -1   70.96    6.13
   3   3   0   20.80    3.47
   3  -3   0   17.95    4.44
   3  -3   0   23.68    3.09
  -3  -3   0   23.67    4.95
  -3   3   0   14.34    3.96
   3   3   0   28.33    5.88
  -3   3  -1   49.46    7.16
  -3  -3  -1   43.24    6.84
  -3  -3  -2  226.88   15.88
   3  -3   2  218.35    9.90
  -3   3  -2  231.34   15.35
  -3  -3  -3  161.90   13.71
   3  -3   3  151.28    9.56
  -3   3  -3  187.86   13.91
   3  -3   3  168.21    7.90
  -3  -3  -4  118.70   11.98
   3  -3   4  115.21    9.10
  -3   3  -4  108.44   10.86
   3  -3   4  109.15    5.55
  -3  -3  -5  301.97   20.11
  -3   3  -5  297.66   19.79
  -3   3  -5  306.90   19.62
   3  -3   5  301.20   16.88
   3  -3   5  303.16    9.63
  -3  -3  -6  140.03   14.28
   3  -3   6  139.96   12.23
  -3   3  -6  146.47   14.26
  -3   3  -7   21.17    4.88
   3  -3   7   30.36    6.16
  -3  -3  -7   24.09    6.03
  -3   3  -8  255.14   20.64
  -3  -3  -8  250.86   20.16
   3  -3   8  235.19   18.50
  -3   3  -9   30.45    7.43
  -3  -3  -9   41.72    8.60
   3  -3   9   41.22    8.37
   3  -3  10  265.16   22.00
   3   3  10  282.20   25.15
  -3  -3 -10  283.57   23.35
  -3   3 -10  294.78   24.29
   3   3  11    9.09    6.51
  -3  -3 -11   20.14    7.19
  -3   3 -11    7.99    4.28
   3  -3  11    2.81    3.34
   3  -3  12  343.64   27.47
  -3  -3 -12  389.64   29.08
   3   3  12  336.50   29.66
  -3   3 -12  339.42   28.08
   3   3  13   13.89    5.79
   3  -3  13    9.72    5.29
  -3  -3 -13   13.92    6.75
  -3   3 -13   10.62    6.37
   3  -3  14  348.84   30.04
   3   3  14  301.31   30.44
  -3  -3 -14  322.75   28.48
  -3   3 -14  384.66   31.95
   3  -3  15  118.47   17.61
  -3  -3 -15  151.56   20.06
  -3   3 -15  141.85   20.41
   3   3  15  126.02   21.09
  -3  -3 -16  480.94   37.81
  -3   3 -16  523.25   39.98
   3  -3  16  425.14   36.50
   3   3  16  487.30   41.66
   3  -3  17  291.89   30.91
  -3   3 -17  308.60   31.78
  -3  -3 -17  242.42   27.30
   3  -3  18  670.20   49.47
  -3  -3 -18  674.88   48.21
  -3   3 -18  754.61   52.06
   3  -3  19  286.60   32.26
  -3  -4  20  528.68   46.34
  -3   4  20  525.65   45.52
  -3  -4  19  126.82   22.45
  -3   4  19   89.54   19.07
  -3   4  18  929.55   57.13
   3   4 -18  907.42   48.86
  -3  -4  18 1041.11   62.54
   3   4 -17  122.78   17.37
   3  -4 -17  105.29   16.50
   3   4 -17  104.59   18.51
  -3   4  17  111.81   18.34
   3  -4 -16  470.08   33.39
   3   4 -16  513.37   34.01
   3   4 -16  531.98   42.04
  -3   4  16  556.26   39.84
   3  -4 -15   48.34   11.23
  -3   4  15   68.74   13.52
   3   4 -15   55.02   10.48
   3   4 -15   59.05   13.71
   3  -4 -14  201.20   19.84
  -3   4  14  231.86   23.40
   3   4 -14  230.47   20.57
   3   4 -14  214.95   24.73
   3   4 -14  195.22   19.83
  -3   4  13    4.93    4.14
   3  -4 -13    0.27    4.69
   3   4 -13   -4.63    5.08
   3   4 -13    4.11    3.97
   3   4 -13   -1.34    3.59
   3  -4 -12  248.03   20.62
  -3   4  12  278.38   22.86
   3   4 -12  258.72   26.04
   3   4 -12  224.63   20.15
   3   4 -12  255.40   20.34
   3  -4 -11    8.74    5.40
  -3   4  11    3.42    4.04
   3   4 -11    5.40    5.02
   3   4 -11    2.61    3.62
   3   4 -11    1.91    2.59
   3   4 -10   57.22   11.70
   3  -4 -10   48.74    8.73
  -3   4  10   64.89   10.67
   3   4 -10   50.69    8.85
   3  -4 -10   53.15   10.52
  -3   4   9    8.08    4.09
   3  -4  -9    4.32    2.87
   3   4  -9    0.98    4.26
   3  -4  -9   10.56    6.12
   3   4  -9   10.88    3.82
   3  -4  -8   62.18   10.25
   3  -4  -8   42.47    7.65
   3   4  -8   64.28    8.04
   3   4  -8   57.66   10.67
  -3   4   8   43.48    7.34
   3   4  -7   13.58    3.62
  -3   4   7   14.94    4.15
   3   4  -7    9.35    5.07
   3  -4  -7    6.59    3.54
  -3   4   6  111.02   12.48
  -3   4   6  106.47    9.33
   3   4  -6  105.03    9.15
   3  -4  -6  108.98   12.04
   3   4  -6  105.69    9.68
   3   4  -6  106.11   13.01
   3  -4  -5   75.21   10.95
  -3   4   5   86.78   10.98
   3   4  -5   89.25   11.47
   3   4  -5   77.88    7.65
  -3   4   5   92.69    7.71
   3  -4  -5   87.34   10.03
  -3   4   4  579.08   19.92
  -3   4   4  575.18   28.66
   3   4  -4  551.48   22.18
   3  -4  -4  554.69   28.73
   3   4  -4  619.74   30.78
   3  -4  -4  592.29   26.40
  -3   4   3  325.68   12.39
   3   4  -3  297.84   15.53
   3  -4  -3  344.70   18.12
   3  -4  -3  302.28   19.98
   3   4  -3  356.98   22.10
  -3   4   3  329.71   20.68
   3   4  -2 2165.46   63.22
  -3   4   2 1901.50   43.74
   3   4  -2 1963.46   53.00
   3  -4  -2 2079.23   60.99
  -3   4   2 2198.16   62.01
   3   4  -2 2119.96   61.50
   3   4  -1   33.97    6.61
   3   4  -1   31.78    5.13
   3   4  -1   22.67    5.49
  -3   4   1   26.31    3.46
   3  -4  -1   18.28    4.86
  -3   4   1   19.20    4.25
   3  -4   0 1230.65   43.36
   3   4   0 1196.75   37.02
  -3   4   0 1226.65   34.54
  -3   4   0 1160.56   43.71
   3   4   0 1265.13   45.12
   3   4   0 1225.44   44.06
   3  -4   1  156.37   14.02
  -3  -4  -1  145.23   13.63
   3   4   1  154.53   11.32
  -3   4  -1  128.52   12.80
   3   4   1  152.24   14.27
  -3   4  -1  154.79   10.96
  -3  -4  -2 2774.06   77.92
   3   4   2 2795.46   70.41
  -3   4  -2 2638.97   75.62
   3  -4   2 2811.94   59.25
  -3   4  -2 2662.42   69.53
  -3   4  -3  644.98   28.13
  -3   4  -3  636.24   30.18
   3  -4   3  660.42   21.70
  -3  -4  -3  630.23   31.48
  -3   4  -4 4390.07  113.14
   3  -4   4 4718.89  101.98
  -3   4  -4 4711.75  112.64
  -3  -4  -4 4673.93  118.12
  -3  -4  -5 1383.75   51.71
  -3   4  -5 1354.86   48.49
   3  -4   5 1327.87   41.29
  -3  -4  -6 4006.11  106.85
  -3   4  -6 3879.81  102.88
  -3   4  -6 3949.53  106.30
   3  -4   6 3900.33   95.17
   3  -4   7  429.24   23.65
  -3  -4  -7  400.03   26.98
  -3   4  -7  473.48   28.79
  -3  -4  -8 1643.81   61.19
  -3   4  -8 1553.32   60.52
   3  -4   8 1749.01   56.70
  -3   4  -9  127.04   15.96
  -3  -4  -9  109.59   14.34
   3  -4   9  133.17   14.59
  -3  -4 -10 1647.14   65.16
   3  -4  10 1714.28   62.11
  -3   4 -10 1851.31   68.63
  -3  -4 -11  213.25   21.51
   3  -4  11  244.81   21.66
  -3   4 -11  204.17   21.82
   3  -4  12  419.23   30.24
  -3   4 -12  467.29   33.98
  -3  -4 -12  403.59   31.15
  -3   4 -13  124.14   18.19
  -3  -4 -13  109.57   16.53
   3  -4  13  140.42   18.01
   3  -4  14  163.42   20.51
  -3  -4 -14  129.50   18.98
  -3   4 -14  135.74   19.73
  -3  -4 -15   10.25    6.97
  -3   4 -15   17.70    7.96
   3  -4  15   -2.01    6.32
  -3   4 -16   87.29   16.77
  -3  -4 -16   83.07   16.00
   3  -4  16  103.00   17.40
   3  -4  17   -8.24    8.96
  -3   4 -17    1.22    7.27
  -3  -4 -17    6.38    7.88
  -3  -4 -18   42.36   12.47
   3  -4  18   49.18   12.92
  -3   4 -18   56.73   16.55
   3  -4  19   40.53   12.30
  -3  -5  20  100.33   20.16
  -3   5  20   83.68   18.52
  -3  -5  19    6.30    7.78
  -3   5  19    9.65    7.77
   3   5 -18  314.94   29.45
   3   5 -18  344.25   35.35
  -3  -5  18  276.12   31.82
  -3   5  18  301.06   31.37
  -3   5  17    9.79    8.48
   3  -5 -17   11.45    6.88
   3   5 -17   17.77    8.37
   3   5 -17   14.02    8.15
   3  -5 -16  506.83   35.68
  -3   5  16  550.69   39.55
   3   5 -16  554.66   36.36
   3   5 -16  597.52   45.62
  -3   5  15    7.94    4.22
   3  -5 -15   16.37    6.90
   3   5 -15    9.35    5.77
   3   5 -15   10.07    6.72
   3  -5 -14  487.35   32.89
   3   5 -14  436.68   30.48
   3   5 -14  500.73   39.62
  -3   5  14  452.37   32.83
   3   5 -13    7.02    5.59
   3  -5 -13   19.46    7.28
   3   5 -13   24.16    9.06
  -3   5  13   10.98    6.10
   3   5 -13    8.10    5.11
   3  -5 -12 1017.99   46.87
   3   5 -12  959.57   44.22
   3   5 -12  984.86   54.82
  -3   5  12  971.71   45.35
   3   5 -12 1012.33   45.18
  -3   5  11   45.45    9.74
   3  -5 -11   51.31   10.42
   3   5 -11   49.15    8.74
   3   5 -11   27.28    9.99
   3  -5 -10 3070.22   90.21
  -3   5  10 3003.44   85.52
   3   5 -10 2946.16   99.69
  -3   5   9   78.46   10.25
   3   5  -9   63.92    8.23
   3  -5  -9   84.96   11.54
   3   5  -9   75.53   13.12
  -3   5   8 4192.42  115.34
   3   5  -8 4244.61   99.90
   3   5  -8 4121.44  119.59
  -3   5   8 4155.27  102.39
   3   5  -7   90.08   13.64
  -3   5   7  120.47   11.05
   3   5  -7  122.44   11.01
   3   5  -7  133.37   11.89
  -3   5   7   96.71   12.94
   3   5  -6 3665.38  102.92
   3   5  -6 3522.84   87.23
  -3   5   6 3640.64   84.81
  -3   5   6 3479.26   74.60
  -3   5   6 3461.87   97.58
   3   5  -5   38.00    6.38
  -3   5   5   34.97    3.35
  -3   5   5   23.03    4.19
  -3   5   5   22.00    5.99
   3   5  -5   29.21    6.15
   3  -5  -5   37.02    8.37
   3  -5  -4 3746.52   96.98
  -3   5   4 3419.35   71.04
  -3   5   4 3575.30   96.16
   3   5  -4 3715.48   99.09
   3   5  -4 3344.04   84.56
   3  -5  -3   45.23    7.46
  -3   5   3   35.90    6.68
   3   5  -3   57.83    8.84
  -3   5   3   40.45    3.86
   3   5  -3   39.51    6.15
  -3   5   2 1336.41   32.16
  -3   5   2 1404.55   50.14
   3   5  -2 1414.64   49.50
   3   5  -2 1381.52   50.06
   3   5  -2 1292.20   43.51
  -3   5   2 1297.93   34.80
   3  -5  -2 1360.40   48.33
   3   5  -1  286.41   20.12
   3   5  -1  304.93   20.47
  -3   5   1  278.31   20.16
   3   5  -1  282.88   16.94
   3  -5  -1  293.88   19.42
  -3   5   0  998.31   32.34
   3   5   0  976.72   34.95
   3   5   0  920.18   39.44
  -3   5   0  953.16   41.18
   3  -5   0  985.47   39.06
   3   5   0  956.15   39.88
   3  -5   1  154.54   14.26
   3   5   1  167.89   13.11
  -3   5  -1  161.52   15.71
  -3   5  -1  170.79   12.55
   3  -5   1  163.18    6.15
   3   5   1  155.31   15.27
   3  -5   2  533.11   27.89
   3   5   2  485.34   24.20
  -3   5  -2  539.00   29.61
   3  -5   2  523.27   16.28
  -3   5  -2  520.99   24.65
   3   5   3  162.36   13.78
  -3  -5  -3  162.29   16.01
  -3   5  -3  156.54   13.67
  -3   5  -3  140.88   14.70
   3  -5   3  145.33    8.88
  -3  -5  -4  337.05   24.24
  -3   5  -4  322.63   22.77
   3  -5   4  312.31   15.56
  -3   5  -4  341.96   21.68
  -3  -5  -5   -1.82    5.04
  -3   5  -5    9.99    4.56
   3  -5   5   12.57    3.44
  -3   5  -5    5.66    4.07
  -3   5  -6   22.67    6.81
  -3  -5  -6   13.02    6.36
  -3   5  -6    6.36    5.06
   3  -5   7    8.08    3.10
  -3  -5  -7    0.13    5.38
  -3   5  -7    3.93    3.52
  -3   5  -8   43.59    9.41
  -3  -5  -8   33.79    7.71
   3  -5   8   46.53    8.22
  -3  -5  -9  316.42   26.46
   3  -5   9  392.05   24.67
  -3   5  -9  325.36   27.09
  -3  -5 -10  281.12   25.46
   3  -5  10  339.96   24.29
  -3   5 -10  331.40   27.84
  -3  -5 -11   42.82   10.07
   3  -5  11   47.69    9.74
  -3   5 -11   56.55   11.59
  -3  -5 -12  256.14   25.79
   3  -5  12  304.49   25.32
  -3   5 -12  331.82   29.16
   3  -5  13   17.89    5.64
  -3  -5 -13   26.52    8.48
  -3   5 -13   18.50    8.54
  -3  -5 -14  213.92   25.11
   3  -5  14  240.30   24.33
  -3   5 -14  211.25   25.48
   3  -5  15   79.30   15.03
  -3  -5 -15   60.00   13.44
  -3   5 -15   93.88   16.78
  -3  -5 -16  536.35   42.02
   3  -5  16  636.67   43.16
  -3   5 -16  617.90   45.45
  -3   5 -17  146.93   23.29
  -3  -5 -17  126.33   21.32
   3  -5  17  185.65   23.90
  -3  -5 -18  813.12   54.47
  -3   6  19   16.07    5.81
  -3  -6  19   39.84   12.85
   3   6 -18  740.74   54.11
  -3   6  18  666.28   47.66
   3   6 -18  703.45   45.17
   3   6 -17    5.09    5.14
   3   6 -17    0.55    8.61
  -3   6  17   -5.80    9.30
   3  -6 -17   -1.01    7.01
   3  -6 -16  424.62   33.12
  -3   6  16  417.57   34.10
   3   6 -16  426.34   32.86
   3   6 -16  458.42   40.59
   3   6 -15  133.67   21.96
   3   6 -15  113.38   16.16
   3  -6 -15  102.02   15.95
  -3   6  15   91.10   15.30
  -3   6  14  146.74   18.16
   3  -6 -14  152.41   18.60
   3   6 -14  137.26   17.89
   3   6 -14  184.62   24.59
  -3   6  13   22.52    7.33
   3   6 -13    7.61    5.36
   3   6 -13   24.08    9.78
   3  -6 -13   14.81    5.94
   3  -6 -12  128.10   16.28
   3   6 -12  146.19   21.06
  -3   6  12  127.89   15.42
   3   6 -12  107.76   14.77
  -3   6  11   90.19   12.90
   3   6 -11   97.75   16.92
  -3   6  10  109.74   12.80
  -3   6  10   71.68   12.73
   3   6 -10   76.74   15.09
  -3   6   9  145.34   17.26
   3   6  -9  129.49   17.68
  -3   6   9  124.20   13.21
   3   6  -8    9.92    5.08
   3   6  -8   10.61    5.14
  -3   6   8   17.62    7.44
  -3   6   8    9.85    3.83
   3   6  -8    8.58    3.22
   3   6  -7  110.38   11.96
   3   6  -7  133.69   17.02
  -3   6   7  121.51   11.44
  -3   6   7  117.62   14.91
   3   6  -6   67.54   12.29
   3   6  -6   95.23   10.74
  -3   6   6   76.95    6.11
  -3   6   6   67.19   10.61
   3   6  -5  176.88   14.54
   3  -6  -5  196.38   18.58
  -3   6   5  168.11   17.47
  -3   6   5  168.55    8.87
   3   6  -5  152.23   17.58
   3  -6  -4  573.05   31.35
  -3   6   4  566.38   32.20
   3   6  -4  571.05   32.88
   3   6  -4  521.56   26.34
  -3   6   4  530.63   18.19
  -3   6   3  110.06   13.57
   3   6  -3  126.30   12.59
  -3   6   3  105.62    7.68
   3  -6  -3  110.13   12.98
   3   6  -3  123.25   14.43
  -3   6   2  345.01   12.89
   3   6  -2  359.15   24.15
  -3   6   2  361.83   24.59
   3   6  -2  316.67   20.52
   3  -6  -2  367.21   23.27
   3   6  -1  159.46   15.80
   3   6  -1  184.10   14.96
   3   6  -1  157.68   15.35
   3  -6  -1  165.00   15.51
  -3   6   1  191.63   18.03
   3   6   0  124.71   14.20
   3   6   0  162.67   13.80
   3  -6   0  164.39   15.27
   3   6   0  135.03   14.42
  -3   6   0  138.22   15.69
  -3   6   0  148.01   11.71
  -3   6  -1    3.65    4.51
   3   6   1    4.69    2.80
  -3   6  -1   16.73    4.43
   3   6   1    6.35    3.12
   3  -6   1   -0.57    4.60
   3   6   1    5.62    3.28
   3   6   2  956.65   41.29
  -3   6  -2 1013.87   44.93
   3   6   2  912.08   37.51
  -3   6  -2  994.90   37.98
   3   6   2  932.29   42.35
   3  -6   2 1016.78   41.68
  -3   6  -3   36.28    7.38
   3   6   3   34.48    6.87
   3  -6   3   31.14    7.66
   3   6   4 3315.48   91.17
  -3  -6  -4 3511.70  101.14
  -3   6  -4 3432.12   97.89
   3  -6   4 3281.07   77.63
  -3   6  -4 3415.68   92.69
  -3  -6  -5   91.23   13.92
   3   6   5   88.20   12.14
   3  -6   5   96.37    9.07
  -3   6  -5   81.42   12.36
  -3   6  -5  107.03   13.13
  -3   6  -6 1586.42   60.65
   3  -6   6 1628.87   50.13
  -3  -6  -6 1639.02   65.23
  -3   6  -6 1784.66   62.95
  -3   6  -7   13.56    6.45
  -3  -6  -7    6.38    4.93
   3  -6   7    4.34    3.12
  -3   6  -7   -0.13    4.41
  -3  -6  -8  934.52   48.55
  -3   6  -8  910.93   45.13
   3  -6   8  973.35   39.39
  -3   6  -8 1002.02   48.40
   3  -6   9   14.83    5.77
  -3   6  -9    8.94    4.37
  -3  -6  -9    5.56    4.88
  -3   6 -10  597.22   39.36
  -3  -6 -10  585.59   39.20
   3  -6  10  575.45   32.17
  -3  -6 -11    3.22    5.70
  -3   6 -11    6.02    5.31
  -3   6 -12  288.76   28.72
  -3  -6 -12  346.63   31.09
   3  -6  12  330.53   26.27
  -3   6 -13   18.25    8.78
   3  -6  13   18.87    6.99
  -3  -6 -13    9.03    7.68
  -3   6 -14   41.05   11.81
  -3  -6 -14   45.72   11.22
  -3  -6 -15   30.82    9.87
  -3   6 -15   25.11    8.82
  -3  -6 -16  107.70   19.45
  -3   6 -16  151.12   22.90
  -3  -6 -17   41.53   12.30
  -3   6 -17   25.32   10.28
  -3  -7  19    9.85    8.29
  -3   7  19   -0.88    9.88
  -3   7  18   91.35   18.07
   3   7 -18  129.14   19.72
   3   7 -18  132.75   23.32
  -3   7  17   39.73   11.73
   3   7 -17   40.52   11.16
   3  -7 -17   59.26   14.20
   3   7 -17   50.18   14.79
   3  -7 -16  155.13   20.30
   3   7 -16  151.18   20.49
   3   7 -16  188.73   26.80
  -3   7  16  151.55   20.40
   3   7 -15  109.84   17.03
   3   7 -15  104.42   19.90
  -3   7  15  121.91   19.47
  -3   7  15  125.97   18.20
   3   7 -14   60.93   14.83
  -3   7  14   83.51   14.36
   3   7 -14   78.43   13.59
  -3   7  14   92.19   16.21
  -3   7  13   13.20    5.57
   3   7 -13   18.21    6.63
   3   7 -13   12.64    7.29
  -3   7  13    6.78    5.39
  -3   7  12  176.86   21.79
  -3   7  12  234.23   21.39
   3   7 -12  225.10   26.48
   3   7 -11  122.10   19.49
  -3   7  11  158.68   19.80
  -3   7  11  119.00   14.54
  -3   7  10 1093.52   54.05
   3   7 -10 1077.52   57.46
   3   7  -9  280.65   21.55
   3   7  -9  236.24   25.51
  -3   7   9  287.42   25.42
  -3   7   8 1341.74   58.82
   3   7  -8 1417.58   52.64
   3   7  -8 1442.39   64.02
  -3   7   7  174.02   19.11
   3   7  -7  205.10   17.86
   3   7  -7  223.35   22.90
  -3   7   6 1184.47   52.57
   3   7  -6 1214.60   46.45
   3   7  -6 1248.67   55.79
   3   7  -5  301.38   25.43
   3   7  -5  310.27   21.52
   3  -7  -5  323.16   24.45
  -3   7   5  305.35   24.60
   3   7  -4  712.27   38.64
   3   7  -4  733.63   34.56
  -3   7   4  699.12   24.17
  -3   7   4  704.63   37.87
   3  -7  -4  726.75   37.22
   3   7  -3  122.99   14.83
   3  -7  -3  140.95   14.99
  -3   7   3  146.04   16.51
   3   7  -3  149.79   15.27
  -3   7   3  143.02   10.13
  -3   7   3  150.90    9.99
   3   7  -2  508.34   30.97
  -3   7   2  571.85   33.49
   3   7  -2  530.52   29.63
   3  -7  -2  540.13   30.02
  -3   7   2  563.32   19.24
  -3   7   2  519.32   22.64
   3  -7  -1   13.59    5.09
   3   7  -1    6.19    2.95
  -3   7   1    6.83    3.23
   3   7  -1    2.21    2.73
  -3   7   1    5.17    4.03
   3   7  -1    3.77    3.68
   3  -7   0   50.91    8.90
   3   7   0   51.33    9.41
  -3   7   0   88.18    9.54
   3   7   0   55.63    9.19
  -3   7   0   64.17   11.36
   3   7   0   45.94    8.76
   3   7   1   65.28   10.12
   3   7   1   71.24   10.15
  -3   7  -1   77.21    9.56
   3   7   1   66.83   10.69
  -3   7  -1   75.32   12.80
   3  -7   1   71.10   10.29
   3   7   2   70.28   10.64
  -3   7  -2   68.85   12.28
  -3   7  -2  100.85   11.50
   3   7   2   68.22   10.87
   3   7   2   69.53    9.89
   3  -7   2   48.67    8.83
   3  -7   3  211.53   18.65
  -3   7  -3  213.53   17.89
   3   7   3  203.88   18.64
   3   7   3  227.98   18.45
   3   7   3  210.59   19.78
  -3   7  -3  209.74   20.85
  -3   7  -4   26.66    7.24
   3   7   4   18.80    6.82
  -3   7  -4   41.78    9.41
   3  -7   4   22.82    7.25
   3   7   5  155.12   16.27
  -3   7  -5  143.76   16.06
  -3   7  -5  151.64   17.49
   3   7   6   23.08    7.23
  -3  -7  -6    9.13    5.50
  -3   7  -6   13.93    5.00
  -3   7  -6   15.92    6.07
  -3  -7  -7  116.00   16.60
  -3   7  -7  106.53   15.19
   3   7   7  115.59   14.87
  -3   7  -7  122.79   16.23
  -3   7  -8  106.37   15.38
  -3  -7  -8   91.45   15.20
  -3   7  -9    3.78    6.75
  -3   7  -9   27.55    8.58
  -3  -7  -9   17.67    6.46
  -3   7  -9   12.09    5.27
  -3   7 -10   93.96   15.94
  -3  -7 -10   84.07   16.00
  -3   7 -11   95.93   16.35
  -3  -7 -11   75.81   14.14
  -3   7 -12   75.56   15.11
  -3  -7 -12  107.41   18.38
  -3  -7 -13  273.21   29.15
  -3   7 -13  283.54   29.96
  -3   7 -14   93.68   18.56
  -3  -7 -14  117.14   19.12
  -3   7 -15   61.25   14.55
  -3  -7 -15   38.37   11.68
  -3   7 -16  450.58   40.18
  -3  -7 -16  441.17   39.13
  -3   8  17  278.39   30.42
   3   8 -17  227.04   30.67
   3   8 -17  243.68   26.93
   3   8 -16  161.25   21.39
  -3   8  16  157.93   22.79
   3   8 -16  222.24   29.62
   3   8 -15   80.38   14.92
   3   8 -15   62.51   15.75
  -3   8  15  109.18   18.70
   3   8 -14   54.82   12.85
  -3   8  14   62.04   14.79
   3   8 -14   60.08   15.46
  -3   8  13  243.25   26.42
   3   8 -13  248.07   29.11
   3   8 -12   -0.57    6.91
  -3   8  12    0.81    6.69
  -3   8  11  216.68   24.10
   3   8 -11  240.84   27.68
  -3   8  10   13.71    7.70
   3   8 -10   20.69    9.17
   3   8  -9    8.61    3.46
   3   8  -9    6.03    6.34
  -3   8   9    9.24    5.98
   3   8  -8    0.15    6.36
  -3   8   8   12.51    6.77
   3   8  -8    0.99    3.62
  -3   8   7   18.50    7.52
   3   8  -7   17.77    6.97
   3   8  -7   15.26    5.60
  -3   8   6  181.15   20.19
   3   8  -6  161.36   19.44
   3   8  -6  146.03   15.46
   3  -8  -5   50.03   10.52
  -3   8   5   60.45   11.93
   3   8  -5   83.88   12.06
   3   8  -5   55.65   10.85
   3  -8  -4  432.43   29.07
   3   8  -4  443.02   30.98
   3   8  -4  473.01   28.98
  -3   8   4  431.52   30.77
   3   8  -3  384.13   28.38
   3   8  -3  441.89   28.17
   3  -8  -3  382.65   26.48
  -3   8   3  387.41   28.92
  -3   8   2  198.18   20.64
  -3   8   2  163.71   12.83
   3   8  -2  163.57   17.11
   3   8  -2  177.58   18.63
   3  -8  -2  174.09   17.08
   3  -8  -1  761.02   37.18
   3   8  -1  722.01   38.40
   3   8  -1  698.33   36.46
  -3   8   1  713.97   41.43
   3   8  -1  736.73   37.50
  -3   8   1  742.10   30.88
   3   8   0  189.61   18.31
   3  -8   0  200.67   18.13
   3   8   0  204.49   19.46
   3   8   0  210.24   18.42
  -3   8   0  216.81   16.26
  -3   8   0  165.46   19.23
   3   8   1  262.17   21.81
   3   8   1  271.43   20.83
  -3   8  -1  276.74   25.05
  -3   8  -1  294.96   20.16
   3  -8   1  261.75   20.75
   3   8   1  253.44   21.51
   3   8   2  871.75   41.88
  -3   8  -2  924.88   40.09
  -3   8  -2  991.22   49.13
   3   8   2  885.48   42.50
   3  -8   2  945.28   41.68
   3   8   2  882.53   40.39
   3   8   3 1091.88   48.22
   3   8   3 1076.49   49.10
  -3   8  -3 1243.28   48.76
   3   8   3 1095.64   46.80
  -3   8  -3 1259.47   56.08
   3  -8   3 1210.41   48.87
   3   8   4 1562.98   58.45
  -3   8  -4 1615.97   59.79
   3   8   4 1455.77   60.34
   3   8   4 1637.66   61.01
  -3   8  -4 1544.68   64.02
   3  -8   4 1618.24   59.17
   3  -8   5 1248.00   51.37
  -3   8  -5 1209.32   52.10
   3   8   5 1195.76   50.82
  -3   8  -5 1211.04   55.77
   3   8   6 1517.44   59.17
  -3   8  -6 1485.29   63.07
   3  -8   6 1421.90   57.35
  -3   8  -6 1486.53   60.31
  -3   8  -7  988.36   48.72
   3   8   7  874.73   44.38
  -3   8  -7  863.02   46.91
  -3   8  -8  710.45   42.04
   3   8   8  688.45   39.65
  -3   8  -8  599.63   39.32
  -3  -8  -8  656.66   42.79
  -3   8  -9  643.82   41.11
   3   8   9  503.85   34.85
  -3  -8  -9  599.59   41.54
  -3   8  -9  498.99   36.25
  -3  -8 -10  408.73   34.77
  -3   8 -10  434.03   36.02
   3   8  10  422.57   32.03
   3   8  11  343.15   29.86
  -3   8 -11  327.34   32.11
  -3  -8 -11  358.91   32.96
  -3  -8 -12  217.98   25.81
  -3   8 -12  214.11   25.89
  -3  -8 -13   29.66   11.32
  -3   8 -13   25.80   10.19
  -3   8 -14  126.66   20.80
  -3  -8 -14  130.55   21.01
  -3   8 -15  112.51   19.99
  -3  -8 -15   96.39   18.82
   3   9 -17  184.72   24.84
   3   9 -16   26.97   11.21
  -3   9  16   37.37   11.80
   3   9 -16   11.34    6.68
   3   9 -15  322.86   31.45
  -3   9  15  372.40   35.39
   3   9 -15  401.79   39.71
   3   9 -14   58.92   15.60
   3   9 -14   26.59   10.24
  -3   9  14   54.82   13.98
  -3   9  13  508.11   39.83
   3   9 -13  556.10   45.43
  -3   9  12  277.42   28.83
   3   9 -12  303.89   33.01
   3   9 -11  818.10   53.62
  -3   9  11  785.99   48.32
  -3   9  10  591.33   41.06
   3   9 -10  563.33   35.77
   3   9 -10  586.99   43.82
  -3   9   9 1376.43   63.49
   3   9  -9 1351.45   67.00
   3   9  -9 1298.22   56.07
  -3   9   8  771.89   45.51
   3   9  -8  786.29   41.16
   3   9  -8  837.33   49.91
   3   9  -7 1587.17   60.46
   3   9  -7 1506.91   68.01
   3   9  -6  712.94   38.05
  -3   9   6  644.42   40.35
   3   9  -6  695.12   43.03
   3  -9  -5 1682.80   66.21
  -3   9   5 1615.61   67.34
   3   9  -5 1819.14   66.00
   3   9  -5 1839.26   72.53
   3  -9  -4  572.02   35.09
   3   9  -4  637.17   36.18
   3   9  -4  600.13   38.04
  -3   9   4  563.09   37.04
   3  -9  -3  898.80   43.01
   3   9  -3  923.05   44.98
   3   9  -3  858.77   45.30
  -3   9   3  774.58   44.81
   3  -9  -2  305.04   23.48
  -3   9   2  280.03   25.57
   3   9  -2  352.92   26.56
   3   9  -2  297.63   25.13
  -3   9   1  412.70   31.82
   3   9  -1  408.08   28.54
   3   9  -1  402.20   29.08
   3  -9  -1  380.67   26.25
  -3   9   0   95.68   15.66
   3  -9   0   96.84   12.99
  -3   9   0  123.90   13.15
   3   9   0  107.52   13.99
   3   9   0  113.02   14.40
   3   9   0  116.79   15.31
  -3   9  -1  565.69   30.22
   3   9   1  495.91   31.27
   3   9   1  474.65   31.09
   3   9   1  542.00   31.86
  -3   9  -1  547.46   37.55
   3  -9   1  519.54   30.64
  -3   9  -2    6.11    7.22
   3   9   2    5.70    4.28
   3  -9   2   -4.33    5.87
  -3   9  -2   14.03    5.86
   3   9   2    3.14    3.58
   3   9   2   -1.48    4.78
  -3   9  -3  371.47   26.25
  -3   9  -3  400.50   31.78
   3   9   3  320.21   25.12
   3   9   3  335.90   25.34
   3   9   3  380.26   27.57
   3  -9   3  348.62   25.27
  -3   9  -4   86.09   15.10
   3  -9   4   47.90    9.14
   3   9   4   64.43   10.99
   3   9   4   43.12    9.72
  -3   9  -4   88.48   13.14
   3   9   4   68.69   11.95
  -3   9  -5   16.73    7.65
   3   9   5   21.63    6.72
   3   9   5   12.70    5.58
  -3   9  -5   11.96    6.64
   3   9   5   11.41    5.49
   3  -9   5   15.73    7.49
   3   9   6   16.39    6.97
   3   9   6    1.93    4.83
   3  -9   6    7.12    4.56
  -3   9  -6   14.39    5.79
   3   9   6    7.72    3.82
  -3   9  -6    2.97    5.70
   3   9   7    6.29    4.38
   3  -9   7   15.16    6.53
  -3   9  -7   11.30    6.35
  -3   9  -7    6.77    6.66
  -3   9  -8   76.66   14.20
   3  -9   8   63.38   11.95
  -3   9  -8   78.40   14.24
   3   9   8   54.63   11.64
  -3   9  -9    5.08    6.25
  -3   9  -9    9.70    6.72
   3   9   9    2.92    4.89
  -3   9 -10  125.86   19.29
   3   9  10  100.54   16.41
  -3   9 -10  110.39   17.17
  -3   9 -11  199.54   25.01
   3   9  11  195.63   23.08
   3   9  12   24.51    9.32
  -3   9 -12   21.17    8.68
  -3  -9 -13  230.30   28.70
  -3   9 -13  172.12   24.17
   3   9  13  204.69   24.66
  -3   9 -14  125.50   21.28
   3   9  14  105.62   19.37
  -3  -9 -14  111.33   20.02
   3   9  15  152.57   22.79
   3  10 -17  251.00   29.11
   3  10 -16  166.64   23.27
   3  10 -15  103.15   21.30
   3  10 -15   89.25   17.47
  -3  10  15   84.08   17.61
  -3  10  14   91.67   17.86
   3  10 -14   86.72   19.11
   3  10 -13  134.32   23.53
  -3  10  13  100.60   18.77
   3  10 -12    3.79    8.93
  -3  10  12    5.77    6.98
   3  10 -11   87.34   18.35
  -3  10  11   73.61   14.77
   3  10 -10    1.23    6.44
  -3  10  10   -3.02    7.62
   3  10 -10    6.27    4.20
   3  10  -9    1.39    4.20
  -3  10   9   -0.30    6.66
   3  10  -9  -14.03   10.11
   3  10  -8   93.90   14.33
   3  10  -8  113.20   18.58
  -3  10   8   94.44   16.05
   3  10  -7   64.92   12.07
   3  10  -7   50.20   12.33
  -3  10   7   62.11   11.93
   3  10  -6   -3.42    4.27
   3  10  -6    3.44    4.94
  -3  10   6   -4.06    6.95
   3  10  -5   71.09   14.17
  -3  10   5   60.99   12.88
   3 -10  -4    3.40    4.90
  -3  10   4   -4.34    4.78
   3  10  -4    4.39    5.67
   3  10  -4   -1.66    5.26
  -3  10   3  190.46   22.43
   3 -10  -3  192.00   19.83
   3  10  -3  216.20   21.79
   3  10  -3  238.31   24.08
   3  10  -2   12.91    7.37
   3 -10  -2    6.91    4.05
  -3  10   2    4.22    5.32
   3  10  -2   10.68    5.14
   3 -10  -1  324.34   24.60
   3  10  -1  326.03   26.71
  -3  10   1  321.40   29.41
   3  10  -1  290.72   25.23
   3  10   0    2.65    4.95
   3 -10   0    1.93    3.53
  -3  10   0    0.36    6.45
   3  10   0    9.79    4.57
   3  10   0    3.11    5.30
   3  10   1  476.63   31.88
   3  10   1  467.25   31.41
   3 -10   1  513.17   31.22
  -3  10  -1  558.22   39.21
   3  10   1  515.20   32.37
   3 -10   2  140.40   15.69
   3  10   2  118.31   15.14
  -3  10  -2  184.08   18.24
   3  10   2  116.82   15.07
  -3  10  -2  130.91   20.19
   3  10   2  141.97   16.21
   3 -10   3  673.33   36.03
   3  10   3  576.41   35.18
   3  10   3  641.01   36.81
  -3  10  -3  642.10   42.63
  -3  10  -3  660.27   36.95
   3  10   3  610.07   36.59
   3 -10   4  132.58   15.48
   3  10   4   91.97   13.65
  -3  10  -4  144.10   19.79
  -3  10  -4  141.77   16.99
   3  10   4   93.22   13.95
   3  10   4  111.66   15.27
   3 -10   5 1130.10   50.02
   3  10   5 1095.65   51.62
  -3  10  -5 1208.08   59.54
   3  10   5 1065.79   50.16
  -3  10  -5 1133.49   52.87
   3  10   5 1137.48   53.66
   3  10   6  152.47   19.18
   3  10   6  148.31   18.31
   3  10   6  153.71   17.89
  -3  10  -6  171.70   21.17
  -3  10  -6  166.53   19.77
   3 -10   6  174.96   18.36
   3  10   7  941.39   50.02
   3  10   7  924.12   46.99
  -3  10  -7 1007.86   54.53
  -3  10  -7 1057.75   53.07
   3  10   7  923.15   48.35
  -3  10  -8   75.37   15.33
  -3  10  -8   97.94   16.41
   3  10   8   89.38   15.42
  -3  10  -9  603.03   42.43
  -3  10  -9  718.37   45.65
   3  10   9  584.66   39.64
  -3  10 -10   15.09    8.08
  -3  10 -10   12.62    6.98
   3  10  10   15.85    7.35
   3  10  11  186.90   22.87
  -3  10 -11  176.35   24.81
   3  10  12   18.51    8.28
  -3  10 -12   30.35   12.59
  -3  10 -13  154.73   23.65
   3  10  13  157.41   22.42
   3  10  14    2.27    5.60
   3  11 -15  117.71   20.62
  -3  11  14   19.11    9.05
   3  11 -14   38.61   13.61
  -3  11  13   97.09   18.06
   3  11 -13  152.25   25.56
  -3  11  12    7.41    8.56
   3  11 -12    4.93    7.71
   3  11 -11  296.94   33.29
  -3  11  11  271.31   29.08
  -3  11  10   -9.89    7.48
   3  11 -10   -1.61    6.42
   3  11 -10   -1.78    8.76
   3  11  -9  624.73   45.88
  -3  11   9  566.31   41.16
   3  11  -9  561.00   38.29
   3  11  -8    5.67    4.88
  -3  11   8   -4.43    5.11
   3  11  -8    8.51    6.55
  -3  11   7  986.68   54.63
   3  11  -7 1168.09   55.52
   3  11  -7 1163.31   61.43
   3  11  -6    1.12    4.86
   3  11  -6   -8.47    8.39
  -3  11   6   -8.39    7.28
  -3  11   5  496.21   37.68
   3  11  -5  609.03   38.51
   3  11  -5  515.91   38.37
   3  11  -4    9.68    6.01
  -3  11   4    1.19    5.69
   3  11  -4   18.66    7.66
   3  11  -3  191.49   21.36
   3  11  -3  167.83   20.43
  -3  11   3  139.16   19.91
   3  11  -2   12.64    6.17
  -3  11   2    6.89    4.70
   3  11  -2   15.77    7.86
   3  11  -1   34.53    9.11
  -3  11   1   55.85   13.07
   3  11  -1   54.39   11.43
   3  11   0    9.11    4.50
   3  11   0    4.72    5.75
  -3  11   0    4.29    5.32
   3  11   1  119.20   15.67
   3  11   1   73.54   12.86
   3  11   1  106.64   15.59
  -3  11  -1  105.33   18.01
   3  11   2   96.88   14.38
  -3  11  -2  139.54   21.46
   3  11   2  114.63   16.14
   3  11   2  104.40   14.77
  -3  11  -3   74.68   15.18
   3  11   3   41.70    9.79
   3  11   3   42.35    9.84
   3  11   3   69.36   12.59
  -3  11  -4   -1.28    5.06
   3  11   4   -1.14    5.05
   3  11   4   -2.07    4.93
   3  11   4   -4.82    5.85
  -3  11  -5    9.38    7.33
   3  11   5   -1.24    4.27
   3  11   5    3.56    5.46
   3  11   5    1.05    4.29
  -3  11  -5    3.52    5.82
  -3  11  -6   82.06   14.81
   3  11   6   57.83   11.49
  -3  11  -6   91.65   16.71
   3  11   6   73.79   13.43
   3  11   7   66.25   13.89
   3  11   7   86.53   14.59
  -3  11  -7   77.66   16.14
  -3  11  -7   99.93   16.55
   3  11   8    5.64    5.80
  -3  11  -8    0.72    5.79
   3  11   8    4.86    6.46
  -3  11  -8   14.53    8.75
  -3  11  -9   94.96   16.81
   3  11   9   66.92   13.60
  -3  11  -9   74.06   14.13
   3  11   9  109.64   17.06
  -3  11 -10   -7.92    8.74
  -3  11 -10   -7.13    8.19
   3  11  10    7.01    5.81
   3  11  10   -8.10    7.72
  -3  11 -11   68.19   16.58
   3  11  11   40.10   11.38
   3  11  12   31.94   10.68
  -3  12  12  182.06   24.44
   3  12 -12  238.97   31.60
   3  12 -11   14.09    9.23
  -3  12  11   16.72    9.47
   3  12 -10   10.51    5.87
  -3  12  10   26.52   10.37
   3  12 -10   28.76    9.00
  -3  12   9   12.58    5.43
   3  12  -9   -8.69    8.54
   3  12  -9   -4.31    7.88
  -3  12   8   10.22    6.95
   3  12  -8   10.28    4.57
   3  12  -8   18.17    8.98
   3  12  -7   25.75   10.48
  -3  12   7   29.15   10.17
   3  12  -7   53.68   12.78
   3  12  -6   -6.36    7.78
  -3  12   6   -4.67    8.11
   3  12  -6    3.53    5.27
  -3  12   5  188.61   23.64
   3  12  -5  191.33   21.97
   3  12  -5  217.03   25.11
   3  12  -4  -10.52    6.69
   3  12  -4    6.16    5.01
  -3  12   4    6.28    5.66
   3  12  -3  116.25   17.88
  -3  12   3   98.56   17.07
   3  12  -3  128.76   18.43
   3  12  -2  156.69   20.09
   3  12  -2  175.58   21.37
  -3  12   2  173.80   23.19
   3  12  -1  141.42   19.00
  -3  12   1  174.42   22.97
   3  12  -1  158.48   19.96
   3  12   0   89.10   14.82
   3  12   0  108.80   16.31
  -3  12   0   84.14   16.53
   3  12   1  463.56   33.62
   3  12   1  509.06   36.22
  -3  12  -1  518.39   40.42
   3  12   2   16.29    6.52
  -3  12  -2   42.36   13.71
   3  12   2   40.89    9.89
   3  12   3  623.48   40.26
  -3  12  -3  721.24   47.95
   3  12   4   35.89   10.07
  -3  12  -4   59.19   13.88
   3  12   5  773.07   45.27
  -3  12  -5  863.16   53.09
  -3  12  -6  102.46   19.02
   3  12   6   70.97   12.90
   3  12   7  924.82   50.75
  -3  12  -7  940.59   56.81
   3  12   7  962.05   51.18
   3  12   8   68.37   14.08
   3  12   8   65.19   13.24
  -3  12  -8   93.02   17.75
  -3  12  -9  431.28   37.92
   3  12   9  453.08   36.06
   3  12   9  431.17   34.97
  -3  12  -9  497.40   39.80
   3  12  10   52.25   12.79
  -3  12 -10   48.11   13.48
   3  12  11  128.20   19.68
   3  13 -10  260.79   32.88
  -3  13   9  603.34   45.03
   3  13  -9  580.69   46.91
  -3  13   8  218.78   26.96
   3  13  -8  236.45   29.15
  -3  13   7  835.64   53.27
   3  13  -7  944.54   58.19
  -3  13   6  255.43   28.69
   3  13  -6  313.29   28.96
   3  13  -6  284.47   30.25
  -3  13   5  679.13   47.72
   3  13  -5  780.25   47.19
   3  13  -5  732.62   49.30
   3  13  -4  318.50   29.45
  -3  13   4  255.42   29.19
   3  13  -4  312.29   30.39
  -3  13   3  262.88   29.40
   3  13  -3  316.35   29.13
   3  13  -3  283.04   28.22
   3  13  -2   89.51   15.08
  -3  13   2   60.86   14.03
   3  13  -2   85.26   15.11
  -3  13   1  325.13   33.21
   3  13  -1  331.22   30.11
   3  13  -1  327.56   29.83
  -3  13   0   73.59   16.41
   3  13   0   52.93   11.96
  -3  13  -1  151.34   22.35
   3  13   1  122.28   18.68
   3  13   2  216.89   24.60
  -3  13  -2  218.14   27.29
   3  13   3   31.90   10.01
  -3  13  -3   42.24   13.58
   3  13   4   64.82   13.04
  -3  13  -4   57.25   15.68
   3  13   5   36.65    9.99
  -3  13  -5   48.49   13.75
  -3  13  -6   15.89    9.68
   3  13   6   36.36   10.83
  -3  13  -7   12.18   10.19
   3  13   7   -6.19    6.61
   3  13   8    7.14    6.52
   3  13   9   38.46   11.88
   3  14  -8   46.10   13.96
   3  14  -7   -9.51    8.82
   3  14  -6   37.02   11.82
  -3  14   6    7.21    6.52
   3  14  -5   25.72    9.55
  -3  14   5    6.90    6.13
   3  14  -4   99.01   17.85
  -3  14   4   74.03   16.44
  -3  14   3   -0.15    9.09
  -3  14   2  135.64   22.23
  -3  14   1   44.27   14.16
  -3  14   0  262.80   30.46
   3  14   1  149.05   20.91
  -3  14  -1  159.47   24.13
   3  14   2  183.31   23.10
  -3  14  -2  170.39   24.96
  -3  14  -3  264.64   30.17
   3  14   3  172.17   22.71
   3  14   4  240.14   26.51
  -3  14  -4  281.82   31.32
   3  14   5  266.43   27.39
   3  14   6  329.38   30.94
   3  14   7  391.52   33.82
  -4   0  21   -0.79    6.61
  -4   0  20  279.98   33.15
   4   0 -19   -1.59    5.49
  -4   0  19    5.69    8.72
  -4   0  18 1241.19   69.31
   4   0 -18 1340.27   68.30
  -4   0  17    4.84    8.18
   4   0 -17    1.21    6.63
  -4   0  16 1568.94   74.21
   4   0 -16 1578.33   57.37
   4   0 -16 1653.25   73.01
   4   0 -15    0.46    3.57
  -4   0  15    1.37    5.39
   4   0 -15    0.33    4.97
   4   0 -14  852.33   46.74
   4   0 -14  828.32   35.75
   4   0 -13   -2.61    4.80
   4   0 -13    9.20    4.68
   4   0 -13    3.83    2.64
   4   0 -12 1857.55   64.02
   4   0 -12 1855.95   68.63
   4   0 -12 1881.93   55.04
   4   0 -11    2.93    2.98
   4   0 -11    3.05    4.21
   4   0 -11    7.08    4.78
   4   0 -10 3284.61   92.97
   4   0 -10 3085.00   87.20
   4   0 -10 3238.17   76.28
   4   0  -9    1.94    3.29
   4   0  -9    2.70    2.16
   4   0  -9    1.94    2.65
   4   0  -8 3169.81   85.96
   4   0  -8 3199.96   69.86
   4   0  -7    3.21    1.62
   4   0  -7    1.51    2.42
   4   0  -7    4.75    2.60
   4   0  -6 5656.19  129.54
   4   0  -6 6041.83  115.96
   4   0  -6 5728.16  134.54
   4   0  -5    4.24    2.95
   4   0  -5    0.92    2.06
   4   0  -5    1.22    2.15
   4   0  -4 5737.94  124.56
   4   0  -4 5490.43  118.91
   4   0  -4 5522.10  124.07
   4   0  -3    4.70    2.81
   4   0  -3    8.36    3.19
   4   0  -3    2.66    1.99
  -4   0   3    3.42    1.46
   4   0  -2 1710.99   46.78
  -4   0   2 1568.60   36.38
   4   0  -2 1538.01   44.36
  -4   0   2 1647.56   34.59
   4   0  -1    2.51    1.76
   4   0  -1    3.61    2.74
  -4   0   1    2.07    1.06
  -4   0   1    8.32    1.70
  -4   0   0   19.76    2.97
  -4   0   0   17.49    2.33
  -4   0  -1    6.17    2.05
  -4   0  -2   30.92    4.75
  -4   0  -3    4.06    2.38
  -4   0  -4    3.18    2.77
  -4   0  -5   -0.72    2.45
   4   0   6  301.91   20.90
  -4   0  -6  326.40   20.02
  -4   0  -7   -0.59    2.85
   4   0   7    5.93    4.37
   4   0   8 1435.21   54.89
  -4   0  -8 1371.73   51.14
   4   0   9   14.06    6.20
  -4   0  -9    3.76    4.21
   4   0  10 1406.49   59.13
  -4   0 -10 1489.13   56.94
   4   0  11   -0.86    5.37
  -4   0 -11    0.70    4.56
   4   0  12  303.95   27.61
  -4   0 -12  292.52   25.24
   4   0  13   -1.33    5.18
  -4   0 -13    2.10    5.20
   4   0  14  313.75   30.42
  -4   0 -14  275.35   26.61
   4   0  15    5.05    6.60
  -4   0 -15   -3.07    5.25
   4   0  16  955.00   58.53
  -4   0 -16  908.24   53.72
   4   0  17   -0.36    6.96
  -4   0 -17   -0.59    5.31
   4   0  18  640.71   51.24
  -4   0 -18  645.86   48.09
  -4   1  21    3.40   10.00
  -4  -1  21   -0.53    8.52
  -4   1  20  640.29   50.85
  -4  -1  20  561.90   48.42
  -4  -1  19   -5.78    8.10
  -4   1  19   -1.92    6.11
   4   1 -19    8.98    7.68
  -4  -1  18  908.54   58.86
  -4   1  18  955.51   59.06
   4   1 -18  918.35   54.75
   4  -1 -18  990.77   58.74
   4   1 -17   -5.75    8.24
  -4  -1  17    4.15    7.34
  -4   1  17   20.93    9.96
   4  -1 -17    2.51    6.33
   4  -1 -16  456.04   28.71
   4   1 -16  472.89   36.20
   4   1 -16  498.56   28.93
  -4  -1  16  463.91   38.47
  -4   1  16  502.92   39.21
   4  -1 -16  471.53   37.18
   4   1 -15   30.32    9.65
   4  -1 -15   17.07    6.75
   4  -1 -15   21.39    6.14
   4   1 -15   17.11    6.11
  -4   1  15    7.56    4.70
   4   1 -15   31.91    6.81
   4  -1 -14  125.58   13.22
   4   1 -14  134.33   16.90
   4   1 -14  134.88   17.82
  -4   1  14  107.46   16.64
   4  -1 -14  161.77   19.85
   4   1 -14  115.66   12.55
  -4   1  13    8.14    6.44
   4  -1 -13   15.94    4.71
   4  -1 -13    2.67    4.37
   4   1 -13    1.30    4.36
   4   1 -13    5.42    2.83
   4   1 -13    1.08    4.50
   4   1 -12   19.15    6.79
   4   1 -12   15.25    3.87
   4  -1 -12   14.60    3.68
   4   1 -12   18.55    5.98
   4  -1 -12   10.45    4.76
   4  -1 -11   65.15    8.12
   4  -1 -11   61.73    9.08
   4   1 -11   59.77    7.41
   4   1 -11   58.28   10.15
   4   1 -11   65.12   10.92
   4  -1 -11   71.50   11.84
   4   1 -10   62.63   10.10
   4  -1 -10   44.81    7.38
   4  -1 -10   38.78    5.82
   4   1 -10   52.85    6.35
   4  -1 -10   34.32    7.79
   4   1 -10   32.32    7.18
   4  -1  -9  136.37   10.31
   4   1  -9  133.19   14.47
   4  -1  -9  123.86   14.21
   4   1  -9  145.33   14.79
   4  -1  -9  127.36   11.49
   4   1  -9  129.64    9.20
   4  -1  -8  165.97   15.20
   4  -1  -8  168.97   12.59
   4  -1  -8  157.45   10.27
   4   1  -8  148.41   14.43
   4   1  -8  161.32    9.51
   4   1  -8  150.79   14.18
   4  -1  -7   59.38    5.68
   4   1  -7   68.73    9.14
   4  -1  -7   65.51    7.25
   4   1  -7   59.58    8.46
   4  -1  -7   72.53    9.67
   4   1  -7   65.53    5.34
   4  -1  -6 1605.50   39.48
   4   1  -6 1679.35   51.35
   4  -1  -6 1597.50   43.90
   4  -1  -6 1591.47   50.75
   4   1  -6 1625.54   37.16
   4   1  -6 1643.56   51.26
   4  -1  -5  255.12   17.81
   4   1  -5  249.74   15.85
   4  -1  -5  215.47   11.89
   4  -1  -5  253.05   16.03
   4   1  -5  228.68   15.22
   4  -1  -5  242.75   16.69
   4  -1  -4 5382.35  121.11
   4   1  -4 5163.45  113.44
   4   1  -4 5260.53  116.25
  -4   1   4 5108.59  111.30
   4  -1  -4 5105.31  106.66
   4  -1  -4 4979.01  117.22
   4   1  -4 5261.06  115.85
   4  -1  -3  100.69   10.17
   4   1  -3  110.73    8.70
   4   1  -3  124.33   10.61
   4  -1  -3   99.72    7.21
  -4   1   3  102.60    7.94
   4   1  -2 2464.00   58.51
  -4   1   2 2393.62   55.99
   4   1  -2 2319.99   62.01
   4  -1  -2 2463.24   63.97
   4  -1  -2 2489.73   61.03
  -4  -1   1  217.79   10.88
   4   1  -1  235.05   13.16
   4  -1  -1  235.05   15.36
  -4   1   1  215.35    9.55
  -4   1   1  210.45   11.49
   4   1  -1  239.65   15.05
   4  -1  -1  226.87   11.44
   4  -1  -1  204.20   12.42
  -4  -1   0  643.74   21.62
   4   1   0  673.00   28.58
  -4   1   0  605.12   21.30
  -4   1   0  597.03   19.97
   4  -1   0  661.29   23.72
  -4   1  -1  395.66   16.63
  -4   1  -1  416.06   16.88
  -4  -1  -1  420.64   17.56
  -4   1  -2 2931.84   68.33
  -4  -1  -2 2842.92   69.19
  -4   1  -2 2877.70   68.71
  -4   1  -3  538.69   23.10
  -4  -1  -3  575.39   23.67
  -4   1  -4 3402.09   82.93
  -4  -1  -4 3530.86   83.11
  -4  -1  -5  160.45   13.26
  -4   1  -5  140.61   12.44
   4  -1   5  131.54   12.59
   4  -1   6 1748.24   56.69
  -4  -1  -6 1689.48   54.27
  -4   1  -6 1820.69   56.31
  -4   1  -7  293.43   20.36
  -4  -1  -7  295.02   20.30
   4  -1   7  279.30   20.40
   4   1   7  282.33   22.18
   4  -1   8 1834.35   62.48
   4   1   8 1698.33   63.31
  -4  -1  -8 1770.95   59.94
  -4   1  -8 1844.99   61.37
  -4  -1  -9  531.95   30.54
  -4   1  -9  508.27   30.20
   4  -1   9  480.06   30.38
   4   1   9  467.70   31.28
  -4  -1 -10 1305.42   53.26
   4   1  10 1285.02   57.70
  -4   1 -10 1399.06   55.44
   4  -1  10 1372.62   56.68
   4  -1  11  169.04   19.14
   4   1  11  131.87   17.88
  -4  -1 -11  136.22   16.68
  -4   1 -11  161.09   18.08
   4  -1  12  184.58   21.30
  -4   1 -12  174.43   19.83
   4   1  12  210.51   23.19
  -4  -1 -12  196.48   20.25
   4   1  13   52.17   13.23
   4  -1  13   31.28   10.33
  -4   1 -13   37.21   10.11
  -4  -1 -13   36.94    9.93
   4  -1  14    4.39    4.40
  -4   1 -14    1.37    5.40
  -4  -1 -14    7.92    4.63
   4   1  14    5.81    6.13
  -4   1 -15   89.22   16.48
  -4  -1 -15   75.47   14.92
   4   1  15   72.23   16.47
   4  -1  15   77.70   15.27
   4   1  16   11.47    7.46
  -4   1 -16    7.59    7.01
  -4  -1 -16   -0.52    5.62
   4  -1  16   16.17    9.95
   4   1  17   54.36   15.23
  -4   1 -17   46.25   12.08
  -4  -1 -17   42.31   13.10
   4  -1  17   41.96   13.09
  -4   1 -18   19.28   12.57
  -4  -1 -18    4.60    8.01
   4  -1  18   13.44   10.80
  -4  -2  21    7.85    8.42
  -4   2  21   30.89   12.34
  -4   2  20  157.95   24.79
  -4  -2  20  153.93   25.05
  -4  -2  19  109.73   20.41
  -4   2  19  105.89   20.40
  -4  -2  18  627.36   48.41
  -4   2  18  583.19   45.64
   4   2 -18  622.98   43.69
   4   2 -17  283.30   27.87
  -4  -2  17  227.10   27.92
  -4   2  17  251.22   28.28
   4  -2 -17  231.03   27.43
   4  -2 -16  259.13   22.06
   4  -2 -16  306.04   30.38
  -4   2  16  306.33   30.16
   4   2 -16  268.47   26.16
   4   2 -16  269.55   27.31
   4   2 -16  298.99   22.62
   4   2 -15  138.33   19.34
   4   2 -15  106.61   16.44
  -4   2  15  171.32   20.97
   4  -2 -15  130.69   14.82
   4   2 -15  130.78   14.12
   4  -2 -15  147.33   19.87
   4   2 -14  168.77   20.50
   4  -2 -14  205.68   17.72
   4   2 -14  196.15   20.81
  -4   2  14  191.02   21.56
   4   2 -14  176.49   15.54
   4  -2 -14  191.53   21.91
   4   2 -13   65.92    9.05
   4   2 -13   59.28   10.90
   4  -2 -13   70.35    9.83
   4   2 -13   52.74   11.14
   4  -2 -13   43.47    9.35
  -4   2  13   64.76   12.48
   4  -2 -12  583.47   28.71
   4   2 -12  582.36   34.11
   4   2 -12  636.37   37.77
  -4   2  12  561.15   34.51
   4  -2 -12  558.74   35.38
   4   2 -12  580.76   26.86
   4  -2 -11  286.14   18.57
   4   2 -11  274.41   22.24
   4  -2 -11  300.82   24.47
   4   2 -11  273.16   16.73
  -4   2  11  297.83   23.12
   4   2 -11  280.43   23.95
   4  -2 -10  714.40   30.20
   4   2 -10  790.96   37.38
   4   2 -10  671.91   37.59
   4  -2 -10  738.10   38.05
   4   2 -10  734.32   27.84
   4  -2  -9  238.27   15.38
   4   2  -9  246.98   18.65
   4   2  -9  229.49   20.11
   4  -2  -9  233.49   19.64
   4   2  -9  231.84   13.65
   4  -2  -8  611.71   25.21
   4   2  -8  615.14   32.54
   4   2  -8  591.28   22.44
   4   2  -8  620.51   29.64
   4  -2  -8  668.80   32.28
   4  -2  -7  459.04   17.10
   4   2  -7  472.59   26.66
   4  -2  -7  452.35   25.11
   4  -2  -7  448.06   19.82
   4   2  -7  444.93   23.62
   4  -2  -6 1558.78   55.71
   4   2  -6 1552.03   48.95
   4   2  -6 1592.92   52.86
   4  -2  -6 1544.54   37.53
   4  -2  -6 1641.47   50.99
   4  -2  -5  905.24   37.58
  -4   2   5  785.38   30.92
   4   2  -5  870.86   34.56
   4  -2  -5  784.04   21.27
   4  -2  -5  815.13   31.67
   4   2  -5  830.38   31.54
   4  -2  -4 2539.38   69.09
   4  -2  -4 2292.15   61.26
   4   2  -4 2427.86   66.29
  -4   2   4 2566.82   63.18
   4  -2  -4 2212.97   48.48
   4  -2  -3  410.85   22.55
   4   2  -3  377.06   15.46
   4  -2  -3  431.73   13.09
   4  -2  -3  388.24   18.26
   4   2  -3  399.76   21.80
  -4   2   3  441.94   20.33
   4  -2  -3  391.56   20.30
   4  -2  -2  556.70   25.86
   4  -2  -2  571.54   21.04
  -4   2   2  553.68   22.67
   4   2  -2  553.76   18.73
   4   2  -2  544.15   25.42
   4   2  -2  554.34   25.61
   4  -2  -2  512.61   22.71
   4  -2  -1   99.29   10.62
  -4  -2   1   91.06    8.31
   4   2  -1  108.33   11.00
   4   2  -1   94.41    4.75
  -4   2   1   83.40    8.35
   4   2  -1   90.54    7.15
   4  -2  -1  105.30    8.91
  -4  -2   0  141.87   10.71
   4  -2   0  157.94   13.35
  -4   2   0  139.92   10.95
   4  -2   0  151.33    8.32
   4   2   0  157.88   14.01
   4  -2   0  143.36    9.89
  -4  -2  -1   72.61    7.63
  -4   2  -1   63.23    7.28
   4  -2   1   62.79    6.13
  -4  -2  -2   43.12    6.14
  -4   2  -2   28.58    5.21
  -4   2  -2   32.17    5.18
   4  -2   2   26.68    3.76
  -4   2  -3    6.47    2.96
  -4  -2  -3    8.61    3.26
  -4   2  -3    4.81    2.38
   4  -2   4   87.71    8.94
  -4   2  -4   62.84    8.67
  -4  -2  -4   57.03    7.87
  -4   2  -4   71.56    8.44
  -4  -2  -5    1.61    2.33
  -4   2  -5    1.81    2.62
  -4  -2  -6  135.46   13.32
  -4   2  -6  114.01   12.38
   4  -2   6  120.21   12.01
   4  -2   7   24.00    6.25
  -4  -2  -7   16.10    4.43
  -4   2  -7   17.35    5.93
  -4   2  -8  634.99   33.46
  -4  -2  -8  579.21   31.72
   4  -2   8  616.27   32.36
   4  -2   9  269.64   21.75
  -4   2  -9  277.79   22.75
  -4  -2  -9  284.57   22.25
  -4   2 -10  946.74   45.60
   4  -2  10  972.51   46.04
  -4  -2 -10  988.01   45.43
   4  -2  11  327.11   26.37
   4   2  11  281.48   26.56
  -4   2 -11  302.87   25.67
  -4  -2 -11  289.14   24.85
  -4   2 -12  348.63   28.66
   4   2  12  337.44   30.21
   4  -2  12  355.72   28.81
  -4  -2 -12  314.05   26.43
   4  -2  13   34.56    9.87
  -4   2 -13   44.90   10.96
  -4  -2 -13   32.07    9.64
   4   2  13   45.73   10.96
   4  -2  14  153.12   20.57
  -4   2 -14  158.99   20.57
  -4  -2 -14  159.58   20.39
   4   2  14  150.37   21.32
   4  -2  15   77.54   14.83
  -4   2 -15   68.43   14.90
  -4  -2 -15   95.49   17.03
  -4  -2 -16  570.90   42.02
  -4   2 -16  582.07   43.48
   4  -2  16  606.76   44.57
  -4  -2 -17  302.34   31.39
   4  -2  17  320.65   33.27
  -4   2 -17  346.13   34.44
  -4  -2 -18  468.23   41.07
  -4   2 -18  556.75   44.79
   4  -2  18  571.50   46.00
  -4   3  21  272.50   33.26
  -4  -3  20   62.81   16.07
  -4   3  20   86.54   19.07
  -4  -3  19  765.11   55.16
  -4   3  19  841.64   55.86
  -4   3  18  208.97   26.63
  -4  -3  18  173.10   25.59
   4   3 -17  332.67   32.20
  -4   3  17  377.51   34.75
   4   3 -17  395.10   32.96
   4   3 -16  111.95   14.24
   4   3 -16  102.58   16.26
   4   3 -16   98.11   16.22
   4  -3 -16   82.85   12.74
   4  -3 -16  104.76   17.87
  -4   3  16   85.55   16.28
   4  -3 -15  136.99   19.61
   4   3 -15  151.94   15.68
   4  -3 -15  117.27   14.55
   4   3 -15  114.21   17.99
   4   3 -15  133.94   17.81
  -4   3  15  145.75   19.23
   4   3 -14    1.77    6.73
   4   3 -14    1.21    4.27
   4  -3 -14    8.26    4.81
   4  -3 -14    5.38    3.40
   4   3 -14   -2.56    5.63
  -4   3  14   -2.44    4.96
   4   3 -13  223.25   21.03
   4   3 -13  228.14   17.63
   4  -3 -13  215.58   23.28
  -4   3  13  205.90   21.19
   4   3 -13  201.44   22.98
   4  -3 -13  212.25   18.61
   4   3 -12   42.77    9.44
   4   3 -12   47.20    7.28
  -4   3  12   73.46   12.14
   4   3 -12   49.42   10.47
   4  -3 -12   60.06    9.49
   4  -3 -12   52.51   11.83
   4   3 -11   13.87    4.39
   4   3 -11   36.89    9.35
   4  -3 -11   22.15    5.30
   4   3 -11   20.86    8.03
  -4   3  11   22.61    6.69
   4  -3 -11   13.01    6.82
   4  -3 -10    4.70    3.48
   4  -3 -10    5.92    4.92
   4   3 -10   -0.01    3.51
  -4   3  10   -0.61    3.53
   4   3 -10    1.74    2.89
   4   3  -9   43.72    7.63
   4   3  -9   59.73    7.85
   4   3  -9   57.84   10.73
   4  -3  -9   56.28    8.28
   4  -3  -9   56.33    9.95
  -4   3   9   57.83    8.58
   4   3  -8   28.17    6.04
  -4   3   8   25.56    5.18
   4   3  -8   14.95    5.69
   4  -3  -8   30.76    5.68
   4  -3  -8   30.62    7.51
   4   3  -7   81.12   11.51
   4  -3  -7   79.61   10.76
  -4   3   7   77.25    8.71
   4   3  -7   81.69    9.46
   4   3  -6  655.24   28.11
   4   3  -6  670.41   32.88
   4  -3  -6  646.48   29.86
  -4   3   6  624.49   30.01
   4  -3  -6  687.04   35.29
   4  -3  -5  729.16   34.70
   4   3  -5  723.62   33.47
  -4   3   5  713.04   31.24
   4  -3  -5  685.95   29.68
   4  -3  -4 1453.02   50.88
   4   3  -4 1550.83   51.47
  -4   3   4 1456.20   47.46
   4   3  -4 1414.75   34.76
   4  -3  -4 1403.99   44.09
   4  -3  -3 2762.05   76.24
   4   3  -3 2677.11   75.84
  -4   3   3 2822.15   73.18
   4   3  -3 2746.19   57.98
   4  -3  -3 2531.57   66.46
   4  -3  -2  158.69   14.01
   4   3  -2  157.34   14.15
   4   3  -2  159.73    7.19
   4  -3  -2  157.75   10.45
   4   3  -2  148.77    8.05
   4   3  -2  151.54   13.73
   4  -3  -1  316.01   19.90
   4  -3  -1  282.31   13.29
   4   3  -1  296.11   12.35
  -4   3   1  292.95   18.24
   4   3  -1  318.96   20.57
   4   3  -1  309.40   12.20
   4  -3   0  106.05   11.56
  -4  -3   0  105.41   10.24
   4   3   0  102.11   11.80
  -4   3   0   93.00   10.07
   4   3   0  101.36    7.29
   4  -3   0  100.16    6.74
   4  -3   0  101.18    8.70
  -4  -3  -1  196.09   14.76
   4  -3   1  179.02   10.83
  -4   3  -1  179.40   14.19
   4   3   1  174.61   15.80
   4  -3   1  176.31    7.93
  -4  -3  -2  881.03   34.81
   4  -3   2  920.23   26.84
  -4   3  -2  802.21   32.72
   4  -3   2  823.18   19.70
   4  -3   3 1623.72   40.16
   4  -3   3 1588.27   44.16
  -4   3  -3 1625.49   51.18
  -4  -3  -3 1679.25   53.23
  -4   3  -4 1012.30   39.57
  -4   3  -4 1069.54   39.80
  -4  -3  -4 1010.95   40.23
   4  -3   4 1058.67   34.70
   4  -3   4 1028.89   27.69
  -4  -3  -5 1132.63   43.78
  -4   3  -5 1130.36   42.10
   4  -3   5 1067.63   37.55
   4  -3   5 1068.19   28.00
  -4   3  -5 1073.72   42.37
  -4  -3  -6  645.56   32.43
   4  -3   6  638.89   28.99
  -4   3  -6  652.13   32.87
  -4  -3  -7  607.86   32.78
   4  -3   7  685.59   31.77
  -4   3  -7  678.83   34.69
  -4  -3  -8  901.62   42.45
   4  -3   8  941.99   40.78
  -4   3  -8 1036.68   45.47
  -4  -3  -9  680.95   37.48
  -4   3  -9  756.30   39.36
   4  -3   9  731.39   36.62
  -4  -3 -10  778.52   41.48
   4  -3  10  800.44   40.28
  -4   3 -10  750.80   41.43
  -4  -3 -11  159.27   19.09
   4  -3  11  191.99   20.16
  -4   3 -11  195.76   20.96
   4  -3  12  111.38   15.64
  -4   3 -12  135.42   17.97
  -4  -3 -12   91.13   14.56
  -4  -3 -13    7.00    6.53
   4  -3  13    2.16    5.60
  -4   3 -13    0.19    6.01
   4  -3  14   13.14    6.19
  -4   3 -14   27.99   10.10
  -4  -3 -14    8.56    5.93
  -4   3 -15    0.68    5.35
  -4  -3 -15    7.60    6.98
   4  -3  15   12.95    8.12
  -4   3 -16   21.39   10.65
  -4  -3 -16   11.07    6.11
   4  -3  16   11.16   10.59
   4  -3  17   27.77   11.66
  -4  -3 -17   -1.09    8.32
  -4   3 -17   10.95    8.72
  -4   3 -18    8.69   10.17
  -4  -3 -18    5.35    6.51
   4  -3  18   10.13    8.27
  -4   4  20   95.34   19.45
  -4  -4  20   81.09   18.72
  -4   4  19  507.73   42.55
  -4  -4  19  429.23   40.71
  -4   4  18  235.65   28.49
   4   4 -18  222.54   27.95
   4   4 -17 1305.15   68.71
  -4   4  17 1241.31   63.81
   4   4 -16  149.45   16.98
  -4   4  16  159.47   21.15
   4  -4 -16  126.69   16.61
   4   4 -16  121.29   19.59
   4   4 -16  161.83   19.56
   4   4 -15  666.00   35.98
  -4   4  15  643.96   41.19
   4  -4 -15  672.99   38.18
   4   4 -15  762.43   42.72
   4   4 -15  653.16   45.83
   4   4 -14   67.11   10.74
   4  -4 -14   65.22   11.13
  -4   4  14   63.95   12.31
   4   4 -14   49.39   10.81
   4   4 -14   98.80   16.72
   4  -4 -13 1067.89   47.08
   4  -4 -13 1078.97   55.17
   4   4 -13 1037.75   44.07
   4   4 -13 1137.71   50.88
  -4   4  13 1082.93   50.22
   4   4 -13 1135.61   58.59
   4   4 -12  208.85   22.93
   4  -4 -12  212.32   19.03
  -4   4  12  252.43   21.56
   4   4 -12  225.23   20.89
   4  -4 -12  223.36   22.97
   4   4 -12  221.48   18.08
   4  -4 -11 2194.65   69.53
   4   4 -11 2249.02   82.55
   4   4 -11 2179.88   66.59
   4  -4 -11 2172.55   78.21
  -4   4  11 2185.36   71.04
   4  -4 -10  485.23   27.28
  -4   4  10  513.36   28.19
   4   4 -10  462.05   33.10
   4  -4 -10  529.07   32.68
   4   4 -10  460.61   26.08
   4  -4  -9 1864.18   60.28
   4   4  -9 1989.79   72.02
  -4   4   9 2002.66   60.41
   4  -4  -9 1960.24   67.54
   4   4  -9 1851.98   59.53
   4  -4  -8  254.46   20.46
  -4   4   8  204.00   18.91
   4   4  -8  236.01   21.13
   4   4  -8  208.82   16.22
  -4   4   8  246.78   16.58
   4  -4  -7 2408.99   71.81
   4   4  -7 2212.31   65.13
  -4   4   7 2228.52   72.10
   4   4  -7 2486.27   77.93
  -4   4   7 2368.85   62.51
  -4   4   6  387.30   24.71
   4  -4  -6  392.48   26.72
   4   4  -6  390.50   25.97
  -4   4   6  403.70   18.53
   4  -4  -6  384.70   23.06
   4  -4  -5 5017.88  116.52
  -4   4   5 4890.12  112.26
   4   4  -5 5007.43  116.36
   4   4  -5 4590.95   93.64
   4  -4  -5 4800.92  106.16
   4  -4  -4 1021.26   41.18
   4   4  -4 1013.52   41.58
  -4   4   4 1051.36   40.21
   4   4  -4 1015.08   29.12
   4  -4  -4  996.43   35.07
   4  -4  -3 1729.73   57.47
   4   4  -3 1730.28   57.77
  -4   4   3 1806.04   56.42
   4   4  -3 1588.53   43.78
  -4   4   3 1701.04   37.66
   4  -4  -3 1667.33   48.65
   4  -4  -2  667.02   32.01
   4   4  -2  717.17   33.60
   4  -4  -2  670.93   25.33
  -4   4   2  762.30   33.10
   4   4  -2  655.57   24.10
   4   4  -2  701.72   32.98
   4  -4  -1   97.88   11.53
   4   4  -1   87.09   10.91
   4   4  -1   92.21    7.96
  -4   4   1   88.44   10.80
   4  -4  -1   96.76    7.89
   4   4  -1  118.90   12.93
  -4   4   0   10.71    4.17
   4  -4   0    6.10    4.03
   4   4   0    5.21    1.89
   4  -4   0    4.55    1.50
   4   4   0   -0.60    2.74
  -4  -4  -1  230.82   17.56
   4   4   1  203.24   18.06
   4   4   1  242.16   13.96
  -4   4  -1  213.20   17.06
   4  -4   1  201.15   17.14
  -4  -4  -2   14.26    5.09
  -4   4  -2    8.27    3.78
  -4  -4  -3   19.57    5.11
   4  -4   3   21.73    3.83
  -4   4  -3   29.41    6.72
  -4  -4  -4   45.37    8.57
  -4   4  -4   47.78    8.21
   4  -4   4   48.82    6.17
  -4  -4  -5  453.98   27.52
  -4   4  -5  408.90   26.19
  -4   4  -5  414.02   25.44
   4  -4   5  416.28   20.65
  -4   4  -6    5.06    3.56
  -4  -4  -6   19.91    6.72
  -4   4  -6   12.58    4.50
   4  -4   6   20.24    5.30
  -4  -4  -7  425.51   28.28
  -4   4  -7  388.45   27.40
   4  -4   7  435.73   24.05
  -4   4  -8  161.88   17.70
  -4  -4  -8  124.21   15.23
   4  -4   8  161.61   15.04
  -4  -4  -9  659.28   38.28
  -4   4  -9  733.88   40.56
   4  -4   9  702.99   35.28
  -4  -4 -10   83.30   13.16
  -4   4 -10   95.61   14.18
   4  -4  10   91.07   13.03
  -4  -4 -11  912.06   48.21
  -4   4 -11  935.06   49.53
   4  -4  11  950.06   45.74
   4  -4  12    8.83    6.42
  -4  -4 -12    2.47    6.14
  -4   4 -12   20.58    8.56
   4  -4  13  334.40   28.44
  -4  -4 -13  345.62   30.17
  -4   4 -13  334.99   30.54
   4  -4  14   24.53    8.97
  -4  -4 -14   37.27   10.76
  -4   4 -14   24.17   10.65
  -4  -4 -15  391.49   34.11
   4  -4  15  395.69   33.56
  -4   4 -15  434.41   37.32
   4  -4  16   57.05   13.78
  -4   4 -16   78.74   16.21
  -4  -4 -16   48.79   13.28
   4  -4  17  519.68   41.82
  -4  -4 -17  579.38   44.53
  -4   4 -17  584.35   45.91
   4  -4  18   79.83   17.34
  -4   5  20   23.81   11.08
  -4  -5  20   15.70    9.16
   4   5 -19  726.22   54.06
  -4  -5  19  710.26   52.06
  -4   5  19  742.57   51.67
  -4   5  18  134.79   20.63
   4   5 -18  147.33   23.90
   4   5 -17  493.25   42.37
  -4   5  17  476.26   38.38
   4   5 -16  266.62   29.81
  -4   5  16  264.90   26.98
   4   5 -16  261.66   23.99
   4   5 -15  144.23   17.27
   4  -5 -15  150.50   17.99
  -4   5  15  169.93   20.46
   4   5 -15  113.91   19.55
   4   5 -14   16.55    6.39
   4  -5 -14   13.64    5.19
   4   5 -14   10.26    6.81
   4   5 -14   13.08    6.11
  -4   5  14    1.14    4.17
   4   5 -13   34.69    9.27
   4   5 -13   19.02    8.15
  -4   5  13   11.28    5.22
   4  -5 -13   27.85    7.68
   4   5 -13   16.73    6.35
   4   5 -12    7.54    6.70
   4   5 -12   -1.44    3.50
   4  -5 -12   -0.21    3.72
  -4   5  12   -1.91    3.27
   4  -5 -11   18.85    6.03
   4   5 -11   15.66    7.93
  -4   5  11   30.92    7.47
   4   5 -10   59.50    9.07
   4   5 -10   63.89   12.61
  -4   5  10   67.08    9.83
   4  -5  -9  177.03   18.51
  -4   5   9  199.28   19.87
  -4   5   9  168.38   14.37
   4   5  -9  146.13   18.47
   4   5  -9  159.85   14.54
  -4   5   8    6.40    3.02
   4   5  -8   -0.15    4.95
  -4   5   8    4.94    4.26
   4  -5  -8    2.90    3.63
   4   5  -8    7.54    4.15
  -4   5   7  534.72   23.56
  -4   5   7  518.46   31.06
   4   5  -7  529.87   26.17
   4   5  -7  477.52   31.56
   4  -5  -7  534.65   30.06
  -4   5   6  292.60   22.51
   4  -5  -6  290.13   23.80
   4  -5  -6  294.35   20.79
   4   5  -6  247.16   21.55
   4   5  -6  296.49   16.58
  -4   5   6  286.34   15.21
   4   5  -5 3364.57   90.77
  -4   5   5 3327.83   87.35
   4  -5  -5 3378.33   89.58
   4   5  -5 3286.66   72.03
   4  -5  -5 3198.49   80.25
   4  -5  -4   49.24    7.86
   4  -5  -4   61.18    9.78
  -4   5   4   39.62    7.55
   4   5  -4   51.05    9.83
   4   5  -4   55.16    6.81
  -4   5   4   37.57    4.19
   4   5  -3 3972.58  104.45
   4  -5  -3 3957.23  102.79
  -4   5   3 3962.26  102.48
   4   5  -2    6.09    4.35
  -4   5   2    0.03    5.10
   4   5  -2    1.95    2.16
   4  -5  -2    2.92    3.74
   4   5  -2   12.11    4.94
   4   5  -1 1492.63   54.49
   4  -5  -1 1407.24   52.28
   4   5  -1 1449.46   44.45
  -4   5   1 1564.64   55.43
   4   5  -1 1436.38   53.69
   4   5   0   34.83    6.94
   4  -5   0   34.28    7.26
  -4   5   0   41.24    7.96
   4   5   0   31.22    5.49
   4   5   0   42.36    8.17
   4  -5   1 1584.51   55.06
   4   5   1 1486.12   46.11
  -4   5  -1 1503.28   55.04
   4   5   1 1427.29   55.42
  -4   5  -2   83.03   11.57
   4  -5   2   83.48   11.47
   4   5   2   76.60    8.98
  -4  -5  -2   80.87   11.98
   4  -5   2   70.69    4.93
   4   5   2   79.34   11.33
   4  -5   3 3437.37   76.12
  -4  -5  -3 3533.17   99.70
  -4   5  -3 3488.07   96.96
   4   5   3 3604.79   89.80
   4  -5   4   52.09    5.96
  -4  -5  -4   64.15   11.54
  -4   5  -4   53.15    8.47
  -4  -5  -5 2594.05   83.96
  -4   5  -5 2546.49   80.12
   4  -5   5 2716.27   67.61
  -4   5  -6   23.85    7.21
  -4  -5  -6   25.65    6.77
   4  -5   6   24.83    5.49
  -4  -5  -7 1836.92   69.50
   4  -5   7 1956.18   58.80
  -4   5  -7 1965.92   68.30
  -4   5  -7 1809.59   68.56
  -4  -5  -8   -2.69    7.02
  -4   5  -8    9.05    7.01
   4  -5   8    7.64    4.06
   4  -5   9 2147.52   67.81
  -4  -5  -9 1955.98   74.94
  -4   5  -9 1970.15   76.02
  -4  -5 -10    9.86    5.84
  -4   5 -10   18.67    7.67
   4  -5  10   28.45    7.22
  -4  -5 -11  483.21   35.80
  -4   5 -11  534.16   37.90
   4  -5  11  556.41   33.52
  -4   5 -12   16.64    8.60
  -4  -5 -12   16.34    6.79
   4  -5  12   20.51    6.79
   4  -5  13   81.13   13.46
  -4   5 -13   65.35   14.30
  -4  -5 -13   85.14   15.49
   4  -5  14   37.39   10.52
  -4   5 -14   41.41   11.56
  -4  -5 -14   43.98   12.43
   4  -5  15   70.88   14.38
  -4   5 -15   90.00   17.47
  -4  -5 -15   51.86   13.74
  -4   5 -16   53.16   13.88
  -4  -5 -16   38.49   13.59
  -4   5 -17   39.46   14.47
  -4  -5 -17    6.26    6.91
  -4   6  20   13.34    9.59
  -4   6  19  354.80   34.97
   4   6 -19  369.67   38.93
  -4   6  18   12.28    6.94
   4   6 -18   31.89   13.24
  -4   6  17  701.84   45.60
   4   6 -17  682.09   50.96
  -4   6  16    5.72    5.15
   4   6 -16   14.93   10.62
   4   6 -16    6.71    5.56
   4  -6 -15  333.91   27.60
   4   6 -15  340.86   34.18
   4   6 -15  307.91   26.37
  -4   6  15  308.90   27.16
  -4   6  14   13.32    5.69
   4   6 -14    4.40    3.53
   4  -6 -14    2.36    4.32
  -4   6  13  347.43   26.22
   4   6 -13  329.63   25.93
   4   6 -13  331.62   32.44
   4   6 -12   21.10    7.73
  -4   6  12   33.47    9.41
  -4   6  12   31.23    7.64
  -4   6  11  767.22   36.77
   4   6 -11  761.92   47.03
  -4   6  11  740.25   43.95
  -4   6  10    9.18    3.24
  -4   6  10   14.58    7.65
   4   6 -10   17.56    7.29
   4   6  -9  729.75   32.43
  -4   6   9  731.98   40.91
   4   6  -9  730.91   43.31
  -4   6   9  674.26   31.26
  -4   6   8   18.85    4.45
   4   6  -8   16.90    4.32
  -4   6   8   14.27    6.88
   4   6  -8   18.64    4.90
  -4   6   7 1050.79   48.46
   4   6  -7 1139.12   52.37
   4   6  -7 1068.67   39.70
  -4   6   7 1128.28   37.81
   4  -6  -6   99.01   13.84
   4   6  -6   74.87    9.11
  -4   6   6   86.36   12.83
   4   6  -6   71.98   12.00
   4  -6  -5 1962.96   68.43
  -4   6   5 1926.17   68.09
   4   6  -5 1897.71   56.88
   4   6  -5 1980.53   70.26
  -4   6   4    5.67    1.24
   4   6  -4    4.53    3.75
   4  -6  -4    9.36    4.13
  -4   6   4   11.31    5.86
   4   6  -4    8.79    3.13
   4  -6  -3 1015.10   43.99
   4   6  -3  958.17   44.73
  -4   6   3 1086.01   46.18
   4   6  -3 1041.34   38.66
  -4   6   3 1056.18   26.95
  -4   6   3  967.32   25.73
   4  -6  -2   16.84    6.20
   4   6  -2   18.65    6.95
  -4   6   2   18.01    3.42
  -4   6   2   18.32    6.26
   4   6  -2    5.19    2.02
   4   6  -2   17.06    6.18
   4  -6  -1   64.63   10.24
   4   6  -1   53.37    9.86
   4   6  -1   53.28    7.59
  -4   6   1   60.43   10.48
   4   6  -1   44.16    9.32
  -4   6   1   56.81    6.30
   4   6   0  103.14   13.46
   4   6   0  122.80   11.48
   4  -6   0  111.68   13.37
  -4   6   0  122.67   15.25
  -4   6   0  106.28    9.64
   4   6   0  111.65   13.70
   4   6   1   20.74    6.90
   4  -6   1   22.23    5.67
   4   6   1   16.62    4.70
  -4   6  -1   18.00    4.77
   4   6   1   24.20    5.49
  -4   6  -1   16.71    6.53
  -4   6  -2  185.81   15.01
   4   6   2  176.44   14.65
  -4   6  -2  213.96   19.55
   4  -6   2  190.96   17.62
   4   6   2  150.82   17.07
  -4   6  -3    2.49    2.71
  -4   6  -3    4.61    5.72
   4  -6   3    0.82    3.17
  -4  -6  -3   -1.26    4.78
   4   6   3   -0.51    2.53
   4   6   3    4.61    3.58
   4  -6   3    0.51    0.83
  -4   6  -4   13.29    6.48
   4   6   4    7.80    4.51
  -4  -6  -4   10.92    4.86
  -4   6  -4   12.22    5.02
   4  -6   4    6.12    2.33
  -4   6  -5   85.75   12.57
  -4  -6  -5  112.60   15.38
   4  -6   5   93.84    8.80
   4  -6   6   13.12    3.74
  -4   6  -6    1.56    4.80
  -4  -6  -6    9.49    5.44
  -4  -6  -7  443.84   32.51
  -4   6  -7  471.70   31.50
   4  -6   7  518.57   25.66
   4  -6   8  164.40   14.82
  -4   6  -8  188.36   20.60
  -4  -6  -8  173.55   20.14
  -4   6  -8  178.46   19.54
  -4  -6  -9  735.46   44.24
  -4   6  -9  792.67   45.55
   4  -6   9  812.07   37.00
  -4  -6 -10   -1.21    5.66
  -4   6 -10    1.00    5.35
  -4   6 -11  596.28   41.31
  -4  -6 -11  556.82   39.55
  -4   6 -12    1.73    6.76
  -4  -6 -12    8.91    6.76
  -4  -6 -13  234.40   26.85
  -4   6 -13  269.29   28.84
  -4   6 -14    5.79    5.25
  -4  -6 -14    0.83    6.03
  -4  -6 -15  343.07   33.79
  -4   6 -15  327.94   33.20
  -4   6 -16   -4.90    9.41
  -4  -6 -16    3.69    6.76
  -4   7  19  268.43   30.15
  -4   7  18  134.36   20.73
  -4   7  18  123.59   20.67
   4   7 -18  102.79   20.40
  -4   7  17  311.40   31.76
   4   7 -17  385.68   38.48
  -4   7  17  354.94   32.23
  -4   7  16   12.64    8.58
   4   7 -16   14.53    9.62
   4   7 -16   14.08    7.15
  -4   7  16    3.65    5.57
  -4   7  15  118.50   18.47
   4   7 -15  125.19   21.87
   4   7 -15   98.18   15.31
  -4   7  15   75.06   14.35
  -4   7  14   55.93   11.57
   4   7 -14   66.61   15.01
  -4   7  14   47.07   12.57
   4   7 -14   49.01   10.85
   4   7 -13   20.76    9.73
  -4   7  13   12.73    5.74
  -4   7  13   14.12    7.15
  -4   7  12   89.07   15.14
   4   7 -12   57.89   14.00
  -4   7  12   71.04   11.49
  -4   7  11    9.30    4.95
  -4   7  11    4.77    5.65
   4   7 -11    3.09    4.70
  -4   7  10    4.76    3.43
  -4   7  10    6.02    6.21
   4   7 -10   -1.63    5.76
  -4   7   9    8.73    3.76
   4   7  -9   15.11    8.00
  -4   7   9    3.66    4.90
   4   7  -8   14.68    4.99
   4   7  -8   16.33    8.52
  -4   7   8   25.87    9.03
   4   7  -8    8.76    4.25
  -4   7   7  249.47   23.23
   4   7  -7  291.79   20.43
   4   7  -7  244.20   23.87
   4   7  -6   17.37    5.24
   4  -7  -6   22.35    7.49
  -4   7   6    5.00    4.04
   4   7  -6   14.09    6.11
  -4   7   5  517.34   32.75
   4   7  -5  482.15   32.35
   4   7  -5  491.53   26.48
   4  -7  -5  480.49   31.29
  -4   7   4  170.24   18.11
   4   7  -4  190.56   19.63
   4   7  -4  202.92   16.71
   4  -7  -4  177.41   18.07
   4  -7  -3  514.39   30.82
   4   7  -3  509.17   32.13
  -4   7   3  502.34   32.15
   4   7  -3  513.52   27.98
   4  -7  -2  271.27   22.38
  -4   7   2  321.80   15.65
  -4   7   2  290.25   24.31
   4   7  -2  312.21   21.60
   4   7  -2  252.65   22.28
   4  -7  -1  270.88   21.97
   4   7  -1  251.75   22.05
  -4   7   1  293.30   24.53
   4   7  -1  262.74   19.39
   4   7  -1  274.21   22.27
  -4   7   1  304.30   16.79
   4  -7   0  155.72   15.93
   4   7   0  153.21   16.58
   4   7   0  184.04   15.86
  -4   7   0  185.47   19.28
   4   7   0  160.35   17.12
  -4   7   0  184.31   13.72
   4  -7   1  417.22   27.25
   4   7   1  408.78   27.59
   4   7   1  399.20   27.39
   4   7   1  410.51   24.21
  -4   7  -1  447.27   31.16
  -4   7  -1  440.18   23.42
   4  -7   2  251.78   20.94
   4   7   2  240.90   18.53
  -4   7  -2  288.19   24.31
  -4   7  -2  236.26   17.95
   4   7   2  231.29   21.18
   4   7   2  267.26   22.33
   4   7   3  567.42   30.11
  -4   7  -3  597.98   36.16
   4  -7   3  578.80   33.19
   4   7   3  533.06   34.05
  -4   7  -3  680.94   32.48
  -4   7  -4  132.86   14.56
   4  -7   4  122.98   15.46
   4   7   4  110.45   13.11
  -4   7  -4  133.26   16.11
   4   7   4  123.33   15.96
  -4   7  -5  817.92   39.67
  -4  -7  -5  760.01   43.70
   4   7   5  777.01   37.86
  -4   7  -5  825.06   43.46
  -4  -7  -6  162.19   19.70
   4   7   6  183.93   18.20
  -4   7  -6  155.94   18.74
   4   7   7  854.64   42.31
  -4  -7  -7  936.24   49.70
  -4   7  -7  863.55   46.04
  -4  -7  -8  310.74   28.11
  -4   7  -8  293.35   26.28
  -4  -7  -9  650.11   42.57
  -4   7  -9  650.22   42.71
  -4  -7 -10   29.60   11.14
  -4   7 -10   20.24    8.90
  -4  -7 -11  291.93   29.65
  -4   7 -11  325.32   31.02
  -4   7 -12   19.88    8.89
  -4  -7 -12   24.06   10.18
  -4   7 -13   35.38   12.50
  -4  -7 -13   40.12   12.03
  -4   7 -14   21.42    9.27
  -4  -7 -14   28.31   11.41
  -4  -7 -15    0.72    5.33
  -4   7 -15    1.25    7.39
  -4   8  17  247.48   29.07
   4   8 -17  300.39   34.48
  -4   8  16  504.69   40.84
   4   8 -16  498.71   37.47
   4   8 -16  481.05   44.73
  -4   8  15  387.25   34.61
   4   8 -15  399.74   32.70
   4   8 -15  389.34   38.55
   4   8 -14  366.25   31.07
   4   8 -14  378.95   36.97
  -4   8  14  350.94   32.67
   4   8 -13  282.46   31.41
  -4   8  13  274.19   28.59
  -4   8  12  515.14   38.52
   4   8 -12  533.43   42.31
  -4   8  11  379.73   32.30
   4   8 -11  402.27   36.14
  -4   8  10  468.74   35.30
   4   8 -10  464.48   37.29
  -4   8   9  695.72   42.82
   4   8  -9  736.61   37.36
   4   8  -9  685.78   45.41
  -4   8   8  897.43   48.32
   4   8  -8  968.30   42.84
   4   8  -8  960.29   52.89
  -4   8   7  960.29   49.53
   4   8  -7  986.89   42.95
   4   8  -7 1014.73   52.25
   4  -8  -6 1195.83   55.66
  -4   8   6 1231.23   56.19
   4   8  -6 1280.41   58.58
   4   8  -6 1282.63   49.31
   4   8  -5  816.91   37.93
   4  -8  -5  773.02   41.74
  -4   8   5  842.37   44.86
   4   8  -5  818.49   44.75
   4  -8  -4  475.78   30.88
  -4   8   4  538.45   34.72
   4   8  -4  496.27   33.55
   4   8  -4  525.73   30.01
   4  -8  -3  868.02   43.02
  -4   8   3  992.18   48.87
   4   8  -3 1024.84   43.89
   4   8  -3  943.94   46.87
   4   8  -2   14.34    6.09
  -4   8   2    1.37    5.25
   4   8  -2   17.54    5.41
   4  -8  -2   17.46    6.91
   4   8  -1  444.05   29.84
   4   8  -1  426.71   29.45
   4   8  -1  419.88   27.04
  -4   8   1  434.33   31.83
   4  -8  -1  430.83   28.49
   4  -8   0  115.55   14.23
  -4   8   0  102.72   15.81
   4   8   0  100.45   14.03
   4   8   0  113.75   14.77
   4   8   0  117.61   13.53
  -4   8   0  118.23   11.81
  -4   8  -1    0.62    6.88
   4  -8   1    3.80    3.08
   4   8   1    0.47    4.19
   4   8   1    8.92    5.03
  -4   8  -1   11.84    4.71
   4   8   1    2.48    2.80
  -4   8  -2   60.75   11.98
   4   8   2   36.34    8.91
   4   8   2   37.34    8.86
   4   8   2   45.62    8.50
  -4   8  -2   46.55    8.04
   4  -8   2   44.27    9.47
   4   8   3    8.09    5.38
   4  -8   3   10.88    4.56
  -4   8  -3   10.66    7.93
   4   8   3    8.01    4.03
  -4   8  -3   12.49    5.83
   4   8   3    5.04    4.77
  -4   8  -4  140.52   15.55
   4  -8   4  120.71   15.50
   4   8   4  121.52   15.79
   4   8   4  125.94   14.46
  -4   8  -4  179.31   20.19
   4   8   4  130.40   17.14
   4  -8   5   21.53    6.77
  -4   8  -5   21.18    7.23
   4   8   5   29.97    8.40
  -4   8  -5   20.50    9.59
   4   8   5   19.01    7.55
   4  -8   6  173.65   19.41
  -4   8  -6  178.28   19.00
   4   8   6  168.35   18.02
  -4   8  -6  191.20   21.09
   4   8   7  128.29   15.81
  -4   8  -7  143.60   18.27
  -4   8  -8  156.34   19.83
   4   8   8  177.07   19.33
  -4  -8  -8  157.32   21.15
  -4   8  -9  379.45   31.87
  -4  -8  -9  403.80   34.21
   4   8   9  425.28   31.32
  -4   8  -9  396.27   34.94
  -4  -8 -10  464.18   37.44
   4   8  10  482.54   34.66
  -4   8 -10  457.19   38.18
  -4  -8 -11   87.31   17.57
  -4   8 -11   75.26   16.13
  -4  -8 -12  392.54   35.86
  -4   8 -12  416.74   37.19
  -4   8 -13   59.12   14.05
  -4  -8 -13   68.81   15.58
  -4   8 -14  125.14   21.43
  -4  -8 -14  141.08   22.59
  -4  -8 -15  199.67   26.93
   4   9 -16   67.59   14.46
  -4   9  16   60.27   14.93
   4   9 -16   85.08   18.58
  -4   9  15  175.77   23.74
   4   9 -15  164.11   25.41
   4   9 -15  174.04   23.04
   4   9 -14   15.31    8.99
  -4   9  14   22.55    9.34
  -4   9  13    1.78    7.64
   4   9 -13   16.31    9.93
  -4   9  12   28.60    8.38
   4   9 -12   24.68   11.15
  -4   9  11   -0.26    5.29
   4   9 -11    4.02    7.72
  -4   9  10  100.70   17.52
   4   9 -10  124.48   19.80
   4   9  -9   -0.46    4.21
   4   9  -9  -13.31   10.29
  -4   9   9    0.80    6.32
  -4   9   8  191.21   22.29
   4   9  -8  218.30   20.48
   4   9  -8  203.48   23.92
   4   9  -7  219.62   19.84
  -4   9   7  195.81   22.38
   4   9  -7  227.61   24.41
   4  -9  -6  484.06   33.27
  -4   9   6  463.13   33.82
   4   9  -6  450.16   28.85
   4   9  -6  426.92   33.54
   4  -9  -5  868.96   46.15
  -4   9   5  826.87   46.49
   4   9  -5  915.83   49.08
   4   9  -5  898.93   42.63
   4  -9  -4 1153.37   52.66
   4   9  -4 1142.15   54.93
   4   9  -4 1241.87   51.28
  -4   9   4 1109.31   55.08
   4   9  -3  329.97   27.41
  -4   9   3  316.63   27.35
   4   9  -3  288.37   23.47
   4  -9  -3  287.66   23.96
   4  -9  -2 1336.53   55.48
   4   9  -2 1326.02   57.94
  -4   9   2 1240.22   60.12
   4   9  -2 1375.01   55.74
   4   9  -1  216.93   21.56
   4  -9  -1  257.20   21.99
   4   9  -1  265.02   22.43
   4   9  -1  225.83   21.72
  -4   9   1  231.54   24.36
   4  -9   0  915.55   43.94
   4   9   0  886.15   45.15
   4   9   0  906.94   42.82
  -4   9   0  966.34   51.62
   4   9   0  912.30   45.43
   4   9   1  299.51   24.78
   4   9   1  304.72   23.11
  -4   9  -1  334.03   29.42
   4   9   1  352.78   26.91
   4  -9   1  304.89   24.23
   4   9   2  881.18   44.95
   4   9   2  843.31   44.14
   4   9   2  902.64   42.07
  -4   9  -2  974.00   51.68
   4  -9   2  871.60   42.84
  -4   9  -2  980.42   41.75
   4  -9   3  404.26   28.51
   4   9   3  403.36   29.27
   4   9   3  441.84   28.79
  -4   9  -3  494.50   35.52
   4   9   3  420.40   30.41
  -4   9  -3  486.03   29.46
  -4   9  -4 1366.05   54.08
   4  -9   4 1275.98   54.09
   4   9   4 1200.80   54.18
   4   9   4 1157.10   50.90
  -4   9  -4 1259.84   59.74
   4   9   4 1173.95   55.43
  -4   9  -5  590.23   35.12
   4  -9   5  499.34   32.85
   4   9   5  501.23   33.70
   4   9   5  550.52   33.29
  -4   9  -5  543.93   37.92
   4   9   5  478.08   34.09
   4  -9   6 1142.13   52.68
   4   9   6 1193.75   54.01
   4   9   6 1107.68   51.04
  -4   9  -6 1174.06   58.21
   4   9   6 1094.66   55.24
  -4   9  -6 1166.46   53.92
   4  -9   7  391.38   30.03
  -4   9  -7  484.18   33.80
   4   9   7  431.42   30.72
  -4   9  -7  416.22   33.67
   4  -9   8 1033.00   51.84
   4   9   8 1011.94   50.40
  -4   9  -8 1052.20   55.87
   4   9   9  253.96   24.57
  -4   9  -9  224.05   25.55
   4   9  10  303.87   27.68
  -4   9 -10  382.83   35.89
  -4   9 -11  157.26   23.50
   4   9  11  162.66   20.73
  -4  -9 -11  150.33   22.05
  -4  -9 -12   80.21   16.45
  -4   9 -12   87.20   18.34
   4   9  12   90.38   16.05
   4   9  13   38.25   11.50
  -4  -9 -13   14.19    9.49
  -4   9 -13   36.40   12.47
   4   9  14   82.73   16.48
   4  10 -15    9.72    6.79
  -4  10  15    9.80    7.93
   4  10 -15   16.69   10.78
   4  10 -14  343.08   37.94
  -4  10  14  321.47   33.11
   4  10 -13   30.75   11.86
  -4  10  13   30.96   10.99
  -4  10  12  334.92   32.45
   4  10 -12  327.65   34.85
  -4  10  11    1.54    6.84
   4  10 -11   10.17    9.34
  -4  10  10  470.13   37.36
   4  10 -10  538.07   35.74
   4  10 -10  513.69   42.08
   4  10  -9  110.33   19.75
  -4  10   9   70.07   13.44
   4  10  -9  118.89   16.00
  -4  10   8  586.71   40.53
   4  10  -8  597.11   36.35
   4  10  -8  665.12   45.18
   4  10  -7   66.56   11.40
   4  10  -7   93.75   16.47
  -4  10   7   67.44   13.94
   4  10  -6  974.27   47.23
  -4  10   6  930.87   51.39
   4  10  -6  996.02   53.72
   4  10  -5   35.90   10.49
   4 -10  -5   18.28    7.22
  -4  10   5   38.86   10.71
   4  10  -5   33.51    9.15
   4 -10  -4  505.24   34.66
  -4  10   4  564.33   39.24
   4  10  -4  556.67   38.06
   4  10  -4  655.55   37.53
   4 -10  -3  108.84   15.45
   4  10  -3  133.04   17.08
  -4  10   3  129.72   18.33
   4  10  -3  115.41   17.10
   4 -10  -2  172.26   18.53
   4  10  -2  168.98   19.93
   4  10  -2  173.40   19.08
  -4  10   2  139.66   19.85
  -4  10   1   11.54    6.25
   4 -10  -1   18.40    6.36
   4  10  -1   17.78    6.24
   4  10  -1   30.13    7.56
   4 -10   0   52.88   10.66
   4  10   0   42.95   10.18
   4  10   0   54.37   10.65
   4  10   0   50.82   10.34
  -4  10   0   76.55   14.26
   4 -10   1  115.40   14.71
  -4  10  -1  146.43   20.32
   4  10   1   76.31   12.45
   4  10   1  105.21   14.59
   4  10   1  110.77   15.24
  -4  10  -2   90.12   16.60
   4 -10   2   52.84   10.05
   4  10   2   81.97   13.22
   4  10   2   68.79   12.12
   4  10   2   35.63    8.32
   4  10   3   81.00   13.13
   4 -10   3   70.01   11.89
   4  10   3   59.15   11.30
   4  10   3   73.02   12.11
  -4  10  -3   96.22   16.98
  -4  10  -4   21.48    7.34
   4 -10   4   12.10    5.20
   4  10   4   13.21    4.57
   4  10   4   15.40    6.91
  -4  10  -4   17.27    9.49
   4  10   4   15.11    7.82
  -4  10  -5    8.03    9.00
   4 -10   5   -2.23    4.10
   4  10   5   -0.22    3.81
  -4  10  -5    8.76    5.25
   4  10   5    7.78    3.85
   4  10   5    4.50    5.14
   4  10   6  116.55   16.31
   4 -10   6  101.52   14.57
   4  10   6  103.17   16.63
  -4  10  -6  115.60   17.01
   4  10   6  106.75   15.11
  -4  10  -6  143.07   20.41
   4 -10   7  276.99   25.14
  -4  10  -7  299.07   27.53
   4  10   7  320.54   29.09
   4  10   7  264.07   24.41
  -4  10  -7  295.14   28.63
   4  10   7  295.55   26.17
   4 -10   8  176.99   20.14
  -4  10  -8  168.02   22.65
   4  10   8  165.80   19.98
   4  10   8  161.01   20.91
   4  10   8  166.10   19.51
   4  10   9  206.32   22.59
   4 -10   9  194.83   22.20
  -4  10  -9  172.72   22.39
   4  10  10  225.09   24.09
  -4  10 -10  237.44   27.62
  -4  10 -10  293.62   31.85
   4  10  11   21.56    8.90
  -4  10 -11   11.40   10.56
   4  10  12  281.79   28.73
  -4  10 -12  283.76   32.25
   4  10  13   22.31    8.57
   4  11 -15   18.40    8.91
  -4  11  14   48.73   14.37
   4  11 -14   81.07   18.36
   4  11 -13   22.87   11.87
  -4  11  13   11.55    8.24
   4  11 -12   14.02    8.54
  -4  11  12    6.76    6.45
  -4  11  11    0.27    5.87
   4  11 -11    3.35    9.46
  -4  11  10    0.39    6.19
   4  11 -10   14.64    9.33
   4  11  -9   23.54   10.21
  -4  11   9   27.92    9.63
   4  11  -8   40.39   11.35
  -4  11   8   35.84   10.16
   4  11  -8   45.20    9.85
   4  11  -7   21.44    8.11
  -4  11   7   18.87    8.02
   4  11  -7   12.99    5.91
   4  11  -6   71.29   14.59
  -4  11   6   80.59   15.05
   4  11  -6   77.94   13.27
   4  11  -5   -1.68    6.71
   4  11  -5    7.50    5.48
  -4  11   5   -0.74    8.61
   4 -11  -4  372.97   30.14
  -4  11   4  341.90   31.67
   4  11  -4  427.27   31.05
   4  11  -4  338.97   30.55
   4  11  -3   23.26    8.32
   4 -11  -3   33.09    8.41
  -4  11   3   22.68    9.32
   4  11  -3   26.75    8.08
   4 -11  -2  447.97   31.53
   4  11  -2  442.05   33.51
  -4  11   2  440.66   36.90
   4  11  -2  542.20   35.42
   4 -11  -1   27.21    8.09
   4  11  -1   33.80    9.24
  -4  11   1    9.01    7.21
   4 -11   0  174.24   18.59
   4  11   0  160.08   19.20
  -4  11   0  192.49   24.25
   4  11   0  165.65   19.48
   4 -11   1    7.80    4.84
   4  11   1    0.32    4.21
   4  11   1   12.37    4.95
  -4  11  -1   14.44    6.97
   4  11   1    7.19    3.88
   4  11   2  176.10   20.12
   4  11   2  174.41   19.11
  -4  11  -2  233.65   26.54
   4  11   2  203.84   21.46
  -4  11  -3   36.78   12.40
   4  11   3   28.09    8.02
   4  11   3   19.65    7.38
   4  11   3   19.39    5.49
   4  11   4  457.41   32.84
   4  11   4  407.39   30.35
  -4  11  -4  543.94   40.80
   4  11   4  502.46   35.13
   4  11   5   -2.44    5.14
   4  11   5   -0.36    3.99
   4  11   5   -2.31    4.03
   4  11   6  693.97   41.51
   4  11   6  754.45   43.21
  -4  11  -6  846.73   51.28
   4  11   6  725.47   44.80
  -4  11  -7   18.10    8.80
   4  11   7    6.71    5.54
   4  11   7    4.83    4.18
  -4  11  -7   13.24    6.86
   4  11   8  425.89   32.78
  -4  11  -8  404.37   36.23
   4  11   8  472.40   36.74
  -4  11  -9    8.69    7.13
   4  11   9   10.59    6.82
   4  11   9    0.76    7.13
  -4  11 -10  300.41   31.50
   4  11  10  267.16   29.38
   4  11  10  263.00   27.11
  -4  11 -11   18.56   11.05
   4  11  11    9.15    6.54
   4  11  11   -0.67    7.28
   4  11  12   53.92   13.30
  -4  12  12  217.78   27.58
   4  12 -12  240.58   31.29
  -4  12  11   63.59   15.52
   4  12 -11   46.76   13.91
  -4  12  10  300.02   30.95
   4  12 -10  313.00   33.66
  -4  12   9   67.88   15.04
   4  12  -9   54.33   14.48
  -4  12   8  593.57   43.39
   4  12  -8  693.60   48.46
   4  12  -7   90.14   18.37
  -4  12   7  114.37   18.53
   4  12  -6  624.48   44.79
  -4  12   6  626.01   44.48
   4  12  -5   61.03   12.91
  -4  12   5   57.64   13.42
  -4  12   4  435.57   37.55
   4  12  -4  395.88   34.14
  -4  12   3   22.44    8.64
   4  12  -3   34.76   10.07
  -4  12   2  220.34   26.91
   4  12  -2  258.74   25.11
   4  12  -2  225.78   24.30
  -4  12   1    3.83    6.53
   4  12  -1   11.73    6.47
   4  12  -1    1.77    4.14
  -4  12   0   92.67   17.12
   4  12   0   72.95   13.04
   4  12   0   91.84   15.51
   4  12   1   53.68   12.04
   4  12   1   32.66    8.96
  -4  12  -1   43.01   12.55
   4  12   2    9.28    4.66
   4  12   2   17.42    7.94
   4  12   2    6.24    4.53
  -4  12  -2   16.71    8.67
   4  12   3   16.83    6.77
   4  12   3   25.26    7.82
  -4  12  -3   35.12   12.20
   4  12   3   26.71    8.40
  -4  12  -4   11.59    9.28
   4  12   4   -5.72    6.31
   4  12   4    2.25    4.48
   4  12   4    5.04    4.28
   4  12   5   68.67   13.79
   4  12   5   91.14   15.03
   4  12   6   70.42   13.45
   4  12   6   66.21   14.04
  -4  12  -6   76.56   16.40
  -4  12  -7   12.53    6.19
   4  12   7   16.29    6.70
   4  12   7   18.91    6.93
   4  12   8  125.09   18.66
  -4  12  -8  157.30   23.04
   4  12   8  144.41   20.26
   4  12   9   37.00   11.01
   4  12   9   16.46    8.57
  -4  12  -9   40.52   11.50
   4  12  10  163.64   22.45
   4  12  10  202.26   23.67
   4  12  11  174.42   22.37
   4  13 -10   -5.34    8.83
  -4  13   9   48.94   13.31
   4  13  -9   37.50   13.11
   4  13  -8   87.45   17.35
  -4  13   8  120.62   20.26
   4  13  -7   20.79    9.06
  -4  13   7   28.29   11.22
  -4  13   6  334.59   33.65
   4  13  -6  391.43   36.22
   4  13  -5   94.12   17.41
  -4  13   5  101.72   18.91
  -4  13   4  341.03   33.80
   4  13  -4  328.32   31.46
  -4  13   3  279.38   30.98
   4  13  -3  321.18   30.72
  -4  13   2  361.98   35.82
   4  13  -2  352.81   32.11
  -4  13   1  293.39   31.74
   4  13  -1  312.36   29.18
   4  13   0  461.46   35.30
  -4  13   0  545.90   43.18
  -4  13  -1  125.34   20.27
   4  13   1  134.68   18.61
  -4  13  -2  355.07   34.98
  -4  13  -3  232.08   28.01
  -4  13  -4  483.72   40.76
  -4  13  -5  359.55   35.55
  -4  13  -6  692.30   49.81
   4  14  -7  385.26   37.37
   4  14  -6  247.61   28.87
   4  14  -5  200.44   25.56
  -4  14   5  201.53   26.51
   4  14  -4  134.82   20.20
  -4  14   4  118.07   20.92
   4  14  -3   62.85   13.69
  -4  14   3   50.40   15.11
  -4  14   2   94.66   18.29
   4  14  -2   79.12   15.33
  -4  14   1   80.39   17.54
  -4  14   0   -2.83    8.37
  -4  14  -1   71.06   17.20
  -4  14  -2   10.30    8.02
  -5   0  21  155.66   25.30
   5   0 -21  196.58   28.18
  -5   0  20    4.72    5.86
   5   0 -20   -1.99    9.37
  -5   0  19  263.25   31.93
   5   0 -19  339.74   34.61
   5   0 -18   -3.62    4.98
  -5   0  18   -6.68    8.43
  -5   0  17  174.12   24.53
   5   0 -17  214.23   25.55
  -5   0  16    7.33    7.67
   5   0 -16    1.77    5.83
   5   0 -15    1.17    6.07
   5   0 -14   -3.16    3.65
   5   0 -14    1.14    4.25
   5   0 -14    0.40    4.39
   5   0 -13   25.33    4.95
   5   0 -13   18.92    6.11
   5   0 -12    4.07    3.85
   5   0 -12   -0.60    2.06
   5   0 -12    0.47    4.26
   5   0 -11  388.42   18.62
   5   0 -11  378.47   27.43
   5   0 -11  389.21   25.35
   5   0 -10   -1.42    2.50
   5   0 -10   -1.30    1.98
   5   0 -10   -0.79    3.29
   5   0  -9  333.79   23.44
   5   0  -9  311.45   20.77
   5   0  -9  346.07   14.79
   5   0  -8    2.36    2.83
   5   0  -8    2.18    1.05
   5   0  -7 2157.84   46.67
   5   0  -7 2155.36   61.47
   5   0  -7 2245.36   67.49
   5   0  -6   -0.28    2.27
   5   0  -6    3.52    1.87
   5   0  -6    2.03    2.57
   5   0  -5 6203.00  136.39
   5   0  -5 6320.36  143.17
   5   0  -5 6515.98  144.51
   5   0  -4    5.91    2.76
   5   0  -4    2.00    2.36
  -5   0   4    8.61    2.47
   5   0  -4   12.72    3.08
   5   0  -3 9135.16  182.42
   5   0  -3 8669.58  177.70
  -5   0   3 8799.30  165.65
   5   0  -3 9173.18  181.56
  -5   0   2    7.67    1.85
   5   0  -2   10.21    3.19
  -5   0   2   10.30    1.93
   5   0  -2    9.07    3.27
   5   0  -1 5495.57  127.20
  -5   0   1 5623.08  110.98
   5   0  -1 5483.29  123.82
  -5   0   1 5594.72  113.04
   5   0   0    3.94    3.53
  -5   0   0    3.71    1.93
  -5   0  -1 6002.82  126.06
  -5   0  -2    3.32    2.66
  -5   0  -3 2735.07   69.68
  -5   0  -4    4.59    2.88
  -5   0  -5 1181.36   42.23
  -5   0  -6   -0.35    2.92
  -5   0  -7 1947.36   63.39
  -5   0  -8   -1.29    3.91
   5   0   9 1434.11   60.04
  -5   0  -9 1518.42   57.65
  -5   0 -10    1.63    4.32
   5   0  10    5.08    4.48
  -5   0 -11  244.90   23.25
   5   0  11  245.53   24.61
  -5   0 -12    2.86    6.02
   5   0  12    9.39    7.07
   5   0  13    5.29    7.64
  -5   0 -13    6.02    6.45
  -5   0 -14   -4.18    6.45
   5   0  14   -2.15    7.12
   5   0  15   19.30   10.32
  -5   0 -15   16.45    9.39
  -5   0 -16    2.27    7.63
  -5   0 -17   43.76   13.15
  -5   1  21  104.18   21.53
  -5  -1  21  125.66   23.78
  -5   1  20   56.74   15.25
  -5  -1  20   96.84   20.98
   5   1 -20   99.16   19.17
   5  -1 -20   62.65   15.29
   5   1 -19  987.45   59.01
  -5  -1  19  909.56   60.63
  -5   1  19 1006.21   61.86
   5  -1 -19  991.12   61.34
  -5  -1  18   87.86   17.55
   5  -1 -18  141.52   22.06
   5   1 -18  117.95   19.81
  -5   1  18   95.61   18.44
   5   1 -17 1204.67   62.28
  -5   1  17 1113.38   62.25
   5  -1 -17 1236.40   64.90
   5  -1 -16  126.95   19.36
   5   1 -16  108.40   16.07
  -5   1  16   80.96   16.00
   5   1 -16  138.27   19.76
   5   1 -15 1072.98   52.04
  -5   1  15 1038.69   55.71
   5   1 -15 1049.99   54.43
   5  -1 -15 1095.72   57.30
   5  -1 -14  100.65   11.50
   5   1 -14   98.50   10.93
   5   1 -14   94.48   14.32
   5   1 -14   73.99   13.59
   5  -1 -14  118.86   16.33
   5  -1 -13 1964.72   57.97
   5   1 -13 1909.59   71.75
   5  -1 -13 1868.14   72.85
   5   1 -13 1714.34   67.28
   5   1 -13 1849.88   54.94
   5  -1 -12  243.17   16.28
   5  -1 -12  225.12   21.94
   5  -1 -12  246.48   18.84
   5   1 -12  258.76   22.40
   5   1 -12  244.87   15.32
   5   1 -12  239.03   22.37
   5  -1 -11 1729.66   64.95
   5   1 -11 1711.59   63.07
   5   1 -11 1781.96   64.70
   5  -1 -11 1842.15   51.07
   5   1 -11 1684.17   47.54
   5  -1 -11 1674.77   55.03
   5   1 -10   12.45    5.25
   5   1 -10   10.04    3.00
   5  -1 -10   15.02    3.60
   5  -1 -10   16.34    5.82
   5   1 -10    8.70    4.88
   5  -1 -10   17.32    4.83
   5  -1  -9  399.94   17.41
   5  -1  -9  361.60   20.27
   5   1  -9  382.49   15.56
   5   1  -9  393.72   25.03
   5  -1  -9  403.66   25.92
   5   1  -9  382.44   25.00
   5  -1  -8   89.75    6.97
   5   1  -8   89.01   11.47
   5  -1  -8   90.67    9.22
   5   1  -8   86.64   11.01
   5  -1  -8   79.20   10.89
   5   1  -8   82.62    6.00
   5  -1  -7 1005.87   27.04
   5   1  -7 1058.99   41.45
   5   1  -7 1031.46   39.46
   5  -1  -7  977.51   33.62
   5  -1  -7 1021.97   40.35
   5   1  -7  989.44   25.00
   5  -1  -6  195.48   16.70
   5   1  -6  209.11   15.43
   5  -1  -6  222.58   13.01
   5  -1  -6  207.91   17.52
   5  -1  -6  200.06   15.78
   5   1  -6  202.47    7.46
   5   1  -6  213.23   16.55
   5   1  -5 2250.78   62.45
   5  -1  -5 2345.97   68.20
  -5   1   5 2250.79   58.44
   5   1  -5 2247.41   63.10
   5  -1  -5 2209.00   55.18
   5   1  -5 2187.51   63.98
   5  -1  -5 2281.30   66.24
   5  -1  -4  265.13   18.47
   5   1  -4  252.21   15.46
   5   1  -4  284.70   17.67
   5  -1  -4  242.33   12.97
  -5   1   4  285.46   14.72
   5   1  -4  256.30   16.88
   5  -1  -4  233.21   16.70
   5  -1  -3 1110.14   40.99
   5   1  -3 1243.00   38.19
   5   1  -3 1176.47   40.43
  -5   1   3 1188.64   33.89
   5  -1  -3 1145.27   39.27
  -5   1   3 1096.40   25.56
   5  -1  -2    5.21    2.51
   5   1  -2    3.66    2.57
  -5   1   2    2.17    1.10
   5   1  -2    4.23    3.22
   5  -1  -2    0.18    2.23
  -5  -1   2    5.97    1.87
  -5   1   2   -0.27    1.38
  -5   1   1    4.27    2.22
   5   1  -1    5.90    3.25
   5  -1  -1   11.19    4.41
  -5   1   1    9.56    2.34
  -5  -1   1    5.52    2.15
   5   1  -1    7.68    4.11
   5  -1  -1    2.39    2.24
   5  -1  -1    7.04    3.02
  -5  -1   0  266.06   13.58
   5  -1   0  223.07   17.15
  -5   1   0  243.38   12.32
  -5   1   0  244.33   12.89
   5   1   0  285.91   19.41
   5  -1   0  293.15   16.27
  -5   1  -1   15.95    3.28
  -5  -1  -1    8.89    2.05
  -5   1  -1   15.08    3.45
  -5   1  -2  105.17    9.30
  -5   1  -2  119.60    9.32
  -5  -1  -2  108.90    9.70
  -5   1  -3  186.61   13.35
  -5  -1  -3  175.57   13.03
  -5   1  -4   29.67    6.18
  -5  -1  -4   27.71    5.94
  -5   1  -5  320.28   20.16
  -5  -1  -5  288.78   19.01
  -5   1  -6   41.10    8.08
  -5  -1  -6   15.30    5.18
  -5   1  -7 1402.57   51.73
   5  -1   7 1325.76   52.08
  -5  -1  -7 1297.54   49.31
  -5   1  -8    7.95    5.81
  -5  -1  -8   10.51    6.02
   5  -1   8   -0.59    3.38
   5  -1   9 2216.63   78.19
  -5  -1  -9 2273.74   75.79
  -5  -1 -10   10.80    5.25
  -5   1 -10    4.51    5.58
   5  -1  10   -4.03    5.23
  -5  -1 -11 1246.35   55.60
  -5   1 -11 1365.27   58.41
   5  -1  11 1197.08   57.07
   5  -1  12   10.42    7.57
  -5   1 -12    5.86    7.00
  -5  -1 -12    2.42    4.06
   5  -1  13  545.48   39.50
  -5   1 -13  565.56   39.22
  -5  -1 -13  539.19   37.63
  -5   1 -14   12.28    6.24
  -5  -1 -14   12.69    7.62
   5  -1  14    6.79    4.82
  -5   1 -15  780.10   49.66
   5  -1  15  733.29   49.70
  -5  -1 -15  712.20   46.78
  -5   1 -16   35.50   11.67
  -5  -1 -16   30.88   11.20
   5  -1  16    6.23    7.66
  -5  -1 -17  417.02   37.91
  -5   1 -17  442.78   40.49
   5  -1  17  419.00   39.73
  -5  -2  21   91.38   19.84
  -5   2  21   84.79   18.86
  -5  -2  20   89.29   19.24
  -5   2  20   81.09   18.33
  -5  -2  19  226.68   29.76
  -5   2  19  199.08   27.04
   5   2 -19  252.21   28.72
   5  -2 -19  249.46   30.82
   5   2 -18   40.12   11.60
  -5   2  18   30.32   11.99
   5  -2 -18   35.34   10.48
   5   2 -17  203.35   23.87
  -5   2  17  153.49   22.42
   5   2 -17  201.04   24.04
   5  -2 -17  202.23   25.31
   5   2 -16   29.67    9.10
   5  -2 -16   11.29    7.24
   5   2 -16   33.91    9.65
  -5   2  16   46.38   12.73
   5   2 -15  116.29   17.24
   5   2 -15  131.12   18.11
  -5   2  15  102.80   16.74
   5  -2 -15  111.73   18.24
  -5   2  14    1.33    4.28
   5   2 -14    2.94    5.06
   5   2 -14    1.22    2.58
   5  -2 -14    0.58    2.68
   5   2 -14    2.55    4.41
   5  -2 -14   -4.84    6.20
   5   2 -13   11.24    5.97
   5  -2 -13   15.88    6.10
   5   2 -13   21.48    5.16
   5  -2 -13   15.27    3.31
   5   2 -13   13.61    6.55
  -5   2  13   18.75    7.04
   5   2 -12   33.42    8.65
   5  -2 -12   44.35    7.01
   5  -2 -12   50.85   10.94
   5   2 -12   35.63    9.32
   5   2 -12   51.67    7.17
   5   2 -11    2.01    3.27
   5   2 -11   15.06    3.89
   5  -2 -11    8.46    2.98
   5  -2 -11   12.92    6.14
   5   2 -11    6.59    4.20
   5   2 -10   58.04    9.87
   5   2 -10   55.06    6.51
   5  -2 -10   52.85    9.91
   5  -2 -10   61.51    7.50
   5   2 -10   59.31   11.01
   5   2  -9   18.44    5.62
   5  -2  -9   12.51    3.35
   5   2  -9    6.90    2.63
   5   2  -9   13.61    5.23
   5  -2  -9   10.54    2.93
   5  -2  -9    7.66    4.07
   5  -2  -8   15.93    5.22
   5   2  -8   21.58    3.53
   5  -2  -8   23.11    3.96
   5   2  -8   15.41    5.54
   5   2  -8   18.89    5.53
   5  -2  -8   17.10    3.60
   5  -2  -7  289.68   13.37
   5  -2  -7  261.56   19.33
   5   2  -7  287.45   20.54
   5  -2  -7  278.27   22.06
   5   2  -7  287.24   19.66
   5  -2  -6  613.71   32.24
  -5   2   6  561.32   26.43
   5   2  -6  586.81   29.18
   5  -2  -6  533.24   18.53
   5  -2  -6  570.55   27.72
   5   2  -6  538.83   27.06
   5  -2  -5 3178.67   87.58
   5   2  -5 3071.94   83.04
  -5   2   5 3177.72   79.04
   5  -2  -5 2919.57   65.60
   5  -2  -5 3196.11   80.18
   5   2  -5 3044.37   80.18
   5   2  -4 1083.33   34.45
   5   2  -4 1150.00   42.81
  -5   2   4 1241.32   39.49
   5  -2  -4 1196.71   44.84
   5  -2  -4 1126.84   29.39
   5  -2  -4 1082.70   40.50
   5  -2  -4 1123.46   38.19
   5  -2  -3 1602.03   53.16
   5   2  -3 1563.68   42.94
   5   2  -3 1614.79   52.65
  -5   2   3 1582.97   46.41
   5  -2  -3 1577.71   45.81
   5  -2  -3 1534.72   49.18
   5   2  -2  584.70   22.25
   5   2  -2  550.79   27.77
  -5   2   2  543.40   23.85
  -5  -2   2  573.32   22.35
   5  -2  -2  538.06   24.76
   5  -2  -2  629.25   29.60
   5   2  -1  607.62   23.81
   5  -2  -1  552.07   28.21
  -5  -2   1  578.95   23.33
   5   2  -1  544.82   14.48
  -5   2   1  525.55   23.64
   5   2  -1  600.18   29.34
   5  -2  -1  582.26   24.39
  -5  -2   0  264.43   15.35
  -5   2   0  249.23   13.78
  -5   2   0  249.04   15.06
   5  -2   0  222.97   18.03
   5  -2   0  240.11   14.18
   5   2   0  260.86   19.80
   5  -2   0  252.35   13.01
  -5  -2  -1 1334.38   41.04
   5   2   1 1272.24   48.96
  -5   2  -1 1239.00   38.42
  -5   2  -1 1220.25   39.38
   5  -2   1 1162.70   36.21
  -5  -2  -2  361.46   19.74
  -5   2  -2  369.73   19.23
  -5   2  -2  374.06   19.39
   5  -2   2  352.59   16.31
  -5  -2  -3  779.54   31.86
  -5   2  -3  751.37   30.52
  -5   2  -3  779.02   31.47
  -5   2  -4   46.83    7.76
  -5  -2  -4   41.86    6.98
  -5   2  -5   82.84   10.68
  -5  -2  -5   75.82    9.95
  -5  -2  -6  232.63   18.40
   5  -2   6  253.99   18.95
  -5   2  -6  251.75   19.49
  -5   2  -7  403.85   26.18
   5  -2   7  371.70   24.48
  -5  -2  -7  405.92   25.36
  -5   2  -8  376.89   26.25
   5  -2   8  389.47   26.18
  -5  -2  -8  390.31   26.35
   5  -2   9  718.09   38.51
  -5   2  -9  778.09   40.43
  -5  -2  -9  698.27   37.58
   5  -2  10   83.17   12.77
  -5   2 -10   64.61   12.19
  -5  -2 -10  101.47   14.66
   5  -2  11   76.75   13.80
  -5  -2 -11  107.38   15.41
  -5   2 -11   85.21   14.13
   5  -2  12    5.04    4.99
  -5  -2 -12    5.81    6.64
  -5   2 -12    0.92    5.98
   5  -2  13   19.04    9.32
  -5   2 -13    7.13    6.99
  -5  -2 -13   -5.70    6.60
   5  -2  14   21.00    8.10
  -5   2 -14   27.87   10.84
  -5  -2 -14   21.70    9.77
   5  -2  15   -5.82    7.91
  -5   2 -15    5.66    6.71
  -5  -2 -15    5.53    5.22
  -5   2 -16    1.54    6.88
  -5  -2 -16    0.14    5.81
   5  -2  16    4.13    8.23
  -5   2 -17    8.26    6.84
  -5  -2 -17   15.66    9.05
   5  -2  17    2.35    5.40
   5  -2  18    5.34    5.43
  -5   3  21   85.18   18.93
  -5  -3  20  175.24   26.40
  -5   3  20  170.22   25.97
  -5  -3  19  300.49   33.90
  -5   3  19  323.19   33.91
   5   3 -18  699.51   48.19
  -5   3  18  610.98   45.81
   5   3 -18  637.91   44.14
   5   3 -17  468.60   38.48
  -5   3  17  478.86   38.88
   5   3 -17  520.20   38.67
   5  -3 -17  590.29   45.13
  -5   3  16  448.98   35.31
   5   3 -16  413.02   33.36
   5  -3 -16  364.45   34.16
   5   3 -16  435.04   35.60
   5   3 -15  428.42   33.01
  -5   3  15  486.02   35.23
   5  -3 -15  455.52   36.81
   5   3 -15  399.83   34.23
   5   3 -14  835.74   45.50
   5  -3 -14  880.02   40.04
   5  -3 -14  837.92   48.98
   5   3 -14  838.88   36.17
   5   3 -14  851.59   49.19
  -5   3  14  794.74   45.09
   5  -3 -13  703.73   34.05
  -5   3  13  657.55   39.29
   5   3 -13  669.63   39.72
   5  -3 -13  678.66   42.30
   5   3 -13  725.94   31.86
   5   3 -13  715.65   43.59
   5   3 -12  759.34   41.21
   5  -3 -12  862.77   36.88
  -5   3  12  864.65   42.69
   5   3 -12  862.14   46.99
   5  -3 -12  794.72   44.37
   5   3 -12  847.41   33.68
   5   3 -11  200.65   21.59
   5  -3 -11  193.71   15.57
   5  -3 -11  223.31   21.54
  -5   3  11  221.82   19.27
   5   3 -11  198.05   14.32
   5  -3 -10  246.41   21.66
   5  -3 -10  249.60   17.09
   5   3 -10  292.23   16.80
  -5   3  10  287.01   21.01
   5   3 -10  244.66   22.67
   5   3 -10  273.48   21.00
   5   3  -9   83.09   11.07
   5   3  -9  106.67   14.30
   5  -3  -9   77.70   11.71
   5   3  -8  219.13   17.60
   5   3  -8  203.46   18.94
   5  -3  -8  196.74   17.65
   5  -3  -7  247.59   21.61
   5  -3  -7  239.67   18.61
  -5   3   7  215.85   17.72
   5   3  -7  236.24   19.75
   5   3  -7  217.00   16.93
   5  -3  -6 1168.83   49.35
   5  -3  -6 1167.38   43.52
   5   3  -6 1207.73   47.41
   5   3  -6 1209.37   43.47
  -5   3   6 1218.32   44.81
   5  -3  -5 1049.25   44.01
   5   3  -5 1079.86   43.83
  -5   3   5 1084.12   40.72
   5  -3  -5 1011.69   38.04
   5  -3  -4  306.53   21.73
   5   3  -4  299.62   21.13
  -5   3   4  283.92   18.60
   5  -3  -4  268.71   16.86
   5  -3  -3  131.91   13.76
   5  -3  -3  137.56   11.00
   5   3  -3  130.33    7.97
   5   3  -3  123.27   13.40
  -5   3   3  155.74   13.20
   5   3  -3  125.90    5.41
   5  -3  -2    6.80    3.49
   5   3  -2    7.31    4.11
   5   3  -2    9.19    2.17
   5   3  -2    5.04    1.20
   5  -3  -2    7.94    2.58
  -5   3   2    8.46    3.50
   5  -3  -2    5.41    3.16
   5   3  -2    4.26    3.30
   5  -3  -1   19.33    4.49
   5   3  -1   16.78    3.27
   5  -3  -1   19.18    5.56
   5  -3  -1   21.76    3.55
   5   3  -1   23.53    3.04
   5   3  -1   20.25    5.86
  -5  -3   1   17.65    4.70
  -5   3   1   22.02    5.71
   5  -3   0   11.55    3.28
   5  -3   0   12.29    2.48
   5   3   0   13.26    5.02
   5  -3   0   12.56    4.81
  -5  -3   0   11.99    3.54
   5   3   0   13.87    2.63
  -5   3   0    8.01    3.54
   5  -3   0    9.53    1.91
   5  -3   1   17.64    3.80
   5  -3   1   23.08    3.03
   5  -3   1   19.47    5.52
  -5  -3  -1   21.51    5.23
   5   3   1   18.39    5.88
  -5   3  -1   24.12    5.54
  -5   3  -2  231.14   16.34
  -5   3  -2  249.48   17.22
   5  -3   2  231.73    9.04
  -5  -3  -2  216.56   16.65
   5  -3   2  231.19   12.95
   5  -3   3   39.98    4.96
  -5   3  -3   35.75    6.79
  -5   3  -3   43.31    7.57
  -5  -3  -3   36.04    7.47
   5  -3   3   39.64    2.69
  -5  -3  -4  370.27   23.15
  -5   3  -4  344.02   21.33
  -5   3  -4  335.22   21.64
   5  -3   4  323.22   14.79
  -5   3  -5   10.01    4.03
   5  -3   5    5.72    2.17
  -5  -3  -5   10.73    4.31
  -5   3  -5    1.79    2.74
   5  -3   5    6.29    1.87
  -5  -3  -6  448.46   27.64
  -5   3  -6  474.15   28.28
   5  -3   6  429.74   24.53
  -5  -3  -7  232.21   20.05
   5  -3   7  243.15   18.94
  -5   3  -7  252.61   21.28
  -5  -3  -8 1188.76   50.89
   5  -3   8 1287.16   49.92
  -5   3  -8 1145.43   50.85
  -5  -3  -9  736.41   39.91
   5  -3   9  774.84   39.08
  -5   3  -9  817.87   42.82
   5  -3  10 1529.60   60.19
  -5  -3 -10 1422.10   60.07
  -5   3 -10 1444.32   61.80
  -5  -3 -11  221.83   22.90
   5  -3  11  174.12   19.43
  -5   3 -11  218.54   22.96
  -5  -3 -12  535.58   37.14
   5  -3  12  556.64   37.14
  -5   3 -12  556.22   38.92
   5  -3  13   91.75   15.99
  -5   3 -13  108.44   17.47
  -5  -3 -13  100.93   16.40
   5  -3  14  501.05   37.82
  -5  -3 -14  465.20   37.09
  -5   3 -14  508.52   39.54
  -5  -3 -15  189.97   24.26
  -5   3 -15  180.65   24.72
   5  -3  15  205.34   25.25
  -5  -3 -16  347.63   33.97
   5  -3  16  421.19   36.63
  -5   3 -16  378.81   36.65
  -5   3 -17  158.53   24.56
   5  -3  17  159.46   23.43
  -5  -3 -17  150.87   23.73
   5  -3  18  175.38   24.82
  -5   4  20  216.46   28.36
  -5  -4  20  174.16   26.35
   5   4 -19    2.98    6.07
  -5   4  19   29.20   11.40
   5   4 -18  175.55   24.13
  -5   4  18  165.32   23.31
   5   4 -17   18.29    8.01
   5   4 -17    9.32    4.83
   5   4 -16   71.03   13.84
  -5   4  16   53.51   12.33
   5  -4 -16   72.43   15.92
   5   4 -16   72.22   15.70
   5   4 -15   12.84    7.97
  -5   4  15    7.25    6.82
   5   4 -15    5.44    4.51
   5  -4 -15    9.08    7.81
   5   4 -14   38.54    9.82
   5   4 -14   34.89    7.42
   5   4 -14   32.20    9.90
   5  -4 -14   18.97    5.89
  -5   4  14   46.99   10.58
   5  -4 -14   17.61    7.36
  -5   4  13   33.01    8.72
   5   4 -13    9.26    5.19
   5   4 -13   24.94    8.13
   5  -4 -13   21.02    6.29
   5   4 -13   33.67    6.89
   5  -4 -13   17.58    5.62
   5   4 -12  182.06   15.56
  -5   4  12  186.56   18.52
   5   4 -12  190.17   22.30
   5  -4 -12  181.75   20.50
   5  -4 -12  179.91   16.70
   5   4 -11   21.26    6.95
   5   4 -11   43.78    8.40
   5   4 -11   41.08    7.15
   5  -4 -11   40.66    7.61
  -5   4  11   50.15    8.76
   5  -4 -11   36.09    9.27
   5   4 -10  186.55   20.75
  -5   4  10  204.52   17.33
   5  -4 -10  196.00   19.97
   5   4 -10  221.51   18.79
   5   4  -9   29.97    5.66
   5   4  -9   28.27    8.12
  -5   4   9   33.18    7.95
   5  -4  -9   27.14    7.04
  -5   4   9   34.24    7.16
  -5   4   8  560.05   31.82
   5   4  -8  570.75   34.54
  -5   4   8  609.96   27.15
   5  -4  -8  522.40   30.41
   5   4  -8  544.61   28.90
   5  -4  -7  452.33   30.89
  -5   4   7  418.91   26.55
   5   4  -7  428.41   28.31
  -5   4   7  428.95   20.83
   5  -4  -7  442.93   26.29
   5   4  -7  437.61   24.65
   5  -4  -6 2626.40   80.00
  -5   4   6 2559.76   74.37
   5   4  -6 2512.32   77.14
   5  -4  -6 2565.76   70.98
   5   4  -5  952.04   41.70
  -5   4   5 1005.25   40.10
   5  -4  -5  965.70   42.02
   5  -4  -5  922.05   35.70
   5   4  -4 5282.43  118.02
   5  -4  -4 4914.48  115.63
  -5   4   4 5156.51  111.98
   5   4  -4 4866.85   88.41
   5  -4  -4 4809.18  102.67
   5  -4  -3 1032.62   43.93
   5  -4  -3 1061.05   36.21
   5   4  -3 1052.41   44.45
  -5   4   3 1177.63   43.88
   5   4  -3 1053.08   29.08
  -5   4   3 1037.52   24.95
   5   4  -2 2598.08   77.82
   5  -4  -2 2703.27   78.09
   5  -4  -2 2699.29   64.33
  -5   4   2 2728.72   75.72
   5   4  -2 2500.51   59.16
   5   4  -2 2762.99   79.77
   5   4  -1  599.18   19.28
   5   4  -1  581.12   32.14
  -5   4   1  520.66   28.60
   5   4  -1  578.90   21.01
   5   4  -1  523.87   29.82
   5  -4  -1  587.97   22.12
   5  -4  -1  551.25   30.50
   5  -4   0 4048.77  110.93
  -5  -4   0 4204.70  106.94
   5   4   0 4096.64   93.31
  -5   4   0 4263.48  108.92
   5  -4   0 4453.78   91.51
   5   4   0 4312.13  114.55
   5  -4   1  378.46   25.46
  -5  -4  -1  388.82   23.81
   5   4   1  388.12   18.17
  -5   4  -1  373.34   23.35
   5   4   1  359.94   25.71
   5  -4   1  385.24   13.96
   5  -4   1  353.02   12.18
  -5  -4  -2 3306.77   90.29
  -5   4  -2 3260.83   88.53
   5   4   2 3077.49   94.40
  -5  -4  -3  471.17   27.97
   5  -4   3  495.18   19.28
  -5   4  -3  462.47   26.49
  -5   4  -4 1068.70   43.96
   5  -4   4 1018.96   29.60
  -5   4  -4  981.84   41.87
  -5  -4  -4 1050.38   44.70
  -5  -4  -5  180.24   17.39
  -5   4  -5  177.32   16.67
   5  -4   5  176.07   13.79
  -5   4  -5  178.44   17.09
   5  -4   5  192.33    9.80
  -5  -4  -6  766.69   39.39
  -5   4  -6  801.24   39.79
  -5   4  -6  757.07   37.55
   5  -4   6  806.34   33.84
  -5   4  -7  106.83   14.53
  -5  -4  -7   92.65   12.89
   5  -4   7   85.86   10.85
  -5  -4  -8 1539.83   61.28
   5  -4   8 1500.89   54.85
  -5   4  -8 1516.50   61.42
  -5  -4  -9  184.69   20.61
   5  -4   9  226.59   19.73
  -5   4  -9  204.93   21.23
  -5   4 -10  296.65   27.15
   5  -4  10  363.69   26.41
  -5  -4 -10  272.48   25.16
  -5  -4 -11  238.49   24.68
   5  -4  11  274.62   23.86
  -5   4 -11  258.96   25.41
   5  -4  12   26.48    9.40
  -5   4 -12   24.21    9.81
  -5  -4 -12   26.32   10.86
   5  -4  13    3.52    6.64
  -5   4 -13   -3.01    6.79
  -5  -4 -13   -1.12    6.14
  -5   4 -14    3.87    5.61
   5  -4  14   -3.99    4.55
  -5   4 -15    2.21    5.01
  -5  -4 -15   -1.32    6.49
   5  -4  15    5.08    6.73
   5  -4  16   14.93    7.87
  -5   4 -16   17.96    9.58
  -5  -4 -16   18.68    8.29
   5   5 -20  522.59   46.23
  -5   5  20  464.17   41.32
  -5   5  19   19.09   10.05
   5   5 -19   30.04   12.97
  -5   5  18  952.41   56.58
   5   5 -18 1082.55   64.70
   5   5 -17   45.12   15.36
  -5   5  17   12.56    7.91
  -5   5  16 1305.51   62.32
   5   5 -16 1400.29   71.85
   5   5 -15   20.58    8.15
  -5   5  15   34.01    9.38
   5   5 -14 1816.11   81.59
   5   5 -14 1905.16   73.25
  -5   5  14 1824.53   70.25
   5   5 -14 1887.88   66.12
  -5   5  13    9.85    3.98
   5   5 -13   15.19    8.46
   5  -5 -13   -2.85   10.72
   5  -5 -12 1625.75   69.42
   5   5 -12 1641.67   72.32
  -5   5  12 1702.32   61.20
   5   5 -12 1669.28   58.65
  -5   5  11  160.42   19.08
   5   5 -11  102.04   15.58
  -5   5  11  127.16   13.85
   5  -5 -11  126.27   16.74
   5   5 -11  146.93   15.14
  -5   5  10  718.14   40.71
   5   5 -10  685.87   42.66
  -5   5  10  726.70   33.38
   5  -5 -10  705.34   39.73
   5   5 -10  742.97   35.56
   5   5  -9   20.29    5.95
   5   5  -9   10.44    5.55
  -5   5   9   13.73    5.86
   5  -5  -9    7.71    5.31
  -5   5   9   22.66    5.39
  -5   5   8 1280.55   53.35
   5   5  -8 1345.48   57.04
  -5   5   8 1261.74   42.04
   5  -5  -8 1322.16   52.42
   5   5  -8 1260.87   47.40
   5   5  -7   10.45    5.08
   5  -5  -7    9.71    4.34
  -5   5   7   11.78    5.57
  -5   5   7   11.93    3.31
   5  -5  -7    8.01    4.09
   5  -5  -6 1879.14   68.18
  -5   5   6 1861.98   65.57
   5   5  -6 1955.80   69.28
   5   5  -6 1811.20   49.66
  -5   5   6 1879.68   48.83
   5  -5  -6 1749.33   59.38
  -5   5   5   20.34    3.37
   5  -5  -5    9.39    4.99
  -5   5   5   12.00    4.37
   5   5  -5   13.96    5.13
   5   5  -5   18.26    3.70
   5  -5  -5   16.03    5.20
   5   5  -4  845.02   41.46
  -5   5   4  943.42   41.58
   5   5  -4  889.75   29.48
   5  -5  -4  875.13   41.69
   5  -5  -4  843.92   34.57
  -5   5   4  898.99   23.89
   5  -5  -3  348.09   24.96
   5  -5  -3  320.63   18.75
   5   5  -3  340.02   24.78
  -5   5   3  359.13   24.53
   5   5  -3  327.90   16.77
   5  -5  -2  531.41   30.86
   5   5  -2  517.08   30.81
  -5   5   2  542.80   30.87
   5   5  -2  507.14   22.47
   5  -5  -2  513.59   22.89
   5   5  -2  552.02   32.12
   5   5  -1    8.41    4.86
   5  -5  -1    0.15    3.60
   5   5  -1   11.36    3.43
  -5   5   1   -1.06    3.29
   5   5  -1   11.39    6.18
   5   5   0   87.34   12.53
   5  -5   0   80.26   11.64
   5   5   0   90.94    8.80
   5   5   0   84.07   12.48
  -5   5   0   83.68   11.87
   5  -5   1  105.35   13.58
   5   5   1   98.02    9.51
  -5   5  -1  114.55   13.97
  -5  -5  -1   97.92   12.94
   5   5   1   97.88   13.62
   5  -5   2  115.81   14.97
   5   5   2  132.10   11.82
  -5   5  -2  120.71   14.63
  -5  -5  -2  134.10   15.17
   5   5   2  111.10   14.65
  -5   5  -3    2.22    3.52
  -5  -5  -3    2.27    3.40
  -5  -5  -4  155.12   17.37
   5  -5   4  200.55   12.71
  -5   5  -4  163.23   16.90
   5  -5   5   29.74    5.47
  -5   5  -5   37.43    8.46
  -5  -5  -5   32.62    8.42
  -5   5  -5   48.75    9.66
  -5  -5  -6  163.43   18.00
  -5   5  -6  169.28   18.45
  -5   5  -6  148.17   16.68
   5  -5   6  150.47   13.05
  -5   5  -7  359.16   28.35
  -5   5  -7  415.89   28.92
   5  -5   7  451.27   24.57
  -5  -5  -7  410.51   30.05
  -5  -5  -8 1423.02   62.22
  -5   5  -8 1510.60   64.05
   5  -5   8 1619.24   55.08
  -5   5  -9  118.88   17.36
   5  -5   9  139.82   14.84
  -5  -5  -9  137.27   17.60
   5  -5  10 1782.68   63.97
  -5  -5 -10 1634.90   69.98
  -5   5 -10 1699.60   71.86
  -5  -5 -11   29.66    9.47
   5  -5  11   48.38    9.96
  -5  -5 -12  539.91   39.68
  -5   5 -12  509.77   39.03
  -5   5 -13   90.30   17.56
  -5  -5 -13   37.23   10.86
  -5  -5 -14  341.58   32.97
  -5   5 -14  401.74   36.75
  -5   5 -15   55.28   14.84
  -5  -5 -15   56.46   13.71
  -5  -5 -16  507.66   42.37
  -5   5 -16  507.22   43.71
  -5   6  20  253.92   30.10
  -5   6  19   11.57    8.15
   5   6 -19   10.00    8.13
  -5   6  18  185.39   24.18
   5   6 -18  233.61   30.09
   5   6 -17  102.39   20.70
  -5   6  17   99.34   16.82
  -5   6  16  119.67   17.78
   5   6 -16  132.94   22.41
  -5   6  15    3.61    3.70
   5   6 -15   10.72    8.50
  -5   6  15    5.30    5.30
   5   6 -14    9.50    5.81
   5   6 -14    5.07    7.53
  -5   6  14    0.28    6.00
   5   6 -14   -1.69    5.93
  -5   6  14   12.43    5.53
  -5   6  13   -2.62    4.98
   5   6 -13   -4.68    8.04
   5   6 -13   -4.21    4.93
  -5   6  13    7.59    6.07
  -5   6  12   14.07    5.67
   5   6 -12   21.99    9.84
  -5   6  12   20.78    8.55
  -5   6  11  172.69   20.40
   5   6 -11  179.70   22.08
  -5   6  11  197.96   17.15
  -5   6  10   59.71    8.85
   5   6 -10   50.14    8.48
   5   6 -10   61.24   12.77
  -5   6  10   44.25    9.61
   5   6  -9   79.97   10.97
  -5   6   9   83.74   10.04
   5   6  -9   73.91   13.66
  -5   6   9   68.31   12.47
   5   6  -8  106.06   16.11
  -5   6   8   75.62   12.83
  -5   6   8   93.24    9.55
   5   6  -8  109.24   12.77
  -5   6   7   25.20    4.67
   5  -6  -7   32.17    9.89
  -5   6   7   22.44    7.72
   5   6  -7   18.77    4.51
   5   6  -7   13.80    5.74
   5  -6  -6 1043.83   49.66
  -5   6   6 1124.11   50.02
   5   6  -6 1132.14   51.86
   5   6  -6 1081.01   37.51
  -5   6   6 1115.87   34.01
   5   6  -5   30.24    5.21
   5   6  -5   16.38    4.44
   5  -6  -5   29.85    7.43
  -5   6   5   22.50    6.91
   5  -6  -4 2258.48   73.86
   5   6  -4 2152.96   74.10
  -5   6   4 2263.35   73.53
   5  -6  -3  107.04   14.42
   5   6  -3  112.05   10.62
   5   6  -3  102.50   14.41
  -5   6   3  111.74   13.90
   5  -6  -2 1596.12   60.09
   5   6  -2 1462.83   58.79
  -5   6   2 1645.07   61.75
   5   6  -2 1543.91   49.81
   5   6  -2 1627.01   61.59
   5   6  -1    6.83    4.20
   5  -6  -1   10.44    5.03
   5   6  -1   13.00    5.61
   5   6  -1   22.32    4.96
  -5   6   1   17.26    5.03
   5   6   0  856.83   42.58
   5  -6   0 1013.19   45.09
   5   6   0  945.27   35.24
  -5   6   0  944.52   45.21
   5   6   0  958.39   45.38
   5   6   1   11.67    5.52
   5  -6   1    8.23    3.99
   5   6   1    9.17    3.51
  -5   6  -1    8.58    4.70
   5   6   1   15.76    4.78
   5   6   2  833.96   34.44
  -5   6  -2  894.26   43.00
   5   6   2  793.36   42.33
   5  -6   2  862.96   42.13
   5  -6   3   57.88   10.75
   5   6   3   73.40    9.78
  -5  -6  -3   65.04   12.05
  -5   6  -3   56.48   10.72
   5   6   3   59.02   11.00
  -5  -6  -4  348.46   27.18
   5   6   4  376.39   23.33
  -5   6  -4  353.62   26.37
  -5  -6  -5   24.80    8.13
  -5   6  -5   14.99    5.76
  -5   6  -6  413.97   29.76
  -5  -6  -6  484.56   33.48
  -5   6  -7   87.13   13.90
  -5  -6  -7  105.18   15.54
  -5   6  -7  113.31   16.22
  -5  -6  -8  590.49   38.95
  -5   6  -8  583.03   38.75
  -5   6  -9    4.33    6.34
  -5  -6  -9    7.56    5.22
  -5  -6 -10  269.16   27.64
  -5   6 -10  323.53   29.98
  -5   6 -11   -6.39    8.22
  -5  -6 -11    1.23    6.02
  -5   6 -12    4.76    5.31
  -5  -6 -12   27.24   10.62
  -5   6 -13   37.80   12.71
  -5  -6 -13   34.57   10.07
  -5   6 -14   -0.48    5.83
  -5  -6 -14   -6.98    9.16
  -5   6 -15   29.31   10.80
  -5  -6 -15   42.33   12.68
  -5   7  19   66.94   15.50
  -5   7  18  507.67   39.11
  -5   7  18  469.51   40.00
   5   7 -18  524.83   46.15
  -5   7  17  140.44   20.19
   5   7 -17  137.39   23.18
  -5   7  17  143.49   21.67
  -5   7  16  554.41   37.98
  -5   7  16  599.51   43.61
   5   7 -16  604.44   48.03
   5   7 -15  126.20   22.21
  -5   7  15  123.58   18.90
  -5   7  14  488.52   32.58
  -5   7  14  514.21   39.12
   5   7 -14  510.78   42.51
   5   7 -14  502.80   33.91
  -5   7  13  197.80   23.45
   5   7 -13  214.47   26.26
  -5   7  13  193.20   18.99
  -5   7  12  475.66   36.57
   5   7 -12  479.11   39.54
  -5   7  12  522.66   30.68
  -5   7  11  103.70   12.36
  -5   7  11   85.80   15.47
   5   7 -11   99.16   16.99
  -5   7  10  220.94   23.55
   5   7 -10  252.78   26.36
  -5   7  10  308.70   20.65
   5   7  -9   63.08   13.59
  -5   7   9   49.85   10.49
   5   7  -9   70.78   10.33
   5   7  -8   88.51   14.84
   5   7  -8   90.55   10.92
  -5   7   8   92.77   14.44
   5  -7  -7  328.94   28.40
  -5   7   7  375.87   28.96
   5   7  -7  357.39   29.51
   5   7  -7  358.64   21.64
   5  -7  -6  268.17   24.44
  -5   7   6  265.93   24.08
   5   7  -6  233.39   22.90
   5   7  -6  292.58   19.36
   5  -7  -5  127.59   16.13
   5   7  -5  125.60   17.03
   5   7  -5  119.42   12.24
  -5   7   5  129.67   16.66
   5  -7  -4  507.70   32.33
   5   7  -4  519.54   33.84
  -5   7   4  539.17   34.13
   5   7  -4  521.50   26.62
   5  -7  -3   39.76    8.33
   5   7  -3   39.02    9.26
  -5   7   3   29.55    7.97
   5   7  -3   27.34    6.30
   5  -7  -2   44.54    9.81
   5   7  -2   40.89   10.46
  -5   7   2   48.09   10.26
   5   7  -2   50.69    8.42
   5   7  -2   41.05    9.49
   5  -7  -1    7.14    4.57
   5   7  -1   -1.24    5.67
   5   7  -1    8.07    4.51
  -5   7   1    3.69    5.57
   5   7  -1   -2.23    4.27
   5  -7   0   28.52    7.43
   5   7   0   42.99    9.98
   5   7   0   20.52    7.01
   5   7   0   27.01    6.11
  -5   7   0   29.52    8.29
   5   7   1   -0.33    3.63
   5  -7   1    2.50    4.60
   5   7   1    2.12    2.24
   5   7   1    7.34    5.49
  -5   7  -1    4.43    4.60
   5  -7   2    3.83    3.51
   5   7   2   14.65    4.89
  -5   7  -2   17.71    5.76
   5   7   2   14.55    6.39
   5  -7   3  216.94   20.77
   5   7   3  255.38   23.70
   5   7   3  251.61   19.05
  -5   7  -3  267.03   24.05
   5  -7   4    8.72    5.86
   5   7   4   14.26    6.53
   5   7   4   13.45    5.18
  -5   7  -4    7.40    6.05
   5  -7   5  163.90   19.84
  -5  -7  -5  178.06   20.39
   5   7   5  156.96   16.15
  -5   7  -5  166.27   19.51
  -5  -7  -6  418.27   32.47
   5   7   6  459.01   28.97
  -5   7  -6  450.05   32.17
  -5   7  -7   32.14   10.32
  -5   7  -7   23.16    8.82
  -5  -7  -7   24.47    8.28
  -5  -7  -8  756.05   46.20
  -5   7  -8  716.66   45.13
  -5   7  -8  683.61   42.21
  -5  -7  -9  214.36   24.51
  -5   7  -9  235.59   25.96
  -5   7 -10  632.46   44.37
  -5  -7 -10  625.28   43.49
  -5  -7 -11  327.24   31.35
  -5   7 -11  356.55   33.51
  -5  -7 -12  338.52   32.74
  -5   7 -12  322.26   32.68
  -5   7 -13  111.41   19.44
  -5  -7 -13  101.05   18.77
  -5  -7 -14  392.78   36.78
  -5   7 -14  417.16   39.17
  -5   7 -15  110.68   21.08
  -5  -7 -15   97.84   19.69
  -5   8  17   21.37    9.89
   5   8 -17    5.29    8.01
  -5   8  16   29.86   10.90
   5   8 -16   24.87    9.56
   5   8 -15   55.38   14.84
  -5   8  15   47.94   14.23
   5   8 -14   24.91   11.10
   5   8 -14   37.38    9.85
  -5   8  14   31.61   10.74
  -5   8  13   34.94   11.56
   5   8 -13    7.97    6.25
  -5   8  12   42.86   11.77
   5   8 -12   33.16   11.80
  -5   8  11  151.32   20.28
   5   8 -11  163.53   22.42
   5   8 -10   37.05   10.95
  -5   8  10   42.73   11.05
   5   8  -9  119.94   18.59
  -5   8   9  103.88   16.74
  -5   8   8  226.65   24.00
   5   8  -8  277.58   20.63
   5   8  -8  255.42   25.96
   5   8  -7   71.15   14.31
   5  -8  -7   80.41   13.82
   5   8  -7  100.54   12.27
  -5   8   7   78.14   13.79
   5  -8  -6  878.39   47.38
  -5   8   6 1036.78   51.08
   5   8  -6 1044.79   52.23
   5   8  -6  987.16   41.38
   5  -8  -5  697.17   39.97
   5   8  -5  694.23   41.38
   5   8  -5  660.34   32.76
  -5   8   5  716.07   41.33
   5  -8  -4 1284.43   56.76
   5   8  -4 1417.19   61.43
  -5   8   4 1437.48   61.50
   5   8  -4 1516.16   53.24
   5  -8  -3 1363.54   58.09
   5   8  -3 1382.78   60.52
  -5   8   3 1499.06   63.32
   5   8  -3 1555.82   54.96
   5  -8  -2 1368.36   58.35
   5   8  -2 1408.10   60.01
  -5   8   2 1598.38   66.51
   5   8  -2 1550.67   55.70
   5  -8  -1  781.84   41.98
   5   8  -1  873.98   44.94
   5   8  -1  913.83   40.34
  -5   8   1  944.37   49.23
   5   8  -1  923.63   46.31
   5   8   0  694.97   39.68
   5  -8   0  683.36   38.17
   5   8   0  648.54   38.31
   5   8   0  741.79   34.95
  -5   8   0  789.43   44.78
   5  -8   1  770.57   40.52
   5   8   1  730.85   40.57
   5   8   1  770.67   41.71
   5   8   1  767.88   35.56
  -5   8  -1  744.05   44.01
   5  -8   2  637.90   37.07
   5   8   2  622.47   37.53
   5   8   2  622.96   32.13
  -5   8  -2  665.02   40.78
   5   8   2  668.13   38.97
   5  -8   3  404.44   29.64
   5   8   3  456.62   27.51
   5   8   3  446.07   31.28
   5   8   3  408.09   30.87
  -5   8  -3  503.69   35.12
   5  -8   4  527.92   34.00
   5   8   4  551.76   31.36
  -5   8  -4  526.68   36.09
   5   8   4  550.69   36.44
   5  -8   5  386.74   29.66
   5   8   5  386.68   26.67
  -5   8  -5  412.47   31.52
   5   8   5  388.10   30.78
   5  -8   6  368.08   29.10
   5   8   6  360.91   26.68
  -5   8  -6  380.65   30.83
   5   8   7  423.24   29.49
  -5   8  -7  442.02   33.90
  -5  -8  -7  410.66   34.54
  -5   8  -8  417.36   35.56
  -5  -8  -8  368.63   32.81
   5   8   8  378.87   28.99
  -5   8  -8  368.23   31.73
  -5  -8  -9  210.92   24.83
  -5   8  -9  189.36   24.69
   5   8   9  211.78   21.86
  -5   8  -9  191.87   23.09
  -5  -8 -10  422.17   36.33
   5   8  10  417.58   31.78
  -5   8 -10  371.48   34.80
  -5  -8 -11   -2.30    5.96
  -5   8 -11   11.89    7.09
  -5   8 -12  103.77   19.36
  -5  -8 -12  105.60   18.96
  -5   8 -13   -0.55    8.56
  -5  -8 -13    3.79    7.44
  -5   8 -14   -6.08    8.68
  -5  -8 -14   -2.26    6.91
  -5   9  16  317.73   32.88
   5   9 -16  326.41   36.81
  -5   9  15  744.79   50.35
   5   9 -15  743.37   54.79
  -5   9  14  362.78   34.56
   5   9 -14  347.99   36.38
  -5   9  13  850.16   52.46
   5   9 -13  785.17   54.40
   5   9 -12  367.56   35.86
  -5   9  12  288.30   29.95
  -5   9  11  628.66   43.38
   5   9 -11  629.93   46.95
  -5   9  10  257.08   26.69
   5   9 -10  329.16   31.81
  -5   9   9  437.05   34.72
   5   9  -9  468.75   29.90
   5   9  -9  477.53   38.50
   5   9  -8   74.70   14.58
  -5   9   8   96.04   16.45
   5   9  -8  109.19   13.75
   5  -9  -7  907.83   49.21
   5   9  -7  888.99   41.49
   5   9  -7  771.94   47.47
  -5   9   7  808.18   47.09
   5  -9  -6  228.04   22.77
  -5   9   6  199.56   22.51
   5   9  -6  205.59   22.44
   5   9  -6  213.89   19.14
  -5   9   5  442.79   33.77
   5   9  -5  417.81   32.70
   5   9  -5  419.20   27.16
   5  -9  -5  435.93   32.22
   5   9  -4  459.75   33.79
  -5   9   4  515.30   36.58
   5   9  -4  535.27   31.27
   5  -9  -4  469.97   32.82
   5  -9  -3  181.10   19.32
   5   9  -3  170.47   20.28
  -5   9   3  198.55   22.67
   5   9  -3  211.44   19.92
   5  -9  -2  121.93   16.32
   5   9  -2  120.43   14.84
   5   9  -2   99.16   15.41
  -5   9   2  113.83   16.95
   5  -9  -1   70.27   12.31
   5   9  -1   51.24   11.27
   5   9  -1   72.00   11.62
  -5   9   1   64.49   13.44
   5   9  -1   70.94   13.20
  -5   9   0   19.54    8.65
   5  -9   0   37.31    9.78
   5   9   0   22.65    7.86
   5   9   0   18.03    5.28
   5   9   0   18.50    6.57
   5  -9   1    5.75    3.93
  -5   9  -1   26.75   10.29
   5   9   1    0.66    4.67
   5   9   1   22.62    6.42
   5   9   1    7.01    4.93
   5  -9   2   -5.58    6.16
   5   9   2    3.58    4.50
   5   9   2    7.87    5.00
   5   9   2    1.20    4.53
  -5   9  -2    8.93    7.15
   5  -9   3  173.09   18.94
   5   9   3  184.16   20.22
   5   9   3  164.08   16.92
  -5   9  -3  193.48   23.18
   5   9   3  197.89   21.39
   5   9   4   13.92    6.48
   5  -9   4   10.33    4.13
   5   9   4    8.25    4.79
   5   9   4    3.30    5.00
  -5   9  -4    6.85    6.18
   5  -9   5  155.49   18.71
  -5   9  -5  141.11   19.55
   5   9   5  144.98   18.33
   5   9   5  123.12   15.55
   5   9   5  152.95   20.15
   5  -9   6  271.60   25.24
   5   9   6  240.50   21.99
  -5   9  -6  265.84   27.05
   5   9   6  237.52   24.74
   5  -9   7  253.82   25.49
   5   9   7  202.83   23.93
   5   9   7  243.01   22.47
  -5   9  -7  241.00   25.54
   5  -9   8  409.09   32.54
   5   9   8  421.81   31.16
  -5   9  -8  446.14   35.90
   5   9   9  506.89   35.14
  -5   9  -9  505.87   39.18
  -5   9  -9  537.88   42.66
   5  -9   9  552.95   39.26
  -5  -9 -10  280.99   29.99
   5   9  10  264.38   25.88
  -5   9 -10  229.12   27.70
  -5  -9 -11  629.68   46.25
   5   9  11  595.73   40.20
  -5   9 -11  549.86   44.86
  -5  -9 -12  261.70   30.73
   5   9  12  220.61   25.34
  -5   9 -12  229.10   28.99
  -5  -9 -13  321.65   33.86
   5   9  13  310.55   30.15
  -5   9 -13  386.27   38.33
   5   9  14   65.58   14.30
   5  10 -15   28.67    9.42
  -5  10  15   -2.49    7.68
   5  10 -14   19.09   11.58
  -5  10  14   10.77    6.54
   5  10 -13   -8.33    9.36
  -5  10  13    2.21    6.16
  -5  10  12   18.49    6.89
   5  10 -12   25.15   11.80
   5  10 -11   62.42   13.75
  -5  10  11   82.88   16.42
   5  10 -10   82.44   16.63
  -5  10  10   56.74   13.00
   5  10  -9  105.63   18.15
  -5  10   9  146.08   20.53
   5  10  -8   49.79   11.93
  -5  10   8   45.23   11.44
  -5  10   7  225.63   24.93
   5  10  -7  254.92   26.50
   5  10  -6   99.01   16.33
   5 -10  -6   89.48   15.13
  -5  10   6   67.93   13.21
   5 -10  -5  665.56   41.49
  -5  10   5  748.41   46.31
   5  10  -5  715.93   44.58
  -5  10   4   58.37   11.82
   5  10  -4   63.08   10.83
   5  10  -4   54.97   10.54
   5 -10  -3  983.43   49.93
   5  10  -3 1037.13   53.24
  -5  10   3 1070.13   57.30
   5  10  -3 1137.30   50.41
   5 -10  -2   36.66    9.45
  -5  10   2   19.38    8.49
   5  10  -2   40.04    9.47
   5  10  -1  928.86   48.99
   5  10  -1  989.26   46.88
   5 -10  -1  880.44   46.25
  -5  10   0  126.14   19.34
   5 -10   0  106.04   15.52
   5  10   0   99.66   15.18
   5  10   0  100.29   13.97
   5  10   0  113.14   16.25
   5 -10   1  554.58   35.35
   5  10   1  573.90   36.78
   5  10   1  520.98   32.23
  -5  10  -1  644.68   43.62
   5  10   1  541.87   36.48
  -5  10  -2    9.11    6.57
   5 -10   2   29.13    8.65
   5  10   2   18.80    6.88
   5  10   2   16.29    4.86
   5  10   2   16.51    4.08
   5  10   3  309.46   27.02
   5 -10   3  334.44   27.10
   5  10   3  322.94   24.91
  -5  10  -3  397.27   33.76
   5  10   3  354.44   28.88
   5 -10   4   23.38    7.40
   5  10   4   27.20    7.92
   5  10   4   29.07    7.85
  -5  10  -4   24.94    9.18
   5  10   4   24.88    9.18
   5  10   5  460.46   34.42
   5 -10   5  395.89   30.38
   5  10   5  369.30   30.15
   5  10   5  400.70   29.04
  -5  10  -5  454.39   36.14
   5  10   6   16.20    8.37
   5 -10   6    3.37    5.44
  -5  10  -6   36.68   11.95
   5  10   6   34.49    8.86
   5  10   6    4.75    5.03
   5 -10   7  598.15   39.32
   5  10   7  634.20   40.79
   5  10   7  571.86   36.54
   5  10   7  588.23   41.66
  -5  10  -7  645.71   44.39
   5 -10   8   -0.42    5.18
  -5  10  -8   11.26    6.61
   5  10   8    2.17    5.24
   5  10   8   -3.98    4.03
   5 -10   9  202.19   23.50
  -5  10  -9  192.18   26.38
   5  10   9  189.75   21.54
  -5  10  -9  207.78   25.54
   5  10   9  252.81   27.41
  -5  10 -10   41.45   15.06
   5 -10  10   43.30   11.97
   5  10  10   19.17    8.22
   5  10  11   65.39   13.70
  -5  10 -11   96.82   19.53
   5  10  12   -3.25    5.25
   5  10  13   31.30   11.18
  -5  11  13  329.27   33.13
   5  11 -13  379.39   38.86
  -5  11  12    0.52    5.12
   5  11 -12    6.67    8.37
  -5  11  11   92.37   17.97
   5  11 -11   98.17   18.92
   5  11 -10    5.17    7.96
  -5  11  10   16.06    8.94
  -5  11   9  196.70   24.33
   5  11  -9  213.46   27.43
   5  11  -8   61.77   14.82
  -5  11   8   32.14    9.82
  -5  11   7  210.66   24.93
   5  11  -7  226.11   25.97
   5  11  -6   57.29   13.09
  -5  11   6   58.17   13.39
   5 -11  -5  266.94   26.03
  -5  11   5  219.13   25.54
   5  11  -5  256.33   27.14
   5  11  -4   47.18   11.65
   5 -11  -4   44.03   10.90
  -5  11   4   47.11   11.67
   5 -11  -3   42.79   10.56
  -5  11   3   29.89   10.61
   5  11  -3   28.76    8.25
  -5  11   2    6.49    6.93
   5 -11  -2   22.75    7.36
   5  11  -2   15.71    6.93
  -5  11   1   12.75    6.93
   5 -11  -1   10.34    6.11
   5  11  -1   17.35    7.32
  -5  11   0   39.89   11.83
   5 -11   0   31.32    8.39
   5  11   0   13.66    6.89
   5 -11   1   31.09    8.70
   5  11   1   19.38    7.21
  -5  11  -1   29.84   11.35
   5  11   1   27.40    8.10
   5 -11   2    2.86    4.07
   5  11   2   15.91    7.42
  -5  11  -2   12.34    8.02
   5  11   2    7.77    5.26
   5 -11   3   27.72    7.58
   5  11   3    8.96    5.73
  -5  11  -3   24.92   10.35
   5  11   3   18.91    7.08
   5 -11   4   63.00   12.18
   5  11   4   38.68   10.06
   5  11   4   45.78    9.98
  -5  11  -4   64.02   15.59
   5  11   4   42.92   10.44
   5  11   5  104.05   15.67
   5  11   5  110.57   15.88
  -5  11  -5  118.45   19.21
   5  11   5  119.44   18.00
   5  11   6   38.39   10.33
  -5  11  -6   42.83   11.75
   5  11   6   35.27    9.40
   5  11   6   28.42   10.12
   5  11   7  249.00   25.04
   5  11   7  223.58   22.59
  -5  11  -7  228.32   27.06
   5  11   7  224.97   25.02
   5  11   8   24.06    9.10
   5  11   8   30.51    9.32
  -5  11  -8   29.82   11.48
   5  11   8   31.17   10.62
   5  11   9  487.47   35.67
  -5  11  -9  518.30   41.83
   5  11   9  468.97   39.39
  -5  11 -10    1.10    8.05
  -5  11 -10   19.30   11.66
   5  11  11  443.56   39.13
   5  12 -12   13.64    7.69
  -5  12  11   14.55    8.35
   5  12 -11   35.37   12.56
  -5  12  10   11.77    6.80
   5  12 -10   22.00   10.36
   5  12  -9   54.61   13.27
  -5  12   9   48.39   13.80
   5  12  -8    3.78    6.39
  -5  12   8   10.65    8.93
  -5  12   7  312.36   31.68
   5  12  -7  331.41   32.81
   5  12  -6    2.86    5.12
  -5  12   6    0.45    7.26
  -5  12   5  579.94   44.01
   5  12  -5  556.89   41.17
  -5  12   4   66.05   15.85
   5  12  -4   66.96   14.29
  -5  12   3  738.91   50.09
   5  12  -3  678.55   44.38
  -5  12   2   27.23   10.17
   5  12  -2   36.87    9.99
   5  12  -1  701.42   44.27
  -5  12   1  791.09   51.80
   5  12   0  123.19   17.84
  -5  12   0  135.32   21.18
   5  12   1  478.60   35.45
  -5  12  -1  538.77   42.00
   5  12   2   63.06   13.03
   5  12   2   71.58   13.65
  -5  12  -2   73.55   15.80
   5  12   3  204.40   22.55
   5  12   3  203.48   22.96
   5  12   4   33.83   10.57
  -5  12  -4   30.78   10.00
   5  12   4   42.84   11.25
   5  12   5  315.48   28.44
  -5  12  -5  414.75   37.72
   5  12   5  366.47   31.36
  -5  12  -6   34.09   12.11
   5  12   6   38.77   11.17
  -5  12  -7  419.89   37.34
   5  12   7  362.10   32.62
   5  12   8   50.61   13.52
  -5  12  -8   37.66   11.73
   5  12   9  203.12   25.13
  -5  13   9  287.37   31.34
   5  13  -9  246.58   30.42
   5  13  -8  208.60   27.76
  -5  13   8  168.87   23.68
  -5  13   7  227.51   28.24
   5  13  -7  247.78   28.89
   5  13  -6  207.40   26.14
  -5  13   6  197.25   25.78
   5  13  -5  140.96   20.83
  -5  13   5  139.35   21.79
   5  13  -4   12.02    5.37
  -5  13   4   17.93    9.36
  -5  13   3  255.68   30.13
   5  13  -3  240.51   26.91
  -5  13   2    7.80    7.32
   5  13  -2    2.00    4.60
   5  13  -1    8.79    4.86
  -5  13   1   35.52   13.96
   5  13   0    7.40    5.99
  -5  13   0   30.49   12.60
   5  13   1   -9.89    7.74
  -5  13  -1    0.32    8.09
   5  13   2   17.54    5.65
  -5  13  -2    9.79    5.90
  -5  13  -3   19.18   10.39
  -5  13  -4  119.52   21.50
  -5  13  -5   82.19   17.93
   5  14  -6  130.02   21.49
   5  14  -5   92.97   16.96
   5  14  -4  254.12   28.63
   5  14  -3  340.51   32.80
  -5  14   2  608.78   47.56
   5  14  -2  512.43   39.85
   5  14  -1  326.90   30.92
   6   0 -22  264.42   33.45
   6   0 -21    0.56    5.83
  -6   0  21   16.19   10.45
  -6   0  20  743.41   55.26
   6   0 -20  801.08   55.30
  -6   0  19   11.40    7.14
   6   0 -19    8.13    5.48
  -6   0  18  734.87   51.36
   6   0 -18  838.16   54.14
   6   0 -17    6.31    7.73
   6   0 -16 1533.62   70.75
   6   0 -15    2.68    7.01
   6   0 -15    1.71    3.53
   6   0 -14 4071.07  122.66
   6   0 -14 3967.07  111.85
   6   0 -13    2.44    5.67
   6   0 -13   10.11    6.94
   6   0 -12 2668.16   88.13
   6   0 -12 2630.46   80.95
   6   0 -11    0.42    3.38
   6   0 -11    4.35    2.58
   6   0 -11   -3.48    4.54
   6   0 -10  453.73   17.31
   6   0 -10  414.70   28.09
   6   0 -10  392.75   24.57
   6   0  -9    0.49    3.45
   6   0  -9    1.82    0.90
   6   0  -9    1.00    2.28
   6   0  -8  456.63   13.03
   6   0  -8  495.98   25.40
   6   0  -8  533.58   30.24
   6   0  -7    0.61    3.22
   6   0  -7   -0.83    2.81
   6   0  -7    0.89    2.78
   6   0  -6  695.79   33.17
   6   0  -6  682.48   28.66
   6   0  -6  714.79   33.69
   6   0  -5    0.40    2.87
   6   0  -5   -0.08    2.67
   6   0  -5    4.28    2.59
  -6   0   5    2.83    2.10
   6   0  -4   91.13    9.87
   6   0  -4   76.72    9.67
  -6   0   4   89.61    6.42
   6   0  -4   96.36   11.12
  -6   0   3   11.30    2.29
   6   0  -3    2.46    3.05
  -6   0   3    6.89    1.51
   6   0  -3    8.65    4.09
   6   0  -2  163.43   14.44
  -6   0   2  163.46    7.98
   6   0  -2  160.68   13.18
  -6   0   2  164.46    8.75
   6   0  -1    6.20    4.26
  -6   0   1    2.39    1.46
   6   0  -1    5.60    3.40
  -6   0   1    3.88    1.45
  -6   0   0  686.17   24.44
   6   0   0  794.39   34.09
  -6   0  -1    0.96    2.14
   6   0   1    8.83    4.39
  -6   0  -2 1218.60   39.17
  -6   0  -3   -2.14    2.60
  -6   0  -4  225.65   16.45
  -6   0  -5    5.12    4.27
  -6   0  -6  902.57   39.10
  -6   0  -7   -0.86    3.88
  -6   0  -8 2349.49   76.65
  -6   0  -9    1.98    5.47
  -6   0 -10 1871.04   70.92
  -6   0 -11    7.28    7.22
  -6   0 -12 1037.45   53.86
  -6   0 -13    4.40    5.17
  -6   0 -14 1212.70   62.91
  -6   0 -15   10.62    7.33
  -6   0 -16  447.10   39.46
  -6   1  21   -8.50    9.49
   6   1 -21    3.84    6.16
   6  -1 -21    1.30    8.99
  -6  -1  21    4.25    6.60
   6  -1 -20   69.36   16.07
   6   1 -20   82.54   18.36
  -6   1  20   68.50   17.19
  -6  -1  20   99.74   20.94
   6   1 -19    5.37    5.23
   6  -1 -19   12.48    6.92
  -6  -1  19   15.32    8.14
  -6   1  19   25.26   10.96
   6  -1 -18   27.85   11.76
   6   1 -18   22.51   10.98
  -6   1  18    4.40    5.75
   6   1 -17   37.66   10.92
   6  -1 -17   48.72   13.25
  -6   1  17   61.84   12.96
   6   1 -17   39.37   10.07
   6   1 -16   -4.08    6.89
   6   1 -16    7.03    6.37
   6  -1 -16   -0.69    5.60
  -6   1  16    4.26    7.13
   6   1 -15    9.83    5.26
   6   1 -15   18.29    6.94
   6  -1 -15   20.93    8.64
   6  -1 -14  248.98   19.95
   6   1 -14  200.14   22.13
   6   1 -14  239.48   22.82
   6  -1 -13   63.42   11.61
   6  -1 -13   57.62    9.28
   6   1 -13   65.16   11.85
   6   1 -13   60.07   11.89
   6   1 -12  736.34   39.58
   6  -1 -12  755.60   34.36
   6  -1 -12  748.51   41.84
   6   1 -12  820.89   42.90
   6  -1 -11   51.53   10.17
   6  -1 -11   59.32    8.86
   6   1 -11   56.04   10.13
   6  -1 -11   58.88    6.73
   6   1 -11   54.36    9.68
   6   1 -11   49.45    5.76
   6  -1 -10  256.70   13.40
   6  -1 -10  239.73   21.22
   6   1 -10  252.95   20.70
   6  -1 -10  251.49   17.35
   6   1 -10  270.06   12.52
   6   1 -10  246.67   21.25
   6   1  -9   31.16    7.54
   6  -1  -9   32.64    4.03
   6   1  -9   34.56    7.59
   6  -1  -9   32.61    8.25
   6   1  -9   29.18    3.42
   6  -1  -9   34.67    5.88
   6   1  -8  508.67   28.11
   6  -1  -8  541.91   24.57
   6  -1  -8  557.12   30.10
   6   1  -8  513.21   15.06
   6   1  -8  579.07   31.26
   6  -1  -7  197.34   16.99
   6   1  -7  185.63   15.40
   6  -1  -7  211.64   18.95
   6  -1  -7  174.34   12.51
   6   1  -7  172.97    6.11
   6   1  -7  224.60   18.31
   6  -1  -7  176.58   16.62
   6  -1  -6 3345.72   91.59
   6   1  -6 3152.28   84.44
  -6   1   6 3326.89   79.64
   6   1  -6 3162.60   84.36
   6  -1  -6 3054.77   75.93
   6   1  -6 3177.72   87.84
   6  -1  -6 3245.42   89.20
   6  -1  -5  286.75   20.43
   6   1  -5  256.55   16.87
   6   1  -5  252.04   17.91
   6  -1  -5  247.50   14.32
  -6  -1   5  247.26   10.49
  -6   1   5  275.64   15.42
   6   1  -5  236.81   17.91
   6  -1  -5  245.01   18.82
   6  -1  -4 3244.19   85.72
   6   1  -4 3049.91   77.77
   6  -1  -4 3244.69   75.14
   6   1  -4 3251.50   82.58
  -6   1   4 3167.52   71.66
   6   1  -4 3080.00   80.76
   6  -1  -4 3212.83   82.56
   6  -1  -3  269.23   19.26
   6   1  -3  282.97   17.50
  -6  -1   3  249.57   11.71
   6   1  -3  255.71   17.95
  -6   1   3  247.90   13.65
  -6   1   3  248.13    9.38
   6  -1  -3  247.31   16.96
  -6  -1   2 3149.76   71.03
   6   1  -2 3379.04   82.83
   6  -1  -2 3242.30   86.69
  -6   1   2 2914.47   72.11
   6   1  -2 3114.88   83.92
  -6   1   2 3105.82   67.25
   6  -1  -2 3124.63   79.99
   6   1  -1  307.49   19.50
   6  -1  -1  296.79   21.00
   6   1  -1  322.11   20.99
  -6   1   1  301.74   14.77
  -6   1   1  293.31   13.48
  -6  -1   1  316.04   15.33
   6  -1  -1  314.36   17.43
   6  -1  -1  324.75   18.19
  -6  -1   0 5067.23  108.69
   6  -1   0 4937.15  114.80
  -6   1   0 4911.48  106.66
   6   1   0 5185.67  125.14
  -6   1   0 4857.18  106.03
   6   1   1  838.17   40.18
  -6   1  -1  758.43   27.37
  -6   1  -1  778.37   28.25
  -6  -1  -1  778.29   28.98
  -6   1  -2 2587.85   67.02
  -6  -1  -2 2547.94   67.35
  -6   1  -3  172.99   13.70
  -6  -1  -3  172.97   13.87
  -6   1  -4  228.07   16.67
  -6  -1  -4  182.69   15.06
  -6   1  -5  137.00   13.58
  -6  -1  -5  127.17   13.00
  -6  -1  -6  266.94   19.96
  -6   1  -6  292.09   21.38
  -6  -1  -7  102.36   12.87
  -6   1  -7  116.51   14.18
  -6  -1  -8  265.74   22.10
  -6   1  -8  300.49   23.83
  -6   1  -9  134.82   16.46
  -6  -1  -9  121.23   15.80
  -6   1 -10   25.58    7.58
  -6  -1 -10   19.93    7.73
  -6   1 -11   44.55   10.50
  -6  -1 -11   51.39   10.54
  -6   1 -12   46.74   12.65
  -6  -1 -12   37.75   10.31
  -6   1 -13   40.76   10.90
  -6  -1 -13   52.51   12.64
  -6   1 -14   87.70   17.28
  -6  -1 -14   51.80   13.12
  -6   1 -15    2.78    6.88
  -6  -1 -15   11.47    8.88
  -6   1 -16  150.58   22.67
  -6  -1 -16  109.39   19.19
  -6  -2  21   81.72   19.34
  -6   2  21   41.91   13.97
  -6  -2  20  323.74   36.39
  -6   2  20  331.93   35.05
   6   2 -20  352.58   34.91
   6  -2 -20  253.50   32.13
   6  -2 -19  101.94   19.52
   6   2 -19  124.94   19.90
  -6   2  19  124.98   20.94
   6   2 -18  317.54   30.61
   6  -2 -18  270.52   30.88
  -6   2  18  301.23   31.36
   6   2 -18  278.02   29.91
   6   2 -17  125.52   19.34
   6   2 -17  136.04   19.72
   6  -2 -17  123.74   20.79
  -6   2  17   99.07   17.81
  -6   2  16  552.62   40.45
   6   2 -16  587.65   40.59
   6  -2 -16  537.60   40.93
   6   2 -16  550.29   39.12
  -6   2  15  319.89   29.07
   6   2 -15  326.62   29.45
   6  -2 -15  311.94   29.94
   6   2 -15  354.79   30.05
   6   2 -14 1325.65   60.30
  -6   2  14 1346.87   60.55
   6  -2 -14 1317.57   62.59
   6   2 -14 1320.23   60.46
   6   2 -13  511.28   34.54
   6   2 -13  546.98   36.06
   6  -2 -13  470.88   34.44
   6   2 -12 1063.72   50.39
   6  -2 -12 1041.83   50.90
   6   2 -12 1059.11   50.46
   6   2 -12 1007.49   33.88
   6  -2 -11  121.08   10.85
   6  -2 -11  125.22   10.58
   6   2 -11  115.28   15.34
   6  -2 -11  104.10   15.04
   6   2 -11  123.59    9.51
   6  -2 -10  244.78   14.27
   6   2 -10  260.42   13.16
   6   2 -10  266.36   22.36
   6  -2 -10  244.57   21.62
   6   2 -10  281.27   22.78
   6  -2 -10  275.63   15.79
   6   2  -9   43.22    8.93
   6  -2  -9   55.37    6.65
   6   2  -9   33.67    7.48
   6   2  -9   52.78    5.36
   6  -2  -9   49.57    9.14
   6  -2  -8  156.48   17.42
   6  -2  -8  166.60   10.89
   6   2  -8  158.46   15.80
   6  -2  -8  165.51   16.19
   6   2  -8  153.44    8.56
   6   2  -8  142.05   15.09
   6  -2  -7  159.86   17.38
   6  -2  -7  176.44   15.82
  -6   2   7  172.41   14.62
   6   2  -7  183.12   16.48
   6  -2  -7  148.88    9.82
   6   2  -7  175.87   15.74
  -6   2   6  152.95   13.13
   6   2  -6  129.07   13.82
   6  -2  -6  169.82   17.13
   6  -2  -6  131.40    8.89
   6  -2  -6  139.77   13.55
   6   2  -6  173.19   15.51
   6  -2  -5   10.43    3.90
   6  -2  -5   15.59    5.84
   6   2  -5   24.26    4.87
   6   2  -5    9.09    4.19
   6  -2  -5   21.66    3.54
  -6   2   5    6.72    3.03
   6  -2  -5   16.46    4.98
   6   2  -5   11.92    5.04
   6  -2  -4   35.31    4.73
   6  -2  -4   36.70    7.95
   6   2  -4   33.83    5.59
   6   2  -4   52.31    8.75
  -6   2   4   40.96    6.46
   6  -2  -4   31.17    6.05
   6  -2  -3   53.49    7.97
   6   2  -3   54.71    9.16
   6  -2  -3   47.45    8.56
   6   2  -3   52.58    6.59
  -6   2   3   64.92    7.79
   6  -2  -2   53.75    7.60
   6   2  -2   69.99    7.99
  -6  -2   2   53.99    6.64
   6  -2  -2   50.73    8.79
  -6   2   2   57.40    7.56
  -6   2   2   52.71    5.38
   6   2  -2   79.07   10.68
   6  -2  -1    0.55    2.26
  -6   2   1    2.01    1.36
   6   2  -1    2.61    3.12
   6  -2  -1   -1.31    3.27
  -6  -2   1    5.10    2.60
  -6   2   1    3.03    2.18
   6   2  -1    0.31    3.34
   6  -2  -1    5.77    2.30
  -6  -2   0  270.85   16.55
   6  -2   0  292.28   22.11
  -6   2   0  287.01   16.96
   6   2   0  340.83   24.13
   6  -2   0  291.67   15.79
  -6   2   0  294.01   15.73
   6  -2   0  282.16   16.57
  -6  -2  -1  169.53   13.34
  -6   2  -1  186.69   13.44
   6  -2   1  204.36   14.80
   6   2   1  172.23   17.65
  -6   2  -1  188.57   13.32
   6  -2   1  162.91   12.08
  -6  -2  -2  358.79   20.70
   6  -2   2  346.85   17.76
  -6   2  -2  373.36   20.22
  -6   2  -2  353.33   19.87
  -6  -2  -3  217.39   16.44
  -6   2  -3  205.96   15.13
  -6   2  -3  214.53   16.15
  -6  -2  -4   87.70   10.74
  -6   2  -4   87.95   11.03
  -6   2  -5   18.62    5.58
  -6  -2  -5    9.43    4.19
  -6  -2  -6  344.96   23.52
  -6   2  -6  326.03   23.50
  -6   2  -7  264.10   21.98
  -6  -2  -7  271.04   21.66
  -6   2  -8 1451.11   58.31
  -6  -2  -8 1392.18   55.94
  -6   2  -9  416.71   30.42
  -6  -2  -9  439.45   30.31
  -6   2 -10  777.92   43.16
  -6  -2 -10  670.35   39.96
  -6   2 -11  306.83   27.73
  -6  -2 -11  289.25   26.48
  -6  -2 -12  494.18   36.41
   6  -2  12  574.52   40.03
  -6   2 -12  545.03   38.69
  -6  -2 -13  243.28   25.93
  -6   2 -13  265.79   27.93
  -6  -2 -14  784.02   49.62
  -6   2 -14  809.53   51.47
  -6  -2 -15  237.68   27.74
  -6   2 -15  254.90   29.26
  -6  -2 -16  349.18   35.19
  -6   2 -16  349.15   35.21
  -6   3  21  130.66   22.81
  -6  -3  20    8.04    6.77
  -6   3  20   10.38    8.69
   6   3 -19   38.85   11.42
   6   3 -19   33.07   13.25
   6  -3 -19   33.65   13.39
  -6   3  19   35.69   12.74
   6   3 -18   18.88    9.92
   6  -3 -18    7.37   10.09
   6   3 -18   10.86    4.92
  -6   3  18   13.18    8.86
   6   3 -17   13.76    7.93
   6   3 -17   12.17    7.67
   6  -3 -17   15.03    6.35
  -6   3  17   21.81    8.43
   6   3 -16   14.67    7.29
   6  -3 -16   14.76    5.51
  -6   3  16   16.43    8.05
   6   3 -16   19.24    8.37
   6   3 -15   11.71    6.25
   6   3 -15    0.33    5.46
   6  -3 -15    2.73    6.33
  -6   3  15    3.56    5.63
  -6   3  14  225.11   23.18
   6   3 -14  207.54   21.72
   6  -3 -14  254.58   26.25
   6   3 -14  194.19   22.77
  -6   3  13  160.31   18.54
   6   3 -13  141.76   17.75
   6   3 -13  157.02   19.87
   6  -3 -13  132.81   18.27
  -6   3  12  103.66   13.82
   6  -3 -12  140.81   18.21
   6   3 -12  129.12   17.81
   6   3 -12  129.61   11.14
   6   3 -11  349.18   27.98
   6  -3 -11  355.90   27.54
   6   3 -11  291.61   16.81
   6   3 -11  328.84   24.77
   6   3 -10   17.94    6.43
   6   3 -10   10.23    4.52
   6   3 -10   15.02    3.69
   6  -3 -10    9.69    5.18
  -6   3   9  150.73   15.87
   6   3  -9  165.90   17.80
   6   3  -9  164.77   16.50
   6  -3  -9  151.21   16.20
   6  -3  -8  311.04   26.24
  -6   3   8  295.33   21.58
   6   3  -8  278.81   22.91
   6  -3  -8  331.76   23.48
   6   3  -8  308.98   22.33
   6  -3  -7  397.52   11.76
   6  -3  -7  488.69   32.03
  -6   3   7  470.99   26.82
   6   3  -7  428.66   27.47
   6  -3  -7  451.89   26.32
   6   3  -7  449.23   26.40
   6  -3  -6  686.04   36.94
  -6   3   6  731.92   33.67
   6   3  -6  664.67   34.96
   6   3  -6  702.13   33.25
   6  -3  -6  699.94   32.29
   6  -3  -5 1376.69   53.26
   6   3  -5 1414.78   52.12
  -6   3   5 1534.43   49.29
   6  -3  -5 1182.81   28.51
   6  -3  -5 1287.32   44.65
   6  -3  -4  722.05   29.30
   6  -3  -4  738.29   20.17
   6  -3  -4  729.94   35.99
   6   3  -4  768.03   36.01
  -6   3   4  762.46   32.06
   6  -3  -3 1594.08   55.24
   6   3  -3 1538.73   54.24
  -6   3   3 1663.23   50.14
   6  -3  -3 1510.57   43.85
   6  -3  -3 1462.45   48.51
   6  -3  -2 1111.29   45.72
   6   3  -2 1100.22   44.69
  -6   3   2 1089.81   40.43
   6  -3  -2 1112.51   34.87
   6   3  -2 1120.96   46.16
   6  -3  -2 1114.39   39.77
   6  -3  -1 2028.20   67.91
  -6  -3   1 2116.65   59.69
   6   3  -1 2078.86   44.65
  -6   3   1 2022.91   60.79
   6  -3  -1 2017.46   52.13
   6   3  -1 2281.01   71.07
   6  -3  -1 2120.39   58.70
   6  -3   0 2911.48   87.67
  -6  -3   0 2955.92   79.36
  -6   3   0 3092.29   80.65
   6  -3   0 2896.37   68.06
   6   3   0 3137.26   91.94
   6  -3   0 2936.38   66.69
   6  -3   0 2923.05   75.12
   6  -3   1 1228.14   51.09
  -6  -3  -1 1244.52   44.98
  -6   3  -1 1207.16   43.86
   6  -3   1 1268.46   33.79
   6  -3   1 1188.44   39.02
  -6   3  -1 1227.14   42.14
   6  -3   1 1336.93   38.79
   6   3   1 1236.77   53.16
   6  -3   2  835.89   29.31
  -6  -3  -2  804.00   35.37
  -6   3  -2  802.16   34.32
  -6   3  -2  787.21   33.50
  -6  -3  -3  260.83   19.58
  -6   3  -3  274.85   19.12
  -6   3  -3  264.07   19.17
   6  -3   3  280.35   15.09
  -6  -3  -4  131.63   14.20
  -6   3  -4  111.20   12.84
   6  -3   4  125.70    9.65
  -6   3  -4  133.16   13.80
  -6   3  -5   75.24   11.24
  -6  -3  -5   53.75    9.35
   6  -3   5   69.45    6.96
  -6  -3  -6  134.71   14.82
  -6   3  -6  152.50   16.38
   6  -3   6  127.20    9.46
  -6   3  -7  143.51   16.52
  -6  -3  -7  128.51   15.40
  -6  -3  -8  308.58   25.32
  -6   3  -8  314.65   25.75
   6  -3   9   10.69    4.28
  -6   3  -9    6.73    6.34
  -6  -3  -9   12.78    7.29
   6  -3  10   50.34   10.55
  -6   3 -10   49.84   11.63
  -6  -3 -10   56.08   11.54
   6  -3  11   13.95    6.91
  -6  -3 -11    7.74    4.52
   6  -3  12   12.56    8.06
  -6   3 -12   -5.05    4.63
  -6  -3 -12    8.00    6.93
   6  -3  13   76.26   14.46
  -6   3 -13   71.54   16.55
  -6  -3 -13   42.37   10.53
   6  -3  14   23.26    9.36
  -6   3 -14   13.94    8.57
  -6  -3 -14   15.40    7.73
  -6   3 -15  171.46   24.44
  -6  -3 -15  183.76   24.07
   6  -3  15  144.03   21.85
  -6   3 -16   -9.45    9.62
  -6  -3 -16   -2.46    6.80
  -6   4  21  285.64   33.15
   6   4 -20   51.94   14.36
  -6   4  20   72.80   16.59
   6   4 -19  711.19   50.79
  -6   4  19  641.26   47.40
   6   4 -18  193.35   25.65
  -6   4  18  183.18   24.33
   6   4 -18  215.78   25.86
   6   4 -17  921.04   56.42
  -6   4  17  842.89   51.33
   6   4 -17  859.10   51.01
   6  -4 -17  843.51   55.60
   6   4 -16  150.36   21.86
   6   4 -16  131.31   18.77
   6  -4 -16  146.95   22.15
  -6   4  16  125.29   18.41
   6  -4 -15 1799.35   79.03
  -6   4  15 1782.07   72.00
   6   4 -15 1845.54   74.84
   6   4 -15 1761.87   78.75
   6   4 -14  293.08   26.95
  -6   4  14  255.01   23.57
   6  -4 -14  288.81   28.93
   6   4 -14  273.58   28.01
  -6   4  13 2312.23   78.71
   6   4 -13 2174.02   86.85
   6  -4 -13 2437.97   88.05
   6   4 -12  515.40   25.86
  -6   4  12  501.12   31.24
   6   4 -12  500.85   36.42
   6  -4 -12  504.12   35.29
   6   4 -12  488.08   30.92
  -6   4  11  928.20   46.38
  -6   4  11  982.26   42.68
   6   4 -11  949.14   49.58
   6  -4 -11  929.62   47.76
   6   4 -11  985.30   37.03
   6   4 -11  944.26   44.16
   6  -4 -10  135.42   16.59
  -6   4  10  158.36   17.57
   6   4 -10  159.97   18.71
  -6   4  10  176.23   15.90
   6   4 -10  156.95   16.63
  -6   4   9  476.31   30.35
   6   4  -9  475.40   32.02
  -6   4   9  515.47   26.30
   6  -4  -9  448.41   29.76
   6   4  -9  444.74   27.99
  -6   4   8    8.07    3.12
   6  -4  -8    5.87    4.38
  -6   4   8    4.63    4.08
   6  -4  -8   -0.96    3.35
   6   4  -8   12.89    4.58
   6   4  -8    4.43    4.58
   6  -4  -7  380.09   28.54
  -6   4   7  431.47   27.31
   6   4  -7  411.87   28.29
   6  -4  -7  397.17   25.28
   6   4  -7  422.74   25.76
   6  -4  -6   50.40   10.20
   6  -4  -6   58.76    8.86
  -6   4   6   41.81    8.09
   6   4  -6   52.54   10.44
   6  -4  -5  201.67   19.23
   6   4  -5  212.40   19.95
  -6   4   5  191.32   17.28
   6  -4  -5  206.34   16.05
   6  -4  -4  247.62   21.18
   6   4  -4  240.68   20.82
  -6   4   4  228.98   18.42
   6  -4  -4  225.57   15.89
   6  -4  -3   13.23    3.73
   6  -4  -3    5.42    3.87
   6   4  -3   11.68    6.29
   6   4  -3    4.80    1.48
  -6   4   3    6.76    4.12
   6   4  -3   10.44    1.67
   6   4  -2   80.28    6.33
   6   4  -2   77.50   11.67
   6  -4  -2   76.56   11.59
   6   4  -2   69.58    5.64
  -6   4   2   88.05   11.64
   6  -4  -2   80.12    8.26
   6   4  -2   99.58   13.62
   6  -4  -1   74.38    7.43
   6   4  -1   77.25    7.29
   6  -4  -1   61.82   11.01
   6   4  -1   74.23    6.32
  -6   4   1   70.17   10.73
   6   4  -1   87.51   13.09
   6  -4   0  157.31   16.70
  -6  -4   0  182.16   16.05
   6   4   0  152.11    9.97
  -6   4   0  152.55   15.32
   6  -4   0  175.31   10.43
   6   4   0  169.09   18.01
   6  -4   1  762.68   39.13
   6  -4   1  723.64   21.68
  -6  -4  -1  708.51   34.25
   6   4   1  738.52   26.64
  -6   4  -1  815.74   36.50
   6  -4   1  732.68   22.50
   6   4   1  658.01   38.24
   6  -4   1  701.17   28.13
   6   4   2   -5.41    5.42
   6  -4   2   -0.97    4.34
   6  -4   2    3.96    1.92
  -6  -4  -2   -0.55    3.12
  -6   4  -2    1.91    3.90
   6  -4   2    3.23    1.20
  -6  -4  -3  387.46   25.92
  -6   4  -3  443.18   26.36
  -6   4  -3  356.76   24.09
   6  -4   3  445.48   19.55
   6  -4   4    4.57    2.00
  -6   4  -4    5.92    4.77
  -6  -4  -4   -2.26    3.49
  -6   4  -4    2.52    3.86
  -6  -4  -5  426.36   28.57
  -6   4  -5  387.77   25.85
  -6   4  -5  397.85   27.07
  -6  -4  -6  279.85   23.46
  -6   4  -6  267.76   22.87
  -6  -4  -7 1070.94   49.82
  -6   4  -7 1067.94   50.32
  -6  -4  -8  226.54   21.97
  -6   4  -8  212.11   22.02
   6  -4   8  245.65   20.22
  -6  -4  -9 1556.74   65.54
  -6   4  -9 1637.27   67.82
   6  -4   9 1621.70   61.46
   6  -4  10  174.44   18.74
  -6   4 -10  151.22   20.01
  -6  -4 -10  138.36   18.87
   6  -4  11  833.20   44.29
  -6   4 -11  795.69   47.71
   6  -4  12  227.19   23.36
  -6  -4 -12  143.91   20.61
  -6   4 -12  192.21   24.06
  -6  -4 -13  864.73   52.60
  -6   4 -13  949.92   55.75
  -6  -4 -14  153.47   21.88
  -6   4 -14  231.59   28.23
  -6  -4 -15  515.25   42.20
  -6   4 -15  570.38   45.26
  -6   4 -16   95.20   19.24
  -6  -4 -16   55.04   15.29
  -6   5  20   23.60    9.37
   6   5 -20   19.20    9.47
   6   5 -19   35.23   13.19
  -6   5  19   28.27   11.43
   6   5 -18   68.86   16.54
  -6   5  18   90.01   16.77
  -6   5  17    5.59    6.76
   6   5 -17    1.16    6.50
   6   5 -17    5.42    7.86
   6   5 -16   -6.14    7.90
   6   5 -16   -1.84    5.58
  -6   5  16    2.14    4.38
   6  -5 -15   54.66   14.36
   6   5 -15   54.45   14.06
   6   5 -15   68.43   13.78
  -6   5  15   70.49   12.97
   6   5 -14   12.22    8.97
  -6   5  14    8.47    7.36
   6   5 -14   16.20    7.16
   6  -5 -14    5.17    7.22
  -6   5  14    8.04    5.65
   6   5 -13  801.41   49.51
  -6   5  13  823.26   46.15
  -6   5  13  774.08   40.35
   6  -5 -13  807.65   47.94
   6   5 -12   16.34    6.29
   6   5 -12   15.82    5.77
  -6   5  12   20.64    8.46
   6   5 -12   27.50    8.47
   6  -5 -12   20.88    8.17
  -6   5  12   23.91    6.43
  -6   5  11  639.79   38.73
   6   5 -11  581.68   39.67
  -6   5  11  574.84   30.75
   6  -5 -11  654.26   39.42
   6   5 -11  690.92   36.18
   6   5 -10   -0.68    3.61
  -6   5  10   -1.32    2.87
   6   5 -10    1.04    4.28
  -6   5  10    1.44    4.77
   6  -5 -10   -2.85    5.90
  -6   5   9  396.01   28.60
   6   5  -9  399.33   30.48
  -6   5   9  405.41   22.07
   6   5  -9  358.68   24.83
   6  -5  -9  375.17   27.21
   6  -5  -8   19.55    6.03
   6  -5  -8   26.75    9.55
  -6   5   8   17.29    6.67
  -6   5   8   22.32    4.93
   6   5  -8   16.55    6.87
   6   5  -8   20.81    6.31
   6  -5  -7 1600.24   65.42
  -6   5   7 1747.15   63.62
   6   5  -7 1687.58   65.86
  -6   5   7 1651.10   46.70
   6  -5  -7 1661.80   59.08
   6  -5  -6   66.82   11.42
  -6   5   6   76.80   11.69
  -6   5   6   79.57    7.13
   6   5  -6   76.70   12.52
   6  -5  -6   82.42   10.90
   6  -5  -5 2907.94   91.21
   6   5  -5 2892.79   91.30
   6   5  -5 3006.27   67.10
  -6   5   5 2843.16   64.52
   6  -5  -5 2906.20   80.66
  -6   5   4   74.59    4.72
   6  -5  -4   55.65   10.12
   6   5  -4   54.35   10.56
   6   5  -4   60.84    5.69
  -6   5   4   75.21   10.72
   6  -5  -4   69.19    8.98
   6  -5  -3 2884.28   90.46
   6   5  -3 2725.27   88.93
   6  -5  -3 3079.69   77.31
  -6   5   3 3117.05   89.84
   6   5  -3 2926.55   68.20
   6  -5  -2   67.35   10.06
   6   5  -2   63.40   11.07
   6   5  -2   85.96    7.78
  -6   5   2   57.83   10.35
   6  -5  -2   87.01    8.87
   6   5  -2   58.94   10.43
   6   5  -1 3897.83   83.24
   6  -5  -1 3961.19  111.23
   6   5  -1 3922.26  110.83
   6  -5  -1 4117.49   91.83
   6   5  -1 3993.24   90.56
  -6   5   1 3972.39  109.51
   6   5  -1 4022.78  113.97
   6  -5   0   11.90    5.47
   6   5   0   15.09    8.22
   6   5   0   16.57    3.89
  -6   5   0   14.12    5.46
   6  -5   0   10.58    2.96
   6  -5   1 3551.25  104.30
  -6  -5  -1 3559.25  100.33
   6   5   1 3515.97  106.12
   6   5   1 3547.99   85.80
  -6   5  -1 3834.86  103.08
   6  -5   2  112.97   15.07
   6   5   2  129.72   11.57
  -6   5  -2  143.22   15.48
  -6  -5  -2  118.93   14.23
   6   5   2  114.22   15.72
  -6  -5  -3  704.27   38.03
   6  -5   3  769.83   41.04
  -6   5  -3  797.27   38.86
   6   5   3  687.39   40.66
  -6  -5  -4    0.66    4.84
  -6   5  -4   -2.40    5.40
  -6   5  -4    1.47    3.35
  -6  -5  -5  368.35   27.97
  -6   5  -5  379.29   26.63
  -6   5  -5  355.83   26.83
  -6   5  -6   95.31   14.23
  -6  -5  -6   79.29   12.69
  -6   5  -6   84.89   13.26
  -6  -5  -7  584.85   37.10
  -6   5  -7  564.99   36.89
  -6   5  -8   11.25    5.59
  -6  -5  -8   14.48    7.24
  -6  -5  -9  203.05   22.66
  -6   5  -9  246.15   25.31
  -6   5 -10    5.25    7.09
  -6  -5 -10    4.77    5.16
  -6   5 -11   25.28   10.65
  -6  -5 -11   13.22    6.60
  -6   5 -12   71.62   14.64
  -6  -5 -12   94.03   16.11
  -6   5 -13   13.23   10.81
  -6  -5 -13    7.35    7.34
  -6   5 -14   45.50   14.16
  -6  -5 -14   35.39   11.93
  -6   5 -15   35.82   13.01
  -6  -5 -15   68.44   16.47
  -6   6  20    5.42    6.35
  -6   6  19  297.98   32.35
  -6   6  19  365.91   34.11
   6   6 -19  391.17   39.64
  -6   6  18    6.57    5.77
   6   6 -18   11.67   11.10
  -6   6  18   19.82   10.55
  -6   6  17  457.94   37.67
  -6   6  17  495.92   37.17
   6   6 -17  521.46   44.46
  -6   6  16    7.91    6.71
   6   6 -16    0.94    7.00
  -6   6  16    7.34    8.63
  -6   6  15 1025.50   50.33
  -6   6  15 1025.01   55.59
   6   6 -15 1016.81   53.85
   6   6 -15  945.00   58.59
   6   6 -14    7.52    7.49
  -6   6  14   14.14    6.84
  -6   6  14   -1.62    5.05
   6   6 -13 1382.72   68.77
  -6   6  13 1406.67   64.79
  -6   6  13 1387.35   55.44
  -6   6  12    8.36    4.45
   6   6 -12   12.81    7.05
  -6   6  12   13.49    5.76
   6  -6 -12    3.19    6.17
  -6   6  11  559.01   37.54
   6   6 -11  571.93   40.20
  -6   6  11  603.54   30.36
   6  -6 -11  538.40   36.96
   6   6 -11  573.70   32.85
   6   6 -10    2.42    3.59
   6   6 -10    7.51    5.79
  -6   6  10    1.82    4.51
   6  -6 -10    4.17    4.62
  -6   6  10   -1.65    3.25
   6   6  -9   74.34   13.48
  -6   6   9   88.76    9.81
  -6   6   9   63.37   10.79
   6  -6  -9   71.33   11.66
   6   6  -9   94.43   12.91
   6  -6  -8   93.08   14.95
   6   6  -8  112.32   13.31
  -6   6   8  101.70   14.72
   6  -6  -8  115.44   14.88
   6   6  -8  104.32   15.92
   6  -6  -7  244.19   23.91
  -6   6   7  253.82   23.35
   6   6  -7  234.93   23.53
   6  -6  -7  208.68   19.23
   6  -6  -6    3.27    4.62
   6  -6  -6   -1.88    3.36
   6   6  -6    1.17    1.74
  -6   6   6    7.17    5.43
   6   6  -6    2.53    4.16
   6  -6  -5  132.98   16.92
   6   6  -5  164.10   18.52
  -6   6   5  133.29   16.52
   6   6  -5  159.64   11.51
   6  -6  -5  140.15   14.07
   6  -6  -4   29.18    8.21
   6   6  -4   26.60    9.08
  -6   6   4   18.13    6.23
   6   6  -4   22.71    4.37
   6  -6  -4   27.86    6.58
   6  -6  -3    9.29    6.05
   6   6  -3    6.68    5.48
  -6   6   3    0.38    4.30
   6   6  -3   15.93    3.99
   6  -6  -2   88.84   13.53
   6   6  -2  100.26   14.33
   6   6  -2  119.69   10.93
  -6   6   2  111.70   14.49
   6   6  -2  135.34   16.71
   6  -6  -1  157.88   17.59
   6   6  -1  168.20   18.31
   6   6  -1  141.96   12.03
  -6   6   1  134.67   17.01
   6   6  -1  178.30   19.24
   6   6   0   49.98   10.66
   6  -6   0   50.84   10.13
  -6   6   0   56.17   10.79
   6   6   0   47.30    6.88
   6   6   0   60.17   11.71
   6  -6   1  267.41   23.39
   6   6   1  243.25   23.14
   6   6   1  257.92   16.76
  -6   6  -1  267.73   23.70
  -6  -6  -2  147.21   17.21
   6  -6   2  118.53   15.77
  -6   6  -2  117.65   15.34
   6   6   2  111.10   15.60
   6   6   2  116.56   11.77
   6  -6   3  319.24   26.18
  -6  -6  -3  268.44   23.83
   6   6   3  264.86   24.88
   6   6   3  316.64   20.24
  -6   6  -3  271.70   23.35
   6  -6   4    0.44    3.74
   6   6   4    4.75    3.05
  -6  -6  -4    4.45    3.94
  -6   6  -4    3.15    4.55
   6   6   4    3.58    4.48
  -6  -6  -5  281.21   25.10
  -6   6  -5  242.05   22.52
  -6   6  -5  272.65   24.72
  -6   6  -6    6.68    5.62
  -6  -6  -6   -0.66    5.95
  -6   6  -6   10.40    6.37
  -6  -6  -7  793.73   45.34
  -6   6  -7  796.72   45.75
  -6   6  -7  719.82   42.07
  -6   6  -8   10.55    5.56
  -6  -6  -8    9.74    6.20
  -6  -6  -9  891.05   51.05
  -6   6  -9  942.02   52.43
  -6   6 -10    5.32    6.77
  -6  -6 -10    4.89    5.28
  -6  -6 -11  925.43   54.29
  -6   6 -11  939.17   55.54
  -6   6 -12    7.21    7.35
  -6  -6 -12   17.22    7.95
  -6  -6 -13  840.02   53.78
  -6   6 -13  800.37   53.88
  -6   6 -14   30.78   12.64
  -6  -6 -14    9.40    6.50
  -6   7  18    3.27    7.66
   6   7 -18    8.53   10.31
  -6   7  17    1.86    4.94
   6   7 -17    0.69    6.90
   6   7 -16   30.65   11.20
  -6   7  16   25.50    9.20
   6   7 -15   24.55   10.65
  -6   7  15   28.63   10.79
  -6   7  14    0.14    4.69
   6   7 -14   -4.17    8.75
  -6   7  13   56.55   12.73
   6   7 -13   50.04   13.88
  -6   7  12  131.33   18.82
   6   7 -12   75.47   15.99
   6   7 -11   75.02   14.48
  -6   7  11   75.32   14.26
   6   7 -10   62.74   10.91
   6   7 -10   48.77   11.17
  -6   7  10   50.37   11.11
   6   7  -9   92.31   16.04
  -6   7   9   83.18   13.98
   6   7  -9   94.92   13.14
   6   7  -8   15.58    6.39
   6  -7  -8   11.92    7.60
  -6   7   8   23.14    7.28
   6  -7  -7  316.17   27.91
  -6   7   7  343.85   28.01
   6   7  -7  350.00   29.15
   6   7  -7  342.37   19.89
   6  -7  -6  191.77   20.87
  -6   7   6  241.27   22.88
   6   7  -6  219.47   22.89
   6   7  -6  228.39   15.82
   6  -7  -5  764.12   42.54
   6   7  -5  787.80   43.90
  -6   7   5  795.14   42.80
   6   7  -5  816.63   32.22
   6  -7  -4   82.42   13.71
   6   7  -4  122.60   11.65
   6   7  -4  131.46   16.57
  -6   7   4  128.90   16.51
   6  -7  -3  907.12   46.16
  -6   7   3  977.28   48.77
   6   7  -3  999.85   37.76
   6  -7  -2  237.60   22.36
   6   7  -2  235.85   22.38
  -6   7   2  224.13   22.68
   6   7  -2  248.22   17.66
   6   7  -2  202.04   21.42
   6  -7  -1 1355.76   57.97
   6   7  -1 1364.65   58.52
   6   7  -1 1463.55   49.08
  -6   7   1 1487.97   62.59
   6   7  -1 1435.33   60.94
   6   7   0  326.57   26.75
   6   7   0  316.49   20.02
  -6   7   0  364.67   28.87
   6  -7   0  343.28   27.03
   6   7   0  340.82   27.42
   6   7   1 1301.98   56.83
   6  -7   1 1304.23   56.39
   6   7   1 1306.92   57.59
   6   7   1 1271.49   45.35
  -6   7  -1 1346.59   58.71
   6  -7   2   30.16    8.16
   6   7   2   18.95    5.59
  -6   7  -2   32.39    9.18
   6   7   2   31.03    9.08
   6  -7   3  489.23   33.24
   6   7   3  497.86   27.47
  -6   7  -3  550.04   35.36
   6   7   3  457.81   33.40
   6  -7   4    4.65    5.65
   6   7   4    4.79    2.69
  -6  -7  -4   11.81    8.54
  -6   7  -4    3.61    5.28
   6   7   4    8.58    4.67
  -6   7  -5   59.81   11.23
   6  -7   5   56.37   12.00
   6   7   5   66.69   11.03
  -6  -7  -5   64.42   12.52
   6   7   5   82.48   14.41
  -6  -7  -6  201.42   22.46
   6   7   6  179.28   17.54
  -6   7  -6  192.23   21.22
  -6   7  -6  182.70   21.90
  -6   7  -7   69.25   13.59
  -6  -7  -7   84.00   14.94
  -6   7  -7   76.15   13.45
  -6   7  -8   17.33    8.57
  -6  -7  -8   -6.07    7.18
  -6   7  -8    7.59    4.47
  -6   7  -9   82.47   16.41
  -6  -7  -9   64.48   14.51
  -6   7 -10   63.02   14.06
  -6  -7 -10   53.31   13.80
  -6   7 -11   -3.20    7.40
  -6  -7 -11   12.52    8.81
  -6   7 -12    0.38    9.27
  -6  -7 -12    5.43    6.74
  -6   7 -13   19.71    9.00
  -6  -7 -13   35.33   12.56
  -6   7 -14    7.10    6.33
  -6  -7 -14   23.16   11.53
  -6   8  17  352.06   34.28
   6   8 -17  356.25   38.42
  -6   8  16  521.04   41.69
   6   8 -16  592.15   48.90
   6   8 -15  572.85   46.57
  -6   8  15  585.47   43.23
  -6   8  14  819.67   51.56
   6   8 -14  885.13   57.72
  -6   8  13  823.88   50.73
   6   8 -13  828.30   54.59
  -6   8  12  338.61   31.45
   6   8 -12  362.40   34.30
  -6   8  11  464.42   36.00
   6   8 -11  409.70   35.65
   6   8 -10  123.51   19.28
  -6   8  10  132.11   18.42
   6   8  -9  132.06   19.12
  -6   8   9  150.48   19.71
   6  -8  -8  345.17   30.48
  -6   8   8  361.53   30.41
   6   8  -8  349.44   30.80
   6  -8  -7   53.49   11.89
  -6   8   7   46.12   11.43
   6   8  -7   24.98    7.68
   6  -8  -6  121.30   17.55
  -6   8   6  146.75   18.77
   6   8  -6  122.24   17.58
   6  -8  -5  140.94   18.10
   6   8  -5  165.94   20.07
  -6   8   5  178.63   20.90
   6  -8  -4   14.29    7.03
   6   8  -4   11.18    6.12
  -6   8   4   11.36    6.19
   6  -8  -3   28.68    8.09
   6   8  -3   31.04    9.10
  -6   8   3   23.39    8.25
   6  -8  -2    0.20    5.19
   6   8  -2    2.80    4.06
   6   8  -2   -1.13    4.98
  -6   8   2    2.90    5.10
   6  -8  -1   47.36    9.99
   6   8  -1   41.23    9.56
   6   8  -1   65.15    9.74
  -6   8   1   69.29   13.40
   6   8  -1   26.64    8.66
   6  -8   0   70.30   11.84
   6   8   0  106.22   15.56
   6   8   0   88.65   11.20
  -6   8   0   95.48   15.58
   6   8   0   75.17   13.02
   6  -8   1   82.12   13.61
   6   8   1   86.12   13.84
   6   8   1   87.67   11.03
  -6   8  -1   67.31   13.88
   6   8   1   56.41   11.49
   6  -8   2  530.89   34.91
   6   8   2  549.42   35.81
   6   8   2  498.32   28.28
  -6   8  -2  577.70   38.52
   6   8   2  531.93   35.94
   6   8   3   20.90    8.09
   6  -8   3   38.17    9.19
   6   8   3   17.22    5.90
  -6   8  -3   14.00    7.81
   6   8   3   16.46    7.28
   6  -8   4  265.07   24.60
   6   8   4  273.93   21.26
  -6   8  -4  286.82   26.60
   6   8   4  264.49   25.83
   6  -8   5  110.27   16.13
   6   8   5   83.58   12.12
  -6   8  -5   89.83   15.36
   6   8   5   96.10   16.14
  -6   8  -6   98.70   16.01
   6  -8   6   88.16   14.78
   6   8   6  135.19   15.78
  -6  -8  -6  116.68   17.71
   6   8   6   92.20   15.85
   6  -8   7  361.43   30.78
  -6  -8  -7  324.41   31.68
   6   8   7  366.24   27.44
  -6   8  -7  350.26   30.70
  -6   8  -7  344.76   31.82
  -6  -8  -8  555.36   40.74
   6   8   8  477.96   32.84
  -6   8  -8  536.47   39.00
  -6   8  -8  521.13   40.14
  -6  -8  -9  393.15   35.13
   6   8   9  403.75   30.42
  -6   8  -9  402.45   36.23
  -6  -8 -10  559.75   42.28
   6   8  10  526.66   36.14
  -6   8 -10  605.68   45.40
  -6  -8 -11  358.71   34.69
  -6   8 -11  430.54   39.15
  -6  -8 -12  340.80   34.55
  -6   8 -12  322.11   33.98
  -6  -8 -13  337.80   35.29
  -6   8 -13  296.49   33.48
   6   9 -16   15.40   11.26
  -6   9  16   16.08    9.02
   6   9 -15   75.87   18.24
  -6   9  15   51.18   13.13
  -6   9  14   53.96   13.34
   6   9 -14   75.56   16.45
   6   9 -13   56.19   13.81
  -6   9  13   52.61   13.97
  -6   9  12  582.03   42.66
   6   9 -12  591.50   46.24
   6   9 -11   18.83    9.90
  -6   9  11   30.06   10.11
  -6   9  10  491.30   37.58
   6   9 -10  533.41   41.05
   6   9  -9  118.08   19.36
  -6   9   9  142.16   19.57
  -6   9   8  474.02   35.69
   6   9  -8  480.72   37.64
   6  -9  -7  261.34   26.37
  -6   9   7  289.81   27.56
   6   9  -7  333.59   30.33
   6  -9  -6  910.56   50.08
  -6   9   6  917.09   50.96
   6   9  -6  947.65   52.27
   6  -9  -5  347.80   28.81
  -6   9   5  344.98   30.08
   6   9  -5  355.30   30.43
   6  -9  -4 1389.33   62.05
   6   9  -4 1541.04   66.70
  -6   9   4 1575.52   69.50
   6  -9  -3  716.56   41.85
   6   9  -3  635.40   40.77
  -6   9   3  747.48   45.75
   6  -9  -2 1439.34   62.08
   6   9  -2 1441.04   63.40
  -6   9   2 1532.82   68.77
   6  -9  -1  711.90   41.50
   6   9  -1  679.98   41.46
   6   9  -1  723.54   42.77
  -6   9   1  795.29   47.41
   6  -9   0 1489.94   62.68
   6   9   0 1477.47   63.42
  -6   9   0 1551.28   69.15
   6   9   0 1440.17   63.32
   6  -9   1  512.36   34.61
   6   9   1  503.48   35.18
  -6   9  -1  573.30   40.11
   6   9   1  484.35   35.12
   6  -9   2  763.49   42.69
   6   9   2  679.36   41.62
  -6   9  -2  744.50   46.11
   6   9   2  686.04   42.20
   6  -9   3  206.21   21.75
   6   9   3  137.16   18.64
   6   9   3  185.00   17.49
  -6   9  -3  182.02   21.78
   6   9   3  173.74   21.11
   6  -9   4  357.73   29.51
   6   9   4  322.12   28.42
   6   9   4  347.37   24.84
  -6   9  -4  353.76   31.33
   6   9   4  353.77   30.26
   6   9   5   49.51   11.88
   6   9   5   53.45   11.52
   6  -9   5   46.82   10.90
   6   9   5   43.59    9.16
  -6   9  -5   32.80    9.64
   6  -9   6  446.57   33.67
   6   9   6  447.54   30.18
  -6   9  -6  471.49   36.32
   6   9   6  437.15   35.63
   6  -9   7   29.27    9.83
   6   9   7   27.03    8.23
  -6   9  -7   22.78    8.42
   6   9   7   18.58    8.25
   6  -9   8  178.82   22.44
  -6   9  -8  186.97   25.28
   6   9   8  128.88   17.30
  -6   9  -8  140.33   20.38
   6   9   8  151.05   21.98
   6  -9   9   41.95   11.83
  -6   9  -9   48.54   13.28
   6   9   9   50.85   11.60
  -6   9  -9   33.62   11.29
   6  -9  10   30.25   12.12
  -6   9 -10   13.93   10.72
   6   9  10   21.27    8.60
  -6  -9 -10   21.36   11.27
  -6   9 -11   -5.04    8.05
   6   9  11  -14.69    8.64
  -6  -9 -11   11.14    8.12
  -6   9 -12    2.83    9.26
   6   9  12    0.46    5.31
  -6  -9 -12   -5.35    5.66
   6  10 -15  105.16   21.51
  -6  10  15  127.56   20.88
  -6  10  14  660.84   47.74
   6  10 -14  697.01   53.64
  -6  10  13   41.15   12.38
   6  10 -13   41.31   12.99
  -6  10  12  408.72   36.23
   6  10 -12  465.49   41.31
   6  10 -11  146.23   22.11
  -6  10  11  114.16   18.18
   6  10 -10  215.96   26.86
  -6  10  10  178.79   23.07
   6  10  -9    5.16    7.26
  -6  10   9    0.40    5.94
   6  10  -8  170.40   23.13
  -6  10   8  160.49   20.79
   6  10  -7   12.00    6.59
   6 -10  -7    1.63    5.00
  -6  10   7    7.46    5.01
   6 -10  -6   75.21   14.44
  -6  10   6   99.29   17.32
   6  10  -6   81.46   15.23
   6 -10  -5   -0.54    5.07
  -6  10   5    2.72    5.90
   6  10  -5   -3.78    5.04
   6 -10  -4   14.63    5.11
  -6  10   4   18.61    7.38
   6  10  -4    1.24    5.76
   6 -10  -3    2.35    4.50
   6  10  -3   -5.06    7.30
  -6  10   3    0.94    6.00
   6 -10  -2   11.42    6.25
   6  10  -2   -0.08    5.22
  -6  10   2   14.01   10.00
   6 -10  -1  135.62   17.99
   6  10  -1  105.01   16.23
  -6  10   1  144.50   20.79
   6 -10   0   60.59   11.53
   6  10   0   41.68   10.76
  -6  10   0   48.73   13.45
   6  10   0   46.60   11.40
   6 -10   1   52.02   10.76
   6  10   1   45.89   10.45
  -6  10  -1   46.43   13.29
   6  10   1   63.10   12.60
   6 -10   2  215.00   22.60
   6  10   2  233.47   24.15
   6  10   2  238.49   24.55
   6  10   3   -1.64    6.24
   6  10   3    1.25    5.12
   6 -10   3   -5.68    4.91
  -6  10  -3   15.66    7.87
   6 -10   4  233.76   23.80
   6  10   4  249.36   25.39
  -6  10  -4  278.09   28.32
   6  10   4  249.51   25.57
   6  10   5   62.75   13.02
   6 -10   5   94.94   15.33
  -6  10  -5   80.76   15.41
   6  10   5   60.00   12.74
   6 -10   6  240.25   25.07
   6  10   6  276.24   26.88
  -6  10  -6  256.54   28.04
   6  10   6  251.16   26.54
   6  10   7  143.03   19.63
  -6  10  -7  134.45   20.37
   6 -10   7  115.90   17.48
   6  10   7  147.50   21.39
   6 -10   8  391.81   33.38
  -6  10  -8  391.29   35.81
   6  10   8  386.12   34.63
  -6  10  -8  426.42   38.52
  -6  10  -9  129.76   21.75
   6 -10   9  124.24   19.58
  -6  10  -9  126.35   20.77
   6  10   9  129.97   21.14
   6 -10  10  696.36   47.59
  -6  10 -10  809.65   54.98
   6  10  10  664.69   48.31
   6 -10  11   39.47   11.41
   6  10  11   28.32   11.84
   6 -10  12  583.44   44.53
  -6  11  13    3.12    7.58
   6  11 -13   -1.12    9.48
  -6  11  12   39.28   12.25
   6  11 -12   27.07    9.51
   6  11 -11   33.61   12.78
  -6  11  11   31.90   10.48
   6  11 -10  120.60   21.25
  -6  11  10  143.66   21.82
   6  11  -9   -3.40    7.97
  -6  11   9    5.72    7.00
   6  11  -8   78.96   16.19
  -6  11   8   39.84   10.24
   6  11  -7    8.54    6.44
  -6  11   7   -0.82    5.10
   6 -11  -6  119.55   18.35
  -6  11   6  140.34   20.07
   6  11  -6  151.21   21.88
   6 -11  -5    0.47    5.78
  -6  11   5   10.94    5.77
   6  11  -5    7.49    6.28
   6 -11  -4  497.54   35.99
  -6  11   4  506.61   40.77
   6  11  -4  503.88   37.78
   6 -11  -3   -6.19    5.73
  -6  11   3   11.18    8.15
   6  11  -3   10.28    4.76
   6 -11  -2  865.34   47.35
   6  11  -2  781.60   47.41
  -6  11   2  908.57   54.89
   6 -11  -1   13.07    6.48
   6  11  -1    4.90    5.45
  -6  11   1    9.46    7.90
   6 -11   0  552.22   37.27
   6  11   0  514.14   36.84
   6  11   0  530.92   37.93
   6 -11   1   -5.29    7.25
   6  11   1   -4.49    5.61
  -6  11  -1   12.94    9.40
   6  11   1    1.40    5.44
   6 -11   2  234.91   24.00
   6  11   2  276.95   26.51
  -6  11  -2  272.40   29.23
   6  11   2  249.65   25.76
   6 -11   3   21.78    8.99
   6  11   3    3.86    4.98
  -6  11  -3   17.43    9.40
   6  11   3    2.43    5.20
   6 -11   4  156.13   19.70
   6  11   4  220.90   24.03
  -6  11  -4  206.95   25.42
   6  11   4  185.50   22.66
   6 -11   5   21.89    8.32
   6  11   5    5.26    5.32
   6  11   5   26.15    9.12
  -6  11  -5   25.11   10.39
   6 -11   6   65.14   12.89
   6  11   6   65.93   13.52
  -6  11  -6   49.30   12.93
   6  11   6   47.12   12.61
   6  11   7   19.71    8.53
   6 -11   7   24.47    8.41
  -6  11  -7   21.28    8.64
   6  11   8   67.43   15.41
  -6  11  -8   54.05   15.37
   6  11   8   76.41   14.86
  -6  11  -8   48.43   13.96
  -6  11  -9    1.49    5.77
   6  11   9    6.62    6.57
  -6  11  -9   15.56    9.69
   6  11   9   14.75    8.79
  -6  12  11    5.35    7.49
   6  12 -11   -2.55    7.03
  -6  12  10  296.15   31.72
   6  12 -10  308.33   33.56
   6  12  -9   65.43   15.26
  -6  12   9   42.88   12.08
   6  12  -8  111.62   19.35
  -6  12   8  102.00   18.43
   6  12  -7   65.90   14.64
  -6  12   7   70.78   16.76
   6  12  -6   50.88   13.08
   6 -12  -6   26.65    8.23
  -6  12   6   51.63   13.76
   6 -12  -5   10.12    6.82
  -6  12   5   10.35    7.66
   6  12  -5   11.29    6.87
   6 -12  -4   43.57   10.79
  -6  12   4   57.14   15.51
   6  12  -4   22.20   10.01
   6 -12  -3   12.28    7.15
  -6  12   3   -2.91    7.22
   6  12  -3    4.34    6.70
   6 -12  -2   14.22    5.94
  -6  12   2    4.36    7.25
   6  12  -2    9.60    7.48
  -6  12   1   12.81   10.59
   6 -12  -1    3.01    3.98
   6  12  -1    7.34    7.21
  -6  12   0   45.95   13.77
   6  12   0   20.40    7.23
   6  12   1  109.24   17.14
  -6  12  -1  154.20   23.24
   6  12   1  130.70   19.30
   6  12   2   64.80   12.82
  -6  12  -2   84.97   17.61
   6  12   2   62.84   13.75
   6  12   3  191.66   22.85
  -6  12  -3  199.69   25.89
   6  12   3  168.60   21.78
   6  12   4  120.58   18.98
  -6  12  -4  169.31   24.95
   6  12   4  179.48   22.55
   6  12   5   59.30   13.37
   6  12   5   58.07   14.27
  -6  12  -5   63.43   14.79
  -6  12  -6  188.36   25.56
   6  12   6  138.89   19.39
   6  12   6  199.57   24.18
   6  12   7   54.15   14.46
   6  12   8  222.73   25.90
   6  13  -9  170.96   25.27
  -6  13   8  253.44   30.23
   6  13  -8  319.78   33.79
   6  13  -7   86.03   16.94
  -6  13   7   87.38   18.50
  -6  13   6  243.47   29.27
   6  13  -6  272.64   29.63
   6  13  -5  214.09   25.94
  -6  13   5  188.85   26.43
  -6  13   4  671.78   49.53
   6  13  -4  635.25   45.32
  -6  13   3  463.09   41.38
   6  13  -3  381.07   34.29
   6  13  -2  843.44   51.41
  -6  13   2 1016.57   61.62
   6  13  -1  336.19   31.31
  -6  13   1  304.27   32.19
   6  13   0  460.39   36.86
  -6  13   0  688.22   49.14
   6  13   1   65.12   13.99
  -6  13  -1  111.72   19.89
   6  13   2  362.13   32.17
  -6  13  -2  405.67   38.03
   6  13   2  388.05   33.19
   6  13   3   85.89   15.50
  -6  13  -3   53.30   14.61
   6  13   3   80.45   15.52
   6  13   4  215.76   25.17
   6  13   5  169.31   22.18
   6  13   6   87.04   16.45
   6  14  -5    8.01    5.57
   6  14  -4   18.28    6.80
   6  14  -3    5.70    6.86
   6  14  -2   44.40   12.48
   6  14  -1    3.19    5.72
   6  14   0   59.14   13.21
   6  14   1   19.20    7.48
   7   0 -22   -3.43    6.92
   7   0 -21   -2.54    7.29
  -7   0  21    3.06    7.88
   7   0 -20    7.04    7.47
  -7   0  20   12.64    9.06
   7   0 -19   12.87    7.67
  -7   0  19    6.29    5.82
   7   0 -18   -1.95    7.08
   7   0 -17   45.71   12.38
   7   0 -16   -7.54    7.43
   7   0 -16    6.62    5.29
   7   0 -15  758.51   47.01
   7   0 -15  889.14   43.67
   7   0 -14    5.30    5.10
   7   0 -14    5.61    5.46
   7   0 -13 2192.16   80.35
   7   0 -13 2059.17   70.88
   7   0 -12    1.67    3.64
   7   0 -12   -0.68    5.66
   7   0 -11 1778.05   67.95
   7   0 -11 1812.27   62.08
   7   0 -10   -0.57    3.20
   7   0 -10    9.73    6.60
   7   0  -9 2883.97   81.97
   7   0  -9 3088.66   92.67
   7   0  -8    1.52    3.90
   7   0  -8    4.89    2.97
   7   0  -7 4041.77   99.88
   7   0  -7 3903.33  100.20
   7   0  -6    4.17    3.36
   7   0  -6    2.01    2.26
  -7   0   6    6.56    2.55
   7   0  -5 2476.68   69.04
   7   0  -5 2493.80   64.65
   7   0  -5 2343.52   68.42
   7   0  -4   -0.92    3.36
   7   0  -4    5.25    3.37
   7   0  -4   -0.62    3.68
  -7   0   4    4.05    1.18
  -7   0   4    8.84    2.05
  -7   0   3 2516.51   57.94
  -7   0   3 2672.89   57.67
   7   0  -3 2667.94   75.32
   7   0  -2   -3.31    3.90
  -7   0   2    5.04    2.20
   7   0  -2    5.73    3.78
  -7   0   2    3.15    1.50
   7   0  -2    1.52    4.00
   7   0  -1 7200.23  170.59
   7   0  -1 7143.43  165.13
  -7   0   1 7490.41  151.02
   7   0   0   -3.00    5.01
  -7   0   0    2.51    2.92
   7   0   0    3.55    4.21
   7   0   1 4706.25  120.38
  -7   0  -1 4235.14  100.42
  -7   0  -2    1.38    3.41
  -7   0  -3  907.94   35.99
  -7   0  -4   -2.26    2.92
  -7   0  -5  295.61   21.03
  -7   0  -6    4.81    4.31
  -7   0  -7  130.09   15.17
  -7   0  -8   -3.63    5.72
  -7   0  -9   11.17    6.09
  -7   0 -10   -4.28    5.68
  -7   0 -11   59.19   12.89
  -7   0 -12   -0.60    5.58
  -7   0 -13  291.00   29.12
  -7   0 -14   -0.47    7.90
  -7   0 -15  394.15   37.37
   7   1 -22   13.59    6.21
   7   1 -21  640.28   50.73
  -7  -1  21  661.05   52.93
  -7   1  21  565.56   48.67
   7  -1 -21  689.66   53.45
  -7   1  20   34.42   13.39
   7   1 -20   21.07   10.38
   7  -1 -20   32.70   11.47
  -7  -1  20   25.99   10.60
  -7   1  19  351.72   35.29
   7   1 -19  340.23   34.67
   7  -1 -19  396.53   37.83
  -7   1  18   11.10    6.54
   7   1 -18   10.19    6.46
   7   1 -18   -4.02    6.76
   7  -1 -18    1.55    6.08
   7   1 -17  444.49   33.32
  -7   1  17  418.58   36.11
   7   1 -17  428.47   36.57
   7  -1 -17  408.64   36.55
   7   1 -16   45.45   12.24
   7   1 -16   54.95   11.70
   7  -1 -16   21.06    9.10
   7   1 -15 1242.95   61.50
   7  -1 -15 1336.51   64.01
   7   1 -15 1285.53   58.03
   7   1 -14   94.48   14.75
   7   1 -14  135.19   19.24
   7  -1 -14   95.50   15.92
   7   1 -13 1771.49   71.07
   7   1 -13 1594.23   64.45
   7  -1 -13 1744.71   70.96
   7  -1 -13 1686.63   57.63
   7   1 -12    3.92    4.98
   7  -1 -12    1.15    4.70
   7  -1 -12    9.66    4.65
   7   1 -12   17.61    7.04
   7   1 -11  760.43   41.68
   7   1 -11  779.69   39.46
   7  -1 -11  793.52   42.13
   7  -1 -11  773.67   34.10
   7   1 -10   17.71    6.31
   7   1 -10   26.46    6.57
   7  -1 -10    3.55    4.00
   7  -1 -10   15.13    4.37
   7  -1  -9  330.70   24.82
   7   1  -9  347.94   23.50
   7  -1  -9  326.76   19.70
   7   1  -9  331.54   24.94
   7   1  -8   37.28    8.60
   7  -1  -8   34.75    8.09
   7  -1  -8   38.94    6.88
   7  -1  -8   42.67    8.56
   7  -1  -8   26.43    7.22
  -7   1   8   41.28    6.91
   7   1  -8   30.66    7.00
   7  -1  -7   51.16    9.97
   7  -1  -7   37.08    8.47
   7   1  -7   38.22    7.31
   7   1  -7   30.76    7.05
  -7   1   7   35.85    6.22
   7  -1  -7   41.94    6.30
   7   1  -6    8.06    4.28
   7  -1  -6   10.71    3.90
   7  -1  -6   21.79    6.73
   7   1  -6   14.58    5.12
   7   1  -6    4.03    3.72
  -7  -1   6   12.09    2.50
  -7   1   6    4.25    2.04
   7  -1  -6    6.40    2.89
   7  -1  -5   10.29    4.67
   7  -1  -5   15.16    5.28
   7   1  -5    8.65    3.48
   7  -1  -5    4.28    2.71
   7   1  -5    9.32    4.31
  -7   1   5    6.64    2.19
  -7  -1   5    8.90    1.44
   7   1  -5    8.29    3.16
   7  -1  -4    8.62    3.79
   7  -1  -4    8.06    3.06
   7   1  -4    9.83    3.98
   7  -1  -4    4.54    4.17
   7   1  -4   13.17    3.93
  -7   1   4    5.60    1.10
  -7   1   4    2.78    1.48
   7   1  -4   12.15    5.59
   7  -1  -3  141.81   14.61
   7   1  -3  154.79   13.88
  -7   1   3   99.27    8.78
  -7  -1   3   95.30    7.61
  -7   1   3   98.30    6.30
   7  -1  -3  167.76   14.89
   7   1  -2   62.87    9.16
   7  -1  -2   72.24   10.76
   7   1  -2   72.85   10.34
  -7  -1   2   43.82    5.49
  -7   1   2   56.19    6.40
  -7   1   2   50.58    5.14
   7  -1  -2   75.52    9.42
  -7  -1   1 1464.93   42.03
   7   1  -1 1529.16   54.17
   7   1  -1 1520.42   52.64
   7  -1  -1 1579.34   56.51
   7  -1  -1 1475.20   47.02
  -7   1   1 1466.32   39.52
   7  -1  -1 1535.77   48.27
  -7   1   0   12.65    3.36
   7   1   0   16.58    6.05
   7  -1   0   12.26    4.94
  -7   1   0   10.91    3.28
  -7  -1   0   18.73    3.83
   7  -1   0   11.09    4.02
   7   1   1 2141.30   74.34
  -7   1  -1 1899.12   54.50
   7  -1   1 2150.14   67.46
  -7  -1  -1 1964.97   56.20
  -7   1  -2    9.74    3.55
  -7  -1  -2    1.98    2.88
  -7   1  -3  970.91   37.19
  -7  -1  -3  896.16   36.36
  -7   1  -4   16.66    4.92
  -7  -1  -4   13.53    4.83
  -7   1  -5 1294.82   48.80
  -7  -1  -5 1249.11   48.23
  -7   1  -6    5.36    4.58
  -7  -1  -6    6.15    3.83
  -7   1  -7 1476.30   57.88
  -7  -1  -7 1446.49   56.68
  -7   1  -8   43.93    9.90
  -7  -1  -8   54.52   10.63
  -7   1  -9  616.69   37.98
  -7  -1  -9  594.38   36.75
  -7   1 -10   33.94   10.09
  -7  -1 -10   30.53    9.08
  -7   1 -11  619.72   41.17
  -7  -1 -11  655.60   41.53
  -7   1 -12   22.95    8.06
  -7  -1 -12   27.96   10.50
  -7   1 -13 1337.27   66.55
  -7  -1 -13 1230.46   63.47
  -7   1 -14   91.58   17.73
  -7  -1 -14  113.61   20.10
  -7  -1 -15  438.79   38.68
  -7   1 -15  538.70   43.73
   7  -2 -21    6.75    8.10
  -7   2  21   26.22   12.59
   7   2 -21   27.76   11.56
   7   2 -20   17.55    7.21
   7  -2 -20   28.21    9.73
  -7   2  20   34.38   10.77
   7   2 -19   17.78    9.28
   7  -2 -19   25.30   10.04
   7   2 -19   -1.45    6.43
  -7   2  19   22.63   10.65
   7   2 -18   -4.50    5.54
  -7   2  18   12.85    8.68
   7   2 -18    4.80    4.81
   7  -2 -18   12.63    8.18
   7   2 -17   -1.34    4.59
   7   2 -17    2.88    6.99
   7  -2 -17   13.08    7.86
  -7   2  17   -0.63    6.29
   7   2 -16   -1.28    5.84
   7  -2 -16   -5.92    7.31
  -7   2  16    6.47    5.91
   7   2 -16    2.27    6.20
   7   2 -15  173.02   21.42
   7  -2 -15  193.95   23.30
   7   2 -15  230.06   24.05
   7  -2 -14  221.56   24.28
   7   2 -14  226.50   23.89
   7   2 -14  239.69   23.99
   7   2 -13  434.46   32.60
   7  -2 -13  437.25   33.57
   7   2 -13  454.47   32.75
   7   2 -12  438.44   31.13
   7   2 -12  399.43   30.76
   7  -2 -11  315.95   25.70
   7   2 -11  265.92   23.36
   7  -2 -11  323.26   18.08
   7   2 -11  298.18   24.71
   7   2 -10   42.89    8.78
   7   2 -10   58.28   10.03
   7  -2 -10   53.40    6.90
   7  -2 -10   47.55   10.13
   7  -2  -9  345.77   25.26
  -7   2   9  329.14   22.66
   7   2  -9  310.08   23.81
   7  -2  -9  384.46   18.33
   7   2  -9  368.38   26.31
   7  -2  -8  287.91   24.86
   7  -2  -8  287.24   21.57
  -7   2   8  313.27   21.07
   7   2  -8  305.02   22.53
   7  -2  -8  297.87   15.70
   7   2  -8  293.59   10.82
   7   2  -8  331.05   24.23
   7  -2  -7  666.55   37.54
  -7   2   7  746.59   32.09
   7   2  -7  645.08   33.76
   7  -2  -7  595.42   23.33
   7  -2  -7  638.82   32.60
   7   2  -7  655.85   34.31
   7  -2  -6  255.02   21.81
   7   2  -6  204.62   15.75
  -7  -2   6  218.31    8.82
   7   2  -6  232.38   19.33
  -7   2   6  243.82   17.15
   7  -2  -6  226.67   12.73
   7  -2  -6  231.67   18.13
  -7   2   6  213.02    7.10
   7   2  -6  224.65   18.92
   7  -2  -6  246.87   20.27
   7  -2  -5  115.07   14.64
   7   2  -5  102.46   10.62
   7  -2  -5  109.58    8.96
   7   2  -5  111.75   13.58
  -7   2   5  125.44   11.63
   7  -2  -5  103.25   11.40
   7   2  -5  131.42   13.97
  -7   2   5   99.31    5.37
   7  -2  -5  111.72   13.15
   7  -2  -4   37.00    7.29
  -7   2   4   46.90    4.30
   7  -2  -4   52.08    8.97
   7   2  -4   45.35    8.71
   7   2  -4   36.23    6.33
  -7   2   4   42.51    6.51
   7  -2  -3  388.99   25.86
   7   2  -3  386.92   20.83
   7   2  -3  418.22   26.12
  -7   2   3  355.62   19.94
   7  -2  -3  423.02   24.31
   7   2  -2  410.16   22.06
   7  -2  -2  376.47   25.68
  -7  -2   2  323.05   17.61
  -7   2   2  356.25   19.64
   7   2  -2  361.11   24.21
   7  -2  -2  366.70   21.48
   7   2  -1 1617.80   52.52
  -7  -2   1 1475.49   46.59
   7   2  -1 1590.77   58.59
  -7   2   1 1486.65   46.63
   7  -2  -1 1498.44   48.91
   7  -2  -1 1503.62   57.90
   7  -2  -1 1466.40   44.57
  -7   2   1 1514.14   43.12
  -7  -2   0 1274.94   42.48
   7  -2   0 1212.42   51.57
  -7   2   0 1283.33   41.50
   7   2   0 1258.91   53.04
   7  -2   0 1207.84   40.53
  -7   2   0 1234.37   39.33
   7  -2   0 1219.35   42.26
  -7  -2  -1 1184.10   42.25
   7  -2   1 1218.62   51.96
  -7   2  -1 1294.09   41.61
   7   2   1 1216.59   54.91
   7  -2   1 1248.85   44.40
  -7   2  -1 1180.19   40.75
   7  -2   1 1197.96   40.91
  -7  -2  -2  102.12   11.38
  -7   2  -2   91.55   10.04
   7  -2   2   94.55    9.62
   7   2   2   86.72   13.65
  -7   2  -2   99.33   10.84
  -7  -2  -3  102.27   11.80
  -7   2  -3  144.24   13.62
  -7   2  -4   29.00    7.00
  -7  -2  -4   16.54    5.45
  -7   2  -5   39.55    8.27
  -7  -2  -5   34.51    7.51
  -7  -2  -6  145.28   15.59
  -7   2  -6  131.47   14.90
  -7   2  -7   32.13    8.95
  -7  -2  -7   21.53    7.61
  -7   2  -8    5.89    4.12
  -7  -2  -8   21.00    6.86
  -7   2  -9   -4.96    7.61
  -7  -2  -9    7.21    4.03
  -7   2 -10   -2.51    5.36
  -7  -2 -10    9.84    7.21
  -7   2 -11   99.59   16.13
  -7  -2 -11   92.45   15.13
  -7   2 -12   19.45    8.53
  -7  -2 -12   11.77    7.63
  -7  -2 -13  241.36   26.97
  -7   2 -13  338.06   32.78
  -7   2 -14   70.73   17.35
  -7  -2 -14   51.85   13.12
  -7  -2 -15  235.91   28.83
  -7   2 -15  242.83   29.20
  -7   3  21  132.92   21.62
   7   3 -20  348.72   34.60
  -7   3  20  323.53   33.99
   7   3 -20  292.09   32.59
   7  -3 -20  345.65   37.89
   7   3 -19   91.46   18.21
   7   3 -19   76.29   15.60
   7  -3 -19   84.97   18.34
  -7   3  19   74.26   16.16
   7   3 -18  109.85   18.55
  -7   3  18  176.29   23.14
   7   3 -18  158.43   21.88
   7  -3 -18  150.11   23.63
   7   3 -17   35.30   10.08
   7   3 -17   40.90   11.93
   7  -3 -17   55.87   14.19
  -7   3  17   44.88   12.28
  -7   3  16  455.14   35.67
   7   3 -16  516.12   38.46
   7  -3 -16  513.01   40.39
   7   3 -16  525.43   39.60
   7   3 -15  458.34   35.21
  -7   3  15  435.65   33.28
   7  -3 -15  494.61   38.17
   7   3 -15  478.03   36.98
   7   3 -14  961.88   52.67
  -7   3  14  987.26   49.96
   7   3 -14  956.32   51.93
   7  -3 -14 1040.99   55.50
  -7   3  13  537.95   34.30
   7   3 -13  503.48   36.04
   7  -3 -13  523.43   36.98
   7   3 -12  483.03   34.22
   7  -3 -12  495.81   34.58
   7   3 -12  507.36   33.06
  -7   3  11  211.50   20.34
   7   3 -11  199.72   21.17
   7  -3 -11  252.97   23.48
   7   3 -11  217.17   20.72
   7  -3 -10  154.55   17.46
  -7   3  10  180.86   18.26
   7   3 -10  177.51   18.86
   7   3 -10  165.20   17.80
   7   3  -9    0.19    5.10
   7   3  -9    1.01    3.76
   7  -3  -9    2.65    4.48
  -7   3   9    5.38    3.98
   7  -3  -9    6.12    4.18
   7  -3  -8  169.29   19.79
  -7   3   8  173.64   16.61
   7   3  -8  154.58   17.06
   7   3  -8  168.47   17.05
   7  -3  -8  171.65   16.93
   7  -3  -7   60.00   11.13
  -7   3   7   71.41   10.24
   7   3  -7   54.07    9.87
   7  -3  -7   49.05    4.09
   7  -3  -7   56.97    9.35
   7   3  -7   52.80    9.87
   7  -3  -6   22.07    2.85
   7  -3  -6   22.77    8.04
   7   3  -6   30.22    8.22
  -7   3   6   21.39    5.82
   7  -3  -6   17.71    5.41
   7   3  -6   28.85    6.67
   7  -3  -5   30.96    8.72
   7   3  -5   23.70    4.65
   7   3  -5   22.99    6.87
   7  -3  -5   21.33    3.06
  -7   3   5   28.31    6.43
   7  -3  -5   16.52    5.49
   7  -3  -4   17.50    6.16
   7  -3  -4   10.33    3.48
   7  -3  -4   14.35    5.09
   7   3  -4    8.97    2.72
   7   3  -4   26.23    7.09
  -7   3   4   24.61    5.78
   7  -3  -3    8.33    3.56
   7   3  -3    3.32    3.63
   7  -3  -3    6.16    4.61
   7   3  -3    4.53    2.49
  -7   3   3    3.33    3.16
   7  -3  -3    9.07    2.77
   7  -3  -2  212.28   19.99
  -7  -3   2  268.81   17.62
   7   3  -2  245.14   21.55
  -7   3   2  248.42   18.16
   7  -3  -2  246.88   15.32
   7  -3  -2  256.09   18.14
   7   3  -1  477.37   24.16
   7  -3  -1  448.01   29.76
  -7  -3   1  466.52   24.44
   7   3  -1  441.60   13.45
  -7   3   1  472.34   25.48
   7  -3  -1  488.18   21.00
  -7   3   1  433.75   21.07
   7   3  -1  443.91   30.27
   7  -3  -1  445.87   23.82
   7  -3   0 1174.10   50.74
  -7  -3   0 1121.65   42.32
   7  -3   0 1110.78   39.80
  -7   3   0 1105.02   41.80
  -7   3   0 1109.41   38.72
   7   3   0 1226.04   53.57
   7  -3   0 1098.44   34.11
   7  -3   1  324.31   25.81
  -7  -3  -1  383.77   23.43
  -7   3  -1  349.25   21.50
   7   3   1  341.05   27.19
   7  -3   1  379.71   18.97
  -7   3  -1  364.26   21.06
   7  -3   1  336.04   19.43
  -7  -3  -2 1238.51   46.55
  -7   3  -2 1171.03   43.67
  -7   3  -2 1211.78   44.69
   7   3   2 1135.05   53.41
   7  -3   2 1211.68   40.07
  -7  -3  -3  109.19   13.03
  -7   3  -3  106.09   12.24
  -7   3  -3  129.52   13.23
   7  -3   3  108.49   10.07
  -7  -3  -4  564.53   31.33
  -7   3  -4  567.17   31.06
  -7   3  -4  594.36   30.44
   7  -3   4  548.97   24.01
  -7   3  -5  159.90   16.61
  -7  -3  -5  163.51   17.02
   7  -3   5  145.39   11.34
  -7  -3  -6  841.32   41.98
  -7   3  -6  909.19   43.39
  -7  -3  -7  295.11   24.63
  -7   3  -7  319.89   25.75
  -7  -3  -8  672.20   39.11
  -7   3  -8  657.37   39.49
  -7  -3  -9  172.91   20.27
  -7   3  -9  172.98   20.53
  -7  -3 -10  326.19   28.54
  -7   3 -10  322.03   29.00
  -7  -3 -11  198.37   23.30
  -7   3 -11  224.71   25.51
  -7  -3 -12  722.40   46.37
  -7   3 -12  747.92   48.12
  -7  -3 -13  456.92   38.27
  -7   3 -13  576.53   43.42
  -7  -3 -14  577.13   44.25
  -7   3 -14  545.11   43.83
  -7  -3 -15  225.84   28.39
  -7   3 -15  245.47   30.20
   7   4 -21   -5.16    7.28
  -7   4  21   -5.17    7.75
   7   4 -20   11.70    9.25
  -7   4  20    7.77    7.73
   7   4 -19   11.21    7.60
   7   4 -19    1.71    6.75
   7  -4 -19    8.38    8.88
  -7   4  19   -2.60    5.10
   7   4 -18   47.22   13.90
  -7   4  18   34.63   10.85
   7  -4 -18   40.30   13.17
   7   4 -18   41.76   11.69
   7   4 -17   89.18   16.78
   7  -4 -17   70.30   16.31
   7   4 -17   77.67   16.78
  -7   4  17   65.26   13.76
   7  -4 -16  111.98   18.84
   7   4 -16   64.12   13.38
   7   4 -16   84.36   15.77
  -7   4  16   87.12   15.37
   7   4 -15  183.92   23.68
  -7   4  15  174.46   20.32
   7   4 -15  176.70   22.07
   7  -4 -15  188.07   23.77
  -7   4  14  941.10   47.67
   7   4 -14  930.26   51.13
   7   4 -14  987.20   54.77
   7  -4 -14  918.89   52.91
  -7   4  13  259.53   24.35
  -7   4  13  288.32   24.30
   7   4 -13  282.35   27.26
   7  -4 -13  295.85   27.91
   7   4 -13  284.00   24.64
  -7   4  12  967.51   48.17
  -7   4  12 1088.47   47.11
   7   4 -12  987.64   52.80
   7  -4 -12 1016.70   52.05
   7   4 -12 1065.36   49.89
  -7   4  11  229.81   21.58
   7   4 -11  282.56   25.79
  -7   4  11  308.15   22.29
   7  -4 -11  288.97   25.65
   7   4 -11  262.20   23.04
  -7   4  10 1452.26   59.17
   7   4 -10 1477.66   62.41
  -7   4  10 1533.58   53.13
   7  -4 -10 1549.25   61.44
   7   4 -10 1399.17   57.72
   7  -4  -9  353.89   30.41
  -7   4   9  394.05   27.55
   7   4  -9  375.75   28.80
   7  -4  -9  400.81   27.93
   7   4  -9  421.58   28.25
   7  -4  -8 2186.92   81.40
  -7   4   8 2248.60   73.89
   7   4  -8 2170.62   76.48
   7  -4  -8 2116.28   71.22
   7   4  -8 2236.73   73.40
   7  -4  -7  279.60   25.42
  -7   4   7  334.29   23.92
   7   4  -7  280.94   24.11
   7   4  -7  292.85   22.65
   7  -4  -7  285.00   21.72
   7  -4  -6 2255.01   79.13
   7   4  -6 2223.87   77.34
  -7   4   6 2437.77   74.48
   7  -4  -6 2263.93   69.51
   7  -4  -5  453.14   30.95
   7   4  -5  411.96   28.80
  -7   4   5  471.31   27.63
   7  -4  -5  430.63   24.27
   7  -4  -4 1259.61   54.48
   7  -4  -4 1253.22   31.27
   7   4  -4 1224.82   35.22
   7   4  -4 1254.21   53.12
  -7   4   4 1268.20   48.94
   7  -4  -4 1205.87   42.72
   7  -4  -3  315.90   24.74
   7   4  -3  296.13   14.41
   7   4  -3  328.25   25.45
  -7   4   3  335.50   23.30
   7  -4  -3  317.95   18.60
   7  -4  -2 2921.04   91.40
   7   4  -2 3028.93   70.46
   7   4  -2 3070.45   91.90
  -7   4   2 3062.67   86.65
   7   4  -2 2811.61   59.34
   7  -4  -2 3079.66   74.37
   7   4  -2 3134.11   94.77
   7   4  -1  752.29   28.56
   7  -4  -1  689.60   38.28
  -7  -4   1  809.08   35.53
   7   4  -1  687.05   21.44
  -7   4   1  744.87   35.81
   7   4  -1  642.25   38.69
   7  -4  -1  689.84   26.32
   7  -4  -1  746.22   32.22
   7  -4   0 3192.61   98.04
  -7  -4   0 3319.79   89.81
   7   4   0 3131.10   71.83
  -7   4   0 3247.01   90.34
   7  -4   0 3160.97   73.75
   7   4   0 3199.81  100.12
   7  -4   0 3140.20   82.35
   7  -4   1  859.18   44.08
  -7  -4  -1  878.58   39.93
  -7   4  -1  828.58   38.17
   7  -4   1  866.19   26.31
  -7   4  -1  800.42   35.89
   7   4   1  817.55   44.77
   7  -4   1  866.11   26.51
   7  -4   1  862.51   33.13
   7  -4   2 1029.65   50.21
  -7  -4  -2 1094.04   46.22
  -7   4  -2 1014.48   43.60
   7  -4   2 1202.17   36.37
   7   4   2 1118.69   53.35
  -7   4  -2  982.80   42.17
   7  -4   2 1080.53   37.42
  -7  -4  -3  405.11   27.33
  -7   4  -3  403.62   25.94
   7   4   3  434.15   32.07
  -7   4  -3  437.41   26.88
   7  -4   3  401.95   20.12
  -7  -4  -4  408.97   27.88
  -7   4  -4  416.73   27.84
  -7   4  -4  403.03   26.38
   7  -4   4  414.57   19.75
  -7   4  -5   26.85    7.64
  -7  -4  -5   15.35    5.76
  -7   4  -5   24.68    6.88
  -7  -4  -6  161.34   18.16
  -7   4  -6  141.47   17.41
  -7   4  -7   58.15   11.42
  -7  -4  -7   71.15   12.47
  -7   4  -8    9.05    5.62
  -7  -4  -8   15.02    7.41
  -7   4  -9   99.41   16.64
  -7  -4  -9   93.84   15.75
  -7   4 -10   48.37   13.15
  -7  -4 -10   30.11    8.20
  -7   4 -11   14.53    8.40
  -7  -4 -11    8.34    6.12
  -7   4 -12   83.25   16.81
  -7  -4 -12   42.92   10.81
  -7   4 -13   53.52   14.43
  -7  -4 -13   49.08   13.51
  -7  -4 -14  339.10   33.87
  -7   4 -14  385.41   36.46
  -7   4 -15    9.10    9.77
  -7  -4 -15    4.06    6.43
   7   5 -20  453.20   42.91
  -7   5  20  407.41   37.88
   7   5 -19    7.73    8.84
  -7   5  19   -2.08    7.11
  -7   5  18  289.05   29.90
   7   5 -18  358.85   32.92
   7   5 -18  354.74   35.66
  -7   5  18  371.07   33.18
   7   5 -17   30.39   11.47
  -7   5  17   36.00   11.30
   7   5 -17   29.00   10.11
   7  -5 -17   16.69    9.20
  -7   5  17   27.01    9.15
  -7   5  16  890.20   51.19
  -7   5  16  862.89   48.55
   7   5 -16  861.12   51.08
   7  -5 -16  956.29   57.76
   7   5 -16  853.33   54.65
   7   5 -15   10.35    8.51
  -7   5  15   27.17    9.52
   7   5 -15   12.16    7.27
   7  -5 -15   13.29    8.00
  -7   5  15    8.81    6.75
  -7   5  14 1426.46   65.11
  -7   5  14 1481.18   60.27
   7   5 -14 1479.50   71.14
   7  -5 -14 1500.45   69.83
  -7   5  13  197.85   21.91
  -7   5  13  231.55   20.68
   7   5 -13  195.11   23.93
   7  -5 -13  199.28   22.91
   7   5 -13  172.09   19.06
  -7   5  12  786.95   44.46
   7   5 -12  863.86   49.91
  -7   5  12  833.51   39.51
   7  -5 -12  875.62   48.44
   7   5 -12  873.48   44.40
   7   5 -11   64.17   11.13
   7   5 -11   56.12   11.64
  -7   5  11   45.42   10.71
   7  -5 -11   52.89   11.23
  -7   5  11   61.16    9.82
  -7   5  10  624.59   38.08
   7   5 -10  620.13   39.82
  -7   5  10  661.54   30.97
   7   5 -10  678.74   37.37
   7  -5 -10  698.50   39.32
   7   5  -9    7.94    4.50
   7  -5  -9   22.91    8.31
  -7   5   9   28.17    8.57
   7  -5  -9   26.84    7.79
  -7   5   9   20.65    4.87
   7   5  -9   31.11    8.05
   7  -5  -8  173.92   20.85
  -7   5   8  205.27   20.11
   7   5  -8  181.67   20.27
  -7   5   8  170.65   12.81
   7  -5  -8  153.62   16.94
   7   5  -8  208.39   19.18
   7  -5  -7   11.95    6.79
  -7   5   7   10.09    5.35
   7   5  -7   23.20    9.82
   7  -5  -7    9.79    4.45
  -7   5   7    5.82    2.20
   7  -5  -6    6.23    5.49
   7   5  -6    3.29    5.69
  -7   5   6   10.32    5.61
   7  -5  -6   -1.03    2.98
   7  -5  -5    7.37    4.94
   7   5  -5    6.68    5.49
  -7   5   5    8.51    4.56
   7  -5  -5    6.55    3.71
   7  -5  -4    9.80    6.92
   7   5  -4   14.28    6.44
  -7   5   4   23.58    6.92
   7  -5  -4    7.16    3.84
   7  -5  -3  133.81   16.89
   7   5  -3  178.53   18.79
  -7   5   3  158.07   17.04
   7  -5  -3  144.53   12.63
   7  -5  -2  112.46   10.52
   7   5  -2  141.08   17.12
   7  -5  -2  102.22   14.49
  -7   5   2  119.18   15.13
   7   5  -2   87.03   13.99
   7   5  -1  121.58   15.92
   7  -5  -1  115.43   15.11
   7   5  -1  129.88    9.46
  -7   5   1  144.22   16.05
   7  -5  -1  126.37   10.30
   7   5  -1  125.22   16.50
   7  -5   0 1546.71   62.80
   7   5   0 1491.64   43.34
  -7   5   0 1591.91   60.05
   7  -5   0 1612.07   43.33
   7   5   0 1582.01   64.84
   7  -5   1   34.26    8.64
  -7  -5  -1   35.09    8.49
   7   5   1   32.23    5.54
  -7   5  -1   51.60   10.38
   7   5   1   43.57   10.21
   7  -5   2 1401.47   59.88
   7   5   2 1434.80   45.19
  -7   5  -2 1447.63   55.93
   7   5   2 1313.51   60.38
  -7  -5  -2 1358.19   55.48
  -7   5  -3   74.37   11.64
   7  -5   3   79.85   13.67
  -7  -5  -3   56.36   11.42
  -7   5  -3   67.25   11.34
   7   5   3   76.04   13.72
  -7  -5  -4  705.39   39.00
  -7   5  -4  648.44   36.18
  -7   5  -4  617.76   36.20
  -7  -5  -5  115.59   15.99
  -7   5  -5  104.59   14.13
  -7   5  -5  128.02   16.58
  -7  -5  -6  961.00   49.14
  -7   5  -6  970.28   47.39
  -7   5  -6  975.60   48.99
  -7   5  -7   69.74   13.44
  -7  -5  -7   54.34   11.77
  -7  -5  -8  843.46   47.82
  -7   5  -8  822.90   47.05
  -7   5  -9   33.31    9.38
  -7  -5  -9   11.24    6.63
  -7  -5 -10  484.54   36.78
  -7   5 -10  440.69   35.88
  -7   5 -11   31.15   12.11
  -7  -5 -11   18.25    7.33
  -7  -5 -12  717.95   48.33
  -7   5 -12  735.08   50.08
  -7   5 -13   -6.01    8.36
  -7  -5 -13    7.37    6.48
  -7  -5 -14  727.47   51.49
  -7   5 -14  784.22   54.14
   7   6 -19   68.41   17.24
  -7   6  19   69.91   14.97
  -7   6  18   -0.54    6.26
   7   6 -18   10.37    6.81
   7   6 -17    5.89    6.68
  -7   6  17   11.07    8.23
   7   6 -16   52.58   12.46
   7   6 -16   60.03   15.73
  -7   6  16   76.53   15.23
   7   6 -15   -5.37    8.57
  -7   6  15   -4.51    6.40
  -7   6  14  316.33   29.85
   7   6 -14  344.96   33.26
   7  -6 -14  385.99   34.45
  -7   6  13   64.57   13.46
   7   6 -13   36.64   12.24
   7  -6 -13   44.40   11.91
  -7   6  12  672.23   42.73
   7   6 -12  682.17   45.55
   7  -6 -12  739.01   45.36
   7   6 -12  727.53   39.90
   7   6 -11   72.14   12.26
   7   6 -11   68.88   13.99
  -7   6  11   72.12   13.54
   7  -6 -11   87.41   14.34
   7  -6 -10  461.36   32.73
  -7   6  10  557.30   36.93
   7   6 -10  458.76   35.08
   7   6 -10  505.25   32.34
   7  -6  -9   23.16    6.19
   7  -6  -9   41.64   10.72
  -7   6   9   29.20    7.21
   7   6  -9   34.34   10.46
   7   6  -9   35.27    8.47
   7  -6  -8  636.44   41.56
  -7   6   8  744.02   41.46
   7   6  -8  635.70   40.58
   7  -6  -8  662.90   36.90
   7   6  -8  684.75   37.17
   7  -6  -7   21.76    8.45
   7   6  -7    4.27    6.47
  -7   6   7   10.23    6.03
   7  -6  -7    3.07    4.71
   7  -6  -6  383.28   29.88
   7   6  -6  382.81   29.91
  -7   6   6  408.00   29.76
   7  -6  -6  411.93   25.68
   7  -6  -5   53.20   11.75
   7   6  -5   68.01   12.67
  -7   6   5   54.85   11.11
   7  -6  -5   76.76   10.35
   7  -6  -4  450.39   31.64
   7  -6  -4  436.43   24.54
   7   6  -4  425.35   31.41
  -7   6   4  451.86   31.00
   7  -6  -3  101.05   14.98
   7   6  -3   73.36   12.98
  -7   6   3  102.80   14.51
   7  -6  -3   99.53   10.63
   7  -6  -2 1193.92   54.66
   7   6  -2 1194.07   54.59
  -7   6   2 1181.18   53.89
   7  -6  -2 1291.35   42.33
   7   6  -2 1211.44   56.64
   7   6  -1   68.99   12.36
   7  -6  -1   70.59   12.24
   7   6  -1   58.83   11.72
  -7   6   1   61.27   11.69
   7  -6   0 1568.12   64.84
   7   6   0 1755.04   67.60
  -7   6   0 1840.43   67.31
   7   6   0 1562.45   66.42
   7  -6   1   -0.56    4.43
   7   6   1    6.15    3.33
  -7   6  -1    9.23    6.62
   7   6   1    1.65    4.06
   7  -6   2  572.33   37.06
  -7  -6  -2  592.68   36.04
   7   6   2  553.83   26.86
  -7   6  -2  624.11   36.45
   7   6   2  616.84   39.31
   7  -6   3   65.93   12.50
   7   6   3   60.07    9.01
  -7  -6  -3   62.63   11.40
  -7   6  -3   74.55   12.75
   7   6   3   64.81   13.01
  -7   6  -4   97.33   14.50
   7  -6   4   91.82   15.16
   7   6   4   96.83   11.52
  -7  -6  -4  103.48   15.49
  -7   6  -4  135.13   16.96
   7   6   4  112.86   17.23
  -7  -6  -5  197.24   21.16
  -7   6  -5  176.22   20.09
  -7   6  -5  194.29   21.11
  -7   6  -6   54.75   11.24
  -7  -6  -6   69.31   13.08
  -7   6  -6   63.29   12.27
  -7   6  -7    5.13    4.44
  -7  -6  -7   12.82    6.37
  -7   6  -7    9.80    4.54
  -7   6  -8    3.31    5.03
  -7  -6  -8   -2.87    6.18
  -7   6  -9   -0.65    5.76
  -7  -6  -9    0.26    6.56
  -7   6 -10   26.37   10.04
  -7  -6 -10   18.99    8.80
  -7   6 -11  101.29   17.11
  -7  -6 -11  117.92   18.93
  -7   6 -12  145.66   22.81
  -7  -6 -12  141.12   21.23
  -7   6 -13   17.00    9.25
  -7  -6 -13   24.69    9.54
  -7   6 -14  287.33   33.63
   7   7 -18  109.62   20.66
  -7   7  18  119.20   19.98
   7   7 -17  131.31   23.09
  -7   7  17  161.96   22.67
  -7   7  16  285.60   29.48
   7   7 -16  226.68   28.94
  -7   7  15  239.13   26.71
   7   7 -15  258.84   30.45
  -7   7  14  574.43   41.31
   7   7 -14  581.77   44.79
  -7   7  13   73.91   14.11
   7   7 -13   58.41   13.03
  -7   7  12  482.42   36.51
   7   7 -12  463.36   38.01
   7   7 -11    5.25    6.41
  -7   7  11    5.22    6.79
   7   7 -10  100.11   17.14
  -7   7  10   97.56   15.68
   7   7 -10  101.80   14.49
   7   7  -9  136.67   18.77
   7  -7  -9  162.17   21.32
  -7   7   9  165.43   20.16
   7   7  -9  180.23   18.96
   7  -7  -8   18.38    7.73
  -7   7   8   39.06   10.18
   7   7  -8   36.06   10.43
   7  -7  -7    3.15    4.71
  -7   7   7   -2.51    5.57
   7   7  -7   -0.68    4.60
   7  -7  -6    4.87    4.54
  -7   7   6   18.42    7.78
   7   7  -6   15.46    7.98
   7  -7  -5   52.40   11.56
   7   7  -5   86.49   14.81
  -7   7   5   71.75   12.91
   7  -7  -4   13.93    7.07
   7   7  -4   10.31    6.64
  -7   7   4   16.84    7.23
   7  -7  -3   -1.07    5.82
   7   7  -3    4.95    5.40
  -7   7   3   -4.79    5.71
   7  -7  -2  266.83   24.60
   7   7  -2  239.39   23.34
  -7   7   2  281.73   25.92
   7   7  -2  271.10   25.98
   7  -7  -1   -1.79    6.55
   7   7  -1    6.79    6.53
  -7   7   1    9.10    6.39
   7   7  -1   -0.54    7.66
   7  -7   0  378.37   29.79
   7   7   0  419.13   31.40
   7   7   0  393.52   31.07
   7  -7   1  318.21   27.26
   7   7   1  338.03   28.29
   7   7   1  304.89   27.04
   7  -7   2  383.71   30.53
  -7   7  -2  469.18   33.00
   7   7   2  373.75   30.71
   7  -7   3  290.05   26.64
  -7   7  -3  359.83   28.90
   7   7   3  326.76   28.68
   7  -7   4  363.48   30.38
  -7  -7  -4  397.85   31.85
   7   7   4  353.39   23.25
  -7   7  -4  330.33   28.35
   7   7   4  362.39   31.05
  -7   7  -5  109.86   16.84
   7  -7   5   85.34   15.21
   7   7   5  112.29   13.57
  -7  -7  -5   83.42   15.09
  -7   7  -5   87.91   14.30
   7   7   5   89.07   15.80
   7  -7   6  373.52   32.22
  -7  -7  -6  404.46   33.38
   7   7   6  423.37   27.64
  -7   7  -6  400.18   31.74
   7   7   6  388.96   33.53
  -7   7  -6  456.94   34.93
  -7  -7  -7  181.52   22.92
  -7   7  -7  165.32   20.81
  -7   7  -7  168.83   21.84
  -7  -7  -8  431.92   35.49
  -7   7  -8  384.80   33.93
  -7   7  -9  126.16   19.54
  -7  -7  -9  167.36   22.67
  -7  -7 -10  370.90   34.34
  -7   7 -10  379.95   35.16
  -7   7 -11  130.18   20.67
  -7  -7 -11  177.86   24.36
  -7  -7 -12  502.79   41.99
  -7   7 -12  549.99   44.97
  -7   7 -13  108.69   19.99
  -7  -7 -13  102.17   19.96
   7   8 -17   13.62   10.43
  -7   8  17   -0.47    6.64
   7   8 -16  131.30   23.19
  -7   8  16  118.11   19.61
   7   8 -15   22.63   12.37
  -7   8  15   27.75   10.07
  -7   8  14  397.64   34.83
   7   8 -14  376.78   36.89
  -7   8  13  284.72   29.29
   7   8 -13  338.10   33.98
  -7   8  12  471.12   37.16
   7   8 -12  443.64   38.63
  -7   8  11  443.96   35.28
   7   8 -11  396.38   35.97
  -7   8  10  566.87   39.66
   7   8 -10  525.11   40.47
   7  -8  -9  368.26   32.97
  -7   8   9  391.79   32.44
   7   8  -9  465.09   36.42
   7   8  -9  380.68   28.38
   7  -8  -8  447.77   36.03
  -7   8   8  478.21   35.46
   7   8  -8  526.78   38.59
   7  -8  -7  514.61   37.52
  -7   8   7  544.53   37.70
   7   8  -7  541.28   38.81
   7  -8  -6  428.93   33.03
   7   8  -6  440.00   34.13
  -7   8   6  467.77   34.38
   7  -8  -5  364.44   30.18
   7   8  -5  388.63   31.77
  -7   8   5  399.10   31.93
   7  -8  -4  537.87   36.83
   7   8  -4  544.78   37.40
  -7   8   4  590.23   39.32
   7  -8  -3  586.59   38.39
   7   8  -3  647.14   40.33
  -7   8   3  627.29   41.17
   7  -8  -2  737.94   42.86
   7   8  -2  650.81   40.79
  -7   8   2  761.12   45.41
   7   8  -2  674.00   42.78
   7  -8  -1  762.93   44.58
   7   8  -1  881.06   47.47
   7   8  -1  814.83   46.76
   7  -8   0 1218.87   56.96
   7   8   0 1214.46   57.47
   7   8   0 1139.66   56.64
   7  -8   1  321.67   27.83
   7   8   1  314.08   27.81
  -7   8  -1  398.66   31.62
   7   8   1  292.62   27.48
   7  -8   2  817.48   45.74
   7   8   2  775.30   44.93
  -7   8  -2  837.46   47.54
   7   8   2  788.62   45.98
   7   8   3   54.01   12.05
   7  -8   3   62.80   13.55
   7   8   3   60.49   12.82
  -7   8  -3   43.47   10.24
  -7   8  -4  127.75   18.10
   7  -8   4  173.90   21.00
   7   8   4  165.29   21.09
   7   8   5   44.22   11.73
   7  -8   5   67.28   13.48
  -7   8  -5   33.69    8.80
  -7   8  -6   61.63   14.36
   7  -8   6   51.63   12.48
  -7  -8  -6   36.92   11.11
   7   8   6   40.72   11.65
  -7   8  -6   46.14   11.97
  -7   8  -7   -6.98    7.36
   7  -8   7   21.96   10.08
  -7  -8  -7    9.38    7.99
  -7   8  -7   -3.75    8.20
   7   8   7   -4.91    7.85
  -7   8  -8  123.32   19.73
   7  -8   8  141.45   21.53
  -7   8  -8  145.08   21.23
  -7  -8  -8  157.09   21.78
  -7   8  -9   88.58   17.40
  -7  -8  -9   64.11   15.11
  -7   8 -10   -6.60    9.05
  -7  -8 -10    1.39    6.92
  -7   8 -11   13.74    6.46
  -7  -8 -11   22.29    9.96
  -7   8 -12   62.66   15.31
  -7  -8 -12   60.55   14.21
   7   9 -16   93.54   20.86
  -7   9  16  128.20   21.41
  -7   9  15  566.08   43.67
   7   9 -15  631.48   50.83
  -7   9  14  286.64   30.15
   7   9 -14  257.48   32.18
  -7   9  13  355.85   33.77
   7   9 -13  359.07   36.10
  -7   9  12  542.11   41.69
   7   9 -12  536.54   43.21
  -7   9  11  309.16   30.20
   7   9 -11  254.69   29.30
   7   9 -10  113.70   18.91
  -7   9  10  118.90   18.68
  -7   9   9  294.82   28.85
   7   9  -9  281.64   29.57
   7   9  -8   -7.51    8.03
   7  -9  -8   11.18    7.09
  -7   9   8    2.44    4.79
   7  -9  -7   14.79    7.31
  -7   9   7   17.23    9.53
   7   9  -7    8.59    5.07
   7  -9  -6   60.01   13.10
  -7   9   6   86.65   15.49
   7   9  -6   59.17   13.69
   7  -9  -5   38.76   10.98
  -7   9   5   41.12   11.98
   7   9  -5   44.80   11.08
   7  -9  -4    5.59    4.54
   7   9  -4    0.54    6.43
  -7   9   4    2.46    6.65
   7  -9  -3   13.49    7.17
   7   9  -3   12.08    7.59
  -7   9   3   18.97    7.24
   7  -9  -2  290.58   27.00
   7   9  -2  247.28   25.10
   7  -9  -1  108.10   16.37
   7   9  -1   80.86   14.66
  -7   9   1  122.26   19.25
   7   9  -1   86.76   15.10
   7  -9   0  191.32   21.45
   7   9   0  172.08   20.62
   7   9   0  224.36   24.11
   7  -9   1  783.54   45.30
   7   9   1  757.16   45.32
  -7   9  -1  872.03   50.21
   7   9   1  771.23   46.12
   7   9   2  137.87   18.54
   7  -9   2  163.47   20.36
  -7   9  -2  180.32   22.59
   7   9   2  140.84   19.32
   7  -9   3  604.67   40.16
   7   9   3  630.53   41.43
  -7   9  -3  733.39   45.67
   7   9   3  640.14   41.80
   7  -9   4  293.86   28.04
   7   9   4  333.23   29.53
  -7   9  -4  377.70   32.37
   7   9   4  340.08   30.91
   7  -9   5  453.56   35.24
  -7   9  -5  487.21   37.52
   7   9   5  469.63   37.54
  -7   9  -6  148.45   21.98
   7  -9   6  160.15   21.55
  -7   9  -6  212.48   24.48
   7   9   6  184.81   23.51
   7  -9   7  380.61   34.32
  -7   9  -7  421.46   35.42
  -7   9  -7  405.56   36.53
   7   9   7  420.36   36.20
  -7   9  -8   65.50   16.57
   7  -9   8   75.58   15.66
  -7   9  -8   58.94   12.99
   7   9   8   78.02   16.79
   7  -9   9  464.50   38.44
  -7   9  -9  436.17   39.13
   7   9   9  457.32   39.37
  -7  -9 -10  196.91   26.62
   7  -9  10  149.38   22.50
  -7   9 -10  152.70   23.25
   7   9  10  182.59   25.16
  -7  -9 -11  419.32   39.00
   7  -9  11  426.25   39.05
  -7   9 -11  337.90   36.47
  -7  10  15   87.21   17.88
  -7  10  14   -5.26    6.68
   7  10 -14    0.20    8.12
  -7  10  13  340.77   34.07
   7  10 -13  376.64   38.13
   7  10 -12    8.38    7.81
  -7  10  12  -10.73    8.70
  -7  10  11  631.72   44.72
   7  10 -11  618.63   46.77
   7  10 -10   54.37   14.21
  -7  10  10   43.52   10.65
  -7  10   9  475.44   38.02
   7  10  -9  509.19   40.85
   7  10  -8   15.06    7.49
   7 -10  -8   17.14    7.24
  -7  10   8   35.13   11.42
   7 -10  -7  430.29   35.30
  -7  10   7  422.10   35.51
   7  10  -7  376.89   33.77
   7 -10  -6    8.57    5.55
   7  10  -6   10.46    5.24
   7 -10  -5  407.06   32.98
   7  10  -5  408.92   34.27
  -7  10   5  462.04   37.77
   7 -10  -4   22.80    7.69
  -7  10   4   15.87    8.41
   7  10  -4    8.46    6.45
   7 -10  -3  702.67   43.40
   7  10  -3  696.96   44.30
  -7  10   3  790.77   49.86
   7 -10  -2   15.74    7.97
   7  10  -2    6.25    5.32
  -7  10   2   20.18    7.59
   7 -10  -1  926.75   49.90
   7  10  -1  884.37   50.04
  -7  10   1  982.24   56.00
   7 -10   0   38.94   10.51
   7  10   0   37.60   10.44
  -7  10   0   44.33   11.74
   7  10   0   49.27   12.12
   7 -10   1  500.24   35.72
   7  10   1  478.40   35.70
  -7  10  -1  528.21   40.68
   7  10   1  447.25   34.91
   7 -10   2  153.61   19.53
   7  10   2  150.25   19.86
   7  10   2  127.33   18.93
  -7  10  -2  184.58   23.41
   7 -10   3  319.08   28.76
   7  10   3  267.99   26.63
  -7  10  -3  301.69   30.16
   7  10   3  281.67   27.92
   7 -10   4    2.58    4.54
   7  10   4   -1.20    6.04
  -7  10  -4    9.42    7.63
   7  10   4    8.97    6.75
   7 -10   5  208.04   23.50
   7  10   5  202.87   23.63
  -7  10  -5  207.33   25.26
   7  10   5  228.84   25.72
   7  10   6   59.47   13.32
   7 -10   6   70.19   14.26
  -7  10  -6   39.26   10.93
   7  10   6   61.40   13.62
   7  10   7   15.39    8.58
  -7  10  -7   37.66   12.92
   7 -10   7    7.26    5.40
  -7  10  -7   23.67   10.29
   7  10   7   23.08    9.73
  -7  10  -8    6.41    8.24
   7 -10   8   -3.71    7.70
  -7  10  -8    9.07    7.64
   7  10   8    1.11    5.55
  -7  10  -9    0.07    6.26
   7 -10   9   -0.92    6.89
   7  10   9   -7.88    8.16
   7 -10  10   32.12   10.86
   7  10  10   38.54   12.23
   7 -10  11   17.70   10.34
  -7  11  13  342.24   34.41
   7  11 -13  364.63   37.95
   7  11 -12   38.83   13.44
  -7  11  12   35.34   12.22
   7  11 -11  217.44   28.11
  -7  11  11  194.39   24.94
   7  11 -10   -0.93    7.97
  -7  11  10   -7.22    8.67
   7  11  -9   48.69   14.09
  -7  11   9   21.32    9.05
   7  11  -8   15.27    8.54
  -7  11   8   19.30    8.77
   7  11  -7    7.65    7.33
   7 -11  -7   14.68    7.89
  -7  11   7    9.16    7.43
   7 -11  -6   42.50   10.82
  -7  11   6   25.60   10.25
   7  11  -6   26.09   10.63
   7 -11  -5  -12.13    6.64
  -7  11   5   -5.30    5.11
   7  11  -5   -7.34    7.27
   7  11  -4    3.36    5.88
   7 -11  -4    2.47    5.10
  -7  11   4    2.65    5.04
  -7  11   3    8.67    7.28
   7  11  -3   11.38    7.00
   7 -11  -3    2.24    6.14
   7 -11  -2  100.58   16.55
   7  11  -2  110.66   17.26
  -7  11   2  115.18   19.34
   7 -11  -1  176.20   21.43
   7  11  -1  198.51   23.18
  -7  11   1  232.40   27.70
   7 -11   0   10.73    6.73
   7  11   0    0.71    5.99
  -7  11   0   11.31    8.63
   7  11   0   -9.48    8.88
   7 -11   1  228.02   24.40
   7  11   1  284.05   27.98
   7  11   1  277.73   28.53
   7 -11   2   50.59   11.52
   7  11   2   56.11   13.36
  -7  11  -2   61.53   14.86
   7  11   2   66.30   14.43
   7 -11   3  380.71   31.59
   7  11   3  320.00   29.69
  -7  11  -3  431.41   37.46
   7  11   3  332.61   30.95
   7 -11   4    5.18    6.10
   7  11   4   -8.18    8.70
  -7  11  -4    1.08    6.79
   7  11   4    2.64    5.48
   7  11   5  215.61   24.29
  -7  11  -5  238.33   27.52
   7  11   5  232.02   26.15
   7 -11   5  218.39   24.56
   7 -11   6    0.29    6.16
   7  11   6    7.18    7.48
   7  11   6    7.33    5.83
  -7  11  -6   -1.45    8.75
   7 -11   7  227.65   25.47
   7  11   7  270.60   27.98
  -7  11  -7  267.21   30.58
  -7  11  -7  252.44   29.90
   7  11   7  219.55   26.18
   7  11   8   27.78    9.95
  -7  11  -8   16.52    9.07
   7 -11   8   18.88    9.00
   7  11   8   25.24   10.27
   7  11   9  261.99   27.89
   7  12 -10   71.19   17.81
  -7  12  10   34.20   13.33
  -7  12   9  321.61   33.08
   7  12  -9  354.18   35.57
   7  12  -8   63.92   15.14
  -7  12   8   69.13   15.46
   7  12  -7  185.36   24.98
  -7  12   7  215.10   27.01
   7 -12  -6   78.15   16.32
  -7  12   6  105.60   19.40
   7  12  -6  110.91   18.85
   7 -12  -5  299.76   29.42
  -7  12   5  291.45   32.11
   7  12  -5  290.32   30.09
  -7  12   4   37.17   11.83
   7 -12  -4   51.42   12.28
   7  12  -4   46.11   13.61
   7 -12  -3  476.89   35.96
   7  12  -3  420.17   36.00
  -7  12   3  479.99   41.03
   7 -12  -2   96.85   16.24
   7  12  -2   62.36   13.89
   7 -12  -1  494.79   36.67
   7  12  -1  589.21   41.36
  -7  12   1  627.02   46.97
   7 -12   0    5.62    5.45
   7  12   0   19.88    8.50
  -7  12   0    8.77    8.12
   7 -12   1  440.64   34.28
   7  12   1  382.47   33.47
   7  12   1  434.67   35.92
   7 -12   2    3.51    4.90
   7  12   2    2.30    4.80
  -7  12  -2   11.80    9.52
   7  12   2    9.39    6.55
   7  12   3  176.78   22.88
  -7  12  -3  211.26   27.38
   7  12   3  234.84   26.43
  -7  12  -4   -9.61    9.94
   7  12   4    4.85    6.33
   7  12   4    6.74    7.85
   7  12   5   86.15   16.37
  -7  12  -5   77.24   16.08
   7  12   5   85.81   15.80
   7  12   6   -5.08    6.92
   7  12   6   19.32    9.96
   7  12   7   12.23    6.96
   7  13  -7   17.11    7.75
  -7  13   7   20.00    8.85
   7  13  -6    6.09    5.88
  -7  13   6    7.08    5.91
  -7  13   5    7.38    7.50
   7  13  -5  -12.88    6.25
  -7  13   4   13.21   11.77
   7  13  -4    0.75    6.26
  -7  13   3   70.57   16.49
   7  13  -3  100.12   17.71
  -7  13   2   14.03   10.39
   7  13  -2   -4.23    7.20
   7  13  -1   97.50   17.07
  -7  13   1  138.81   22.62
  -7  13   0  109.77   19.47
   7  13   0   74.39   15.41
   7  13   1  205.63   24.58
  -7  13  -1  316.51   34.18
   7  13   2  240.63   26.65
   7  13   2  244.05   27.37
   7  13   3  297.45   29.81
   7  13   3  347.01   32.13
   7  13   4  220.53   25.51
   7  13   4  236.42   26.94
   8   0 -21   10.57   10.62
  -8   0  21    4.69    7.97
  -8   0  20  634.95   49.88
   8   0 -20  667.29   50.96
   8   0 -19   -1.46    7.28
   8   0 -18  263.70   29.90
   8   0 -17    6.24    8.59
   8   0 -16  839.10   51.31
   8   0 -15    1.46    5.89
   8   0 -14  715.43   45.14
   8   0 -14  780.11   40.14
   8   0 -13    5.94    4.93
   8   0 -13    8.74    6.35
   8   0 -12  352.13   24.78
   8   0 -12  346.06   28.66
   8   0 -11    0.59    3.06
   8   0 -11    0.74    4.69
   8   0 -10  123.23   16.57
   8   0 -10   92.57   11.77
   8   0 -10  117.52   15.54
   8   0  -9    8.77    6.04
   8   0  -9    1.13    2.69
  -8   0   9    1.17    2.70
   8   0  -8   10.73    5.23
   8   0  -8    5.48    4.01
  -8   0   8    3.62    2.15
   8   0  -8   14.79    5.23
   8   0  -7    2.12    3.23
   8   0  -7    3.62    3.32
  -8   0   7    1.32    1.85
   8   0  -7    3.78    3.43
   8   0  -6  230.15   19.67
   8   0  -6  232.30   17.64
  -8   0   6  221.21   12.17
   8   0  -6  213.56   19.31
   8   0  -5    4.78    4.08
   8   0  -5   -3.88    3.86
   8   0  -5    5.13    3.49
  -8   0   5    5.37    1.93
  -8   0   4   98.89    6.29
   8   0  -4  113.58   13.46
   8   0  -4   99.43   12.06
  -8   0   4  103.29    6.86
   8   0  -4   96.38   12.16
   8   0  -3   -1.17    3.17
  -8   0   3    1.40    1.29
  -8   0   3    1.92    1.44
   8   0  -3    1.87    4.00
   8   0  -2 1095.06   45.67
   8   0  -2  993.31   41.09
   8   0  -2 1027.23   40.64
   8   0  -1   -2.43    5.18
  -8   0   1    2.67    1.80
   8   0  -1   -0.28    3.56
   8   0   0 3092.85   94.33
   8   0   0 3082.75   90.09
  -8   0   0 2945.91   74.58
  -8   0  -1    8.51    3.50
   8   0   1   -1.05    4.32
   8   0   2 2845.43   90.61
  -8   0  -2 2509.53   71.18
  -8   0  -3    3.68    3.88
  -8   0  -4 2528.30   75.08
  -8   0  -5    3.69    4.27
  -8   0  -6 2238.19   74.40
  -8   0  -7    3.06    5.29
  -8   0  -8  710.68   40.27
  -8   0  -9    7.51    4.92
  -8   0 -10  331.76   29.23
  -8   0 -11    1.43    5.97
  -8   0 -12  913.79   54.08
  -8   0 -13   -5.58    7.90
  -8   0 -14  439.08   39.01
  -8   0 -15   -3.91    6.22
   8   1 -21   10.81    7.05
   8  -1 -21    4.55    6.46
  -8  -1  21    2.89    6.92
  -8   1  21    6.50    7.95
   8   1 -20    9.61    7.19
   8  -1 -20   14.23   10.60
  -8   1  20   24.37   10.11
   8  -1 -19   -2.25    5.72
   8   1 -19   12.93    7.59
  -8   1  19   12.08    8.01
   8   1 -18   20.27    7.91
   8  -1 -18   10.03    6.98
  -8   1  18   22.84   10.05
   8   1 -17   24.50    9.41
   8  -1 -17   13.68    5.76
   8  -1 -16  357.09   33.18
   8   1 -16  374.57   33.71
   8   1 -16  358.83   29.38
   8   1 -15  106.84   17.42
   8  -1 -15   92.52   16.74
   8   1 -15  149.55   19.12
   8   1 -14 1028.46   50.03
   8   1 -14  995.51   53.71
   8  -1 -14 1001.48   53.70
   8   1 -13   32.57    9.41
   8  -1 -13   34.58   10.99
   8   1 -13   41.59   10.09
   8   1 -12 1240.14   56.83
   8  -1 -12 1204.35   56.28
   8   1 -12 1157.54   51.67
   8  -1 -12 1243.34   46.48
   8   1 -11  126.43   17.19
   8   1 -11  124.11   15.01
   8  -1 -11  102.51   11.94
   8  -1 -11   95.33   13.97
  -8   1  10 2349.11   71.31
   8   1 -10 2371.55   76.21
   8  -1 -10 2322.30   68.72
   8  -1 -10 2469.84   81.69
   8   1 -10 2506.96   83.52
   8  -1  -9  319.47   26.10
  -8   1   9  332.97   21.27
   8   1  -9  321.32   22.98
   8  -1  -9  303.01   19.45
   8  -1  -9  346.68   25.64
   8   1  -9  317.36   26.06
   8  -1  -9  309.30   25.68
   8  -1  -8 3569.95  106.44
   8   1  -8 3421.52   98.34
  -8  -1   8 3554.14   82.75
  -8   1   8 3767.24   92.37
   8   1  -8 3414.30   96.38
   8  -1  -8 3423.23   88.99
   8  -1  -8 3697.52  101.87
   8   1  -8 3666.67  105.25
   8  -1  -8 3740.74  106.14
   8  -1  -7  245.97   22.08
   8   1  -7  260.81   20.64
  -8  -1   7  279.21   13.13
   8   1  -7  254.64   20.26
  -8   1   7  284.13   17.71
   8  -1  -7  254.46   16.83
   8   1  -7  258.43   22.18
   8  -1  -7  284.38   23.35
   8  -1  -6  913.72   44.04
   8   1  -6  949.21   40.43
   8   1  -6  961.07   41.38
   8  -1  -6  930.57   35.56
  -8   1   6  955.60   33.61
   8   1  -6  972.73   43.50
   8  -1  -6 1002.67   44.54
   8  -1  -5   38.11    8.05
   8  -1  -5   33.49    7.76
   8  -1  -5   38.44    6.54
   8   1  -5   23.96    5.95
   8   1  -5   30.74    7.36
  -8   1   5   26.85    4.68
   8   1  -5   31.28    7.46
   8  -1  -4  402.58   25.52
   8  -1  -4  417.67   27.95
   8   1  -4  414.36   24.97
   8   1  -4  407.24   26.25
  -8   1   4  343.16   18.05
   8   1  -4  393.26   25.36
  -8   1   4  394.59   13.16
  -8   1   3  258.03   11.67
  -8  -1   3  236.69   13.26
   8  -1  -3  241.81   21.19
   8   1  -3  262.61   19.66
  -8   1   3  200.10   12.94
   8  -1  -3  243.39   18.93
   8   1  -2 1329.98   49.78
   8  -1  -2 1279.80   52.46
  -8   1   2 1174.05   34.24
  -8   1   2 1151.28   35.90
  -8  -1   2 1191.87   37.67
   8   1  -2 1210.72   49.16
   8  -1  -2 1218.73   45.53
  -8  -1   1  198.00   13.61
   8   1  -1  209.03   18.79
   8  -1  -1  187.63   19.01
   8  -1  -1  210.35   17.15
  -8   1   1  194.78   12.44
   8   1  -1  155.36   16.43
   8  -1  -1  207.38   16.13
  -8   1   1  202.06   12.57
  -8  -1   0 1275.76   42.45
   8   1   0 1288.09   53.79
   8  -1   0 1336.76   56.75
  -8   1   0 1338.68   40.33
   8   1   0 1420.40   56.84
   8  -1   0 1306.57   48.60
   8  -1   0 1343.43   47.14
  -8   1   0 1335.72   41.37
  -8   1  -1   63.03    8.06
   8   1   1   65.13   11.57
   8  -1   1   84.39   11.98
  -8  -1  -1   83.47    9.84
   8  -1   2  255.70   22.24
   8   1   2  229.79   24.17
  -8   1  -2  212.21   15.70
  -8  -1  -2  216.58   16.33
  -8   1  -3  182.48   15.46
  -8  -1  -3  182.35   15.61
  -8   1  -4   91.43   11.90
  -8  -1  -4   76.43   10.50
  -8   1  -5  128.29   14.24
  -8  -1  -5  146.98   15.38
  -8   1  -6    7.49    5.61
  -8  -1  -6   -2.73    5.16
  -8   1  -7    1.40    5.65
  -8  -1  -7    6.51    5.49
  -8   1  -8   31.04    9.44
  -8  -1  -8   16.01    5.99
  -8   1  -9    7.12    6.93
  -8  -1  -9   -1.20    5.77
  -8   1 -10  162.05   20.60
  -8  -1 -10  120.13   17.55
  -8   1 -11   42.46   12.32
  -8  -1 -11   23.14    8.29
  -8   1 -12  467.51   38.08
  -8  -1 -12  429.52   36.39
  -8   1 -13   -1.66    6.09
  -8  -1 -13    9.43    6.08
  -8  -1 -14  557.71   44.36
  -8   1 -14  594.33   45.86
   8   2 -21  100.86   20.22
   8  -2 -21  143.00   24.97
  -8   2  21  113.34   21.81
  -8   2  20  279.97   31.54
   8   2 -20  249.17   30.35
   8  -2 -20  308.26   35.11
   8   2 -19   12.18    5.89
   8  -2 -19   20.90    8.97
  -8   2  19   26.49    9.56
   8   2 -18  125.41   20.17
   8  -2 -18  105.93   20.11
   8   2 -18   98.84   17.81
  -8   2  18  113.93   19.01
   8   2 -17  116.12   17.86
   8   2 -17   72.58   14.49
   8  -2 -17   78.73   15.84
  -8   2  17  113.96   18.11
   8   2 -16  206.71   24.65
   8  -2 -16  194.81   24.57
   8   2 -16  203.42   23.30
   8   2 -15   65.83   13.49
   8   2 -15   64.06   14.35
   8  -2 -15   75.44   15.74
   8   2 -14  269.24   27.08
   8  -2 -14  282.70   27.81
   8   2 -14  259.50   25.93
   8  -2 -13   67.28   13.46
   8   2 -13   24.08    8.61
   8   2 -13   58.97   11.82
   8  -2 -12  124.56   17.18
   8   2 -12  129.22   16.93
   8   2 -12  158.81   19.28
   8   2 -11  114.14   15.55
  -8   2  11  125.85   14.27
   8   2 -11   93.83   13.48
   8  -2 -11  133.25   16.82
   8   2 -10  137.61   16.76
   8   2 -10  105.95   13.98
  -8   2  10  111.21   13.40
   8  -2 -10  130.43   15.88
   8   2  -9   39.60    8.76
   8  -2  -9   48.72   10.17
  -8   2   9   54.75    8.71
   8  -2  -9   46.31    6.76
   8  -2  -9   26.57    7.18
   8   2  -9   36.05    8.28
   8   2  -8    1.58    5.01
   8  -2  -8    4.82    3.05
   8  -2  -8   12.26    6.55
  -8   2   8    4.73    2.58
   8  -2  -8   -2.39    5.22
   8   2  -8    3.79    3.62
   8   2  -7   95.04   11.49
   8  -2  -7  106.87   15.41
   8   2  -7  125.59   15.01
  -8   2   7  103.96   11.75
   8  -2  -7  126.30   10.27
   8  -2  -7  110.84   13.20
   8   2  -7  117.64   14.89
   8  -2  -7  118.34   15.48
   8  -2  -6    6.78    4.11
   8  -2  -6   -3.43    4.19
   8   2  -6    8.49    4.19
   8   2  -6   11.53    6.48
   8  -2  -6    3.70    1.89
  -8   2   6    6.20    2.71
   8  -2  -6    3.08    2.98
   8   2  -6    1.44    4.23
   8  -2  -5    2.73    4.13
  -8   2   5    2.50    1.06
   8  -2  -5    7.47    4.56
   8  -2  -5    6.84    2.66
   8   2  -5    2.63    2.53
   8   2  -5    4.33    4.29
  -8   2   5    4.99    2.80
   8   2  -5    0.05    3.04
   8  -2  -4   61.76    9.44
   8   2  -4   60.02   10.64
   8  -2  -4   62.28   10.95
   8   2  -4   64.52    8.76
  -8   2   4   45.41    7.27
  -8   2   4   56.62    4.92
   8  -2  -3   12.42    4.56
   8   2  -3   12.44    5.21
   8  -2  -3   17.21    6.59
   8   2  -3   14.16    3.94
  -8   2   3   20.11    3.47
  -8  -2   3   19.12    4.19
  -8   2   3   22.19    5.19
   8   2  -2  470.31   26.41
   8  -2  -2  508.25   31.92
  -8  -2   2  467.06   22.84
  -8   2   2  446.33   22.90
   8   2  -2  514.37   31.59
  -8   2   2  502.62   20.37
   8  -2  -2  467.11   26.46
   8   2  -1  293.92   21.70
  -8  -2   1  312.87   18.77
   8  -2  -1  299.20   24.68
  -8   2   1  277.86   17.42
   8   2  -1  284.54   24.26
   8  -2  -1  273.63   17.17
   8  -2  -1  278.61   19.59
  -8   2   1  289.35   15.94
   8  -2   0 1024.86   39.51
   8   2   0 1008.85   45.46
  -8  -2   0 1062.83   39.44
   8  -2   0  977.74   48.54
  -8   2   0 1066.40   37.76
   8   2   0 1110.35   51.30
   8  -2   0 1015.75   38.28
  -8   2   0 1037.46   36.30
  -8  -2  -1  498.01   26.67
   8  -2   1  565.59   35.58
  -8   2  -1  562.15   26.22
   8   2   1  609.77   38.64
   8  -2   1  596.72   29.35
  -8   2  -1  571.39   26.91
   8  -2   1  551.43   26.92
  -8  -2  -2  781.10   35.07
  -8   2  -2  822.19   34.80
  -8   2  -2  816.29   33.70
   8  -2   2  885.25   40.11
   8   2   2  768.64   44.98
   8  -2   2  772.99   32.64
  -8  -2  -3  234.73   18.49
  -8   2  -3  246.88   18.72
   8  -2   3  220.22   16.28
  -8  -2  -4 1184.20   47.85
  -8   2  -4 1214.35   47.88
  -8  -2  -5  641.46   34.76
  -8   2  -5  669.94   35.43
  -8  -2  -6 1212.54   51.85
  -8   2  -6 1284.31   53.27
  -8  -2  -7  199.01   20.37
  -8   2  -7  212.36   21.21
  -8  -2  -8  203.28   21.18
  -8   2  -8  229.68   22.60
  -8   2  -9   46.34   11.81
  -8  -2  -9   37.37   10.22
  -8   2 -10  111.38   17.61
  -8  -2 -10   94.87   15.97
  -8   2 -11  139.77   20.41
  -8  -2 -11  150.10   20.21
  -8  -2 -12  372.97   33.66
  -8   2 -12  416.34   36.01
  -8  -2 -13  247.05   28.08
  -8   2 -13  203.90   26.53
  -8  -2 -14  289.33   31.49
  -8   2 -14  295.63   32.92
  -8   3  21    3.73    6.44
   8   3 -21   16.40    9.65
  -8   3  20   -0.37    7.92
   8   3 -20    7.55    6.37
   8   3 -20   -0.41    6.80
   8  -3 -20   -7.97   10.59
   8  -3 -19   15.69    7.87
   8   3 -19    5.90    8.61
   8   3 -19   -1.43    6.84
  -8   3  19   -0.57    5.70
   8   3 -18   14.92    7.58
   8   3 -18    8.25    9.04
  -8   3  18   17.39    8.28
   8  -3 -18   24.29   11.04
   8   3 -17   47.33   12.54
   8   3 -17   35.18   10.30
   8  -3 -17   40.32   12.99
  -8   3  17   22.28    8.29
   8   3 -16   92.18   17.13
   8   3 -16   82.33   15.23
   8  -3 -16  110.45   18.84
  -8   3  16  127.48   18.19
   8   3 -15  254.37   26.35
  -8   3  15  207.94   22.70
   8   3 -15  215.34   25.00
   8  -3 -15  204.19   25.32
   8   3 -14  336.04   30.31
   8   3 -14  339.87   30.22
   8  -3 -14  287.91   28.76
  -8   3  13  472.08   31.84
   8   3 -13  489.24   35.69
   8  -3 -13  493.69   36.45
   8   3 -13  525.49   36.24
  -8   3  12  322.94   25.60
   8   3 -12  329.70   27.73
   8  -3 -12  309.22   27.44
   8   3 -12  316.05   26.76
  -8   3  11  845.14   42.04
   8   3 -11  841.77   44.92
   8  -3 -11  830.86   44.88
   8   3 -11  846.47   44.96
  -8   3  10 1023.84   46.14
   8   3 -10  931.94   47.26
   8  -3 -10 1032.57   48.27
   8   3 -10  981.40   48.80
   8  -3  -9 1760.69   71.70
  -8   3   9 1779.73   62.63
   8   3  -9 1616.47   63.97
   8  -3  -9 1672.34   63.01
   8   3  -9 1724.10   65.61
   8  -3  -8 1164.62   55.47
  -8   3   8 1154.54   47.08
   8   3  -8 1115.98   50.18
   8  -3  -8 1059.35   46.24
   8   3  -8 1100.44   49.96
   8  -3  -7  784.96   43.17
   8   3  -7  724.32   39.56
  -8   3   7  798.92   36.63
   8  -3  -7  673.16   34.57
   8   3  -7  743.97   39.08
   8  -3  -6  476.11   32.38
   8   3  -6  423.84   23.06
   8   3  -6  470.53   31.34
   8  -3  -6  499.65   18.44
  -8   3   6  523.97   28.12
   8  -3  -6  505.75   27.82
   8   3  -6  546.33   31.82
   8  -3  -5  222.53   21.95
   8   3  -5  214.92   15.15
   8  -3  -5  233.26   12.90
   8   3  -5  248.26   21.98
  -8   3   5  259.89   19.00
   8  -3  -5  230.70   17.76
   8  -3  -5  284.70   22.07
   8  -3  -4   60.45   10.20
   8  -3  -4   53.62   11.18
   8   3  -4   45.04    9.51
   8   3  -4   41.61    6.56
   8  -3  -4   47.89    7.87
  -8   3   4   42.34    7.95
  -8   3   4   49.11    5.66
   8  -3  -3  541.38   33.98
   8   3  -3  499.40   24.69
   8   3  -3  521.66   32.33
  -8   3   3  550.82   28.81
   8  -3  -3  528.86   25.41
  -8   3   3  521.73   21.41
   8  -3  -3  578.44   30.28
   8   3  -2  621.60   28.85
   8  -3  -2  575.18   35.64
  -8  -3   2  652.09   29.56
  -8   3   2  599.16   30.17
   8  -3  -2  603.56   26.58
  -8   3   2  585.64   24.63
   8   3  -2  645.08   37.53
   8  -3  -2  640.92   31.36
   8   3  -1  518.34   27.50
   8  -3  -1  463.50   32.21
  -8  -3   1  502.53   26.53
  -8   3   1  556.22   28.23
  -8   3   1  513.52   23.76
   8   3  -1  523.27   34.35
   8  -3  -1  479.61   26.34
   8   3   0  650.71   33.87
   8  -3   0  681.45   39.32
  -8  -3   0  686.35   32.58
  -8   3   0  676.82   31.65
   8  -3   0  640.89   26.01
   8   3   0  650.71   39.82
  -8   3   0  692.27   29.57
   8  -3   0  645.67   30.30
   8  -3   1  154.97   18.72
  -8  -3  -1  147.92   14.75
  -8   3  -1  130.71   13.46
   8   3   1  160.26   19.67
   8  -3   1  159.32   12.75
  -8   3  -1  165.69   14.30
   8  -3   1  166.85   14.05
   8  -3   2  411.53   31.30
  -8  -3  -2  445.37   26.89
  -8   3  -2  436.87   25.49
   8  -3   2  476.07   25.19
   8   3   2  440.08   33.18
  -8   3  -2  400.08   24.20
   8  -3   2  434.56   23.00
  -8  -3  -3   90.36   12.30
  -8   3  -3   87.12   11.41
   8   3   3  118.29   16.87
  -8   3  -3  107.91   12.54
   8  -3   3  114.64   11.22
  -8   3  -4   16.68    6.01
  -8  -3  -4   10.76    5.34
   8  -3   4   20.83    5.07
  -8   3  -5    3.96    4.78
  -8  -3  -5   -4.42    6.07
  -8   3  -6   34.42    9.17
  -8  -3  -6   59.87   10.95
  -8  -3  -7  185.13   19.90
  -8   3  -7  166.45   19.28
  -8   3  -8   17.17    7.03
  -8  -3  -8   17.43    7.48
  -8   3  -9   62.37   13.10
  -8  -3  -9   43.89   11.18
  -8   3 -10    7.59    5.61
  -8  -3 -10   17.80    8.44
  -8   3 -11  137.34   20.94
  -8  -3 -11  137.82   20.04
  -8   3 -12  135.72   21.00
  -8  -3 -12  128.37   19.54
  -8  -3 -13  467.07   39.89
  -8   3 -13  492.34   41.29
  -8   3 -14   95.50   18.86
  -8  -3 -14   76.92   16.35
   8   4 -21  681.88   50.62
  -8   4  21  662.66   49.70
   8   4 -20  133.87   22.18
   8   4 -20  140.12   23.32
   8  -4 -20  122.85   23.15
  -8   4  20  157.93   22.70
  -8   4  19  354.57   33.63
   8   4 -19  365.27   35.39
   8  -4 -19  349.75   37.39
   8   4 -19  344.56   35.62
   8   4 -18   33.62   11.38
   8  -4 -18   24.14    9.68
   8   4 -18   20.34   10.22
  -8   4  18    7.68    4.80
   8  -4 -17  384.89   36.71
  -8   4  17  414.58   33.83
  -8   4  17  316.60   29.82
   8   4 -17  360.58   33.54
   8   4 -17  343.15   33.49
  -8   4  16   15.31    6.73
   8   4 -16   21.56    9.03
   8   4 -16   11.59    6.54
  -8   4  16   21.11    9.01
   8  -4 -16   24.41   10.48
   8   4 -15  583.87   41.38
  -8   4  15  513.32   36.28
  -8   4  15  586.39   37.86
   8  -4 -15  551.75   41.71
   8   4 -15  564.87   41.57
  -8   4  14  122.68   17.09
   8  -4 -14   99.28   16.30
   8   4 -14  118.94   18.82
  -8   4  14  116.51   15.94
  -8   4  13  312.86   26.56
  -8   4  13  270.59   23.08
   8   4 -13  255.12   26.05
   8  -4 -13  290.83   27.98
   8   4 -13  265.61   25.45
   8   4 -12  132.13   18.21
  -8   4  12  124.98   16.37
  -8   4  12  114.63   14.32
   8  -4 -12  161.04   20.37
   8   4 -12  153.39   19.28
  -8   4  11  220.84   21.78
   8   4 -11  186.67   21.13
   8  -4 -11  264.05   24.71
   8   4 -11  230.22   22.58
   8   4 -10   -0.40    4.16
   8   4 -10   -0.06    7.90
   8  -4 -10    0.42    8.19
  -8   4  10   -0.27    3.55
   8  -4 -10    5.32    5.27
   8   4  -9    5.39    5.75
   8  -4  -9    7.22    7.68
  -8   4   9    9.52    5.06
   8  -4  -9    7.52    6.16
   8   4  -9   -7.82    8.75
   8  -4  -8    3.72    5.24
  -8   4   8   -0.69    3.95
   8  -4  -8    4.21    3.48
   8   4  -8    6.08    5.47
   8   4  -8   10.11    5.42
   8  -4  -7   50.47   11.13
  -8   4   7   38.97    8.57
   8   4  -7   39.03    9.23
   8  -4  -7   38.30    8.08
   8   4  -7   44.50    9.43
   8  -4  -6   40.79    9.42
   8   4  -6   53.08   10.50
  -8   4   6   52.93    9.38
   8  -4  -6   64.36    9.68
   8   4  -5  132.76   10.70
   8  -4  -5  122.61   16.71
   8   4  -5  165.11   18.61
  -8   4   5  161.90   16.04
   8  -4  -5  144.36   13.91
   8   4  -4   19.65    3.70
   8   4  -4   30.25    8.15
  -8   4   4   21.68    6.11
   8  -4  -4   33.94    6.41
   8  -4  -3  229.88   21.86
   8   4  -3  278.37   15.68
   8   4  -3  263.76   23.56
  -8   4   3  262.36   21.10
   8  -4  -3  281.33   17.82
   8   4  -3  254.89   24.14
   8   4  -2  378.98   19.55
   8  -4  -2  353.07   27.71
   8   4  -2  334.05   26.61
  -8   4   2  338.66   24.19
   8  -4  -2  382.13   20.05
   8   4  -2  411.47   30.44
   8  -4  -2  358.96   23.39
   8   4  -1 1786.67   54.79
   8  -4  -1 1822.23   70.15
  -8  -4   1 1794.76   59.91
  -8   4   1 1853.32   62.47
  -8   4   1 1720.80   54.74
   8   4  -1 1791.13   71.44
   8  -4  -1 1749.76   50.31
   8  -4  -1 1805.58   58.18
   8   4   0  166.03   15.22
   8  -4   0  174.05   19.62
  -8  -4   0  190.96   17.34
  -8   4   0  182.11   16.92
   8  -4   0  174.28   11.74
  -8   4   0  175.73   14.95
   8   4   0  147.56   18.80
   8  -4   0  191.97   15.56
   8  -4   1 1367.52   46.42
   8  -4   1 1394.95   60.40
  -8  -4  -1 1378.97   52.96
  -8   4  -1 1412.15   52.58
   8   4   1 1319.66   60.95
  -8   4  -1 1289.28   48.72
   8  -4   2  222.40   23.08
  -8  -4  -2  212.06   19.45
  -8   4  -2  160.58   16.71
   8   4   2  177.19   21.29
  -8   4  -2  192.12   17.10
   8  -4   2  191.25   14.80
   8  -4   3 1755.20   71.64
  -8  -4  -3 1779.54   65.13
  -8   4  -3 1815.67   63.55
   8   4   3 1959.76   76.54
  -8   4  -3 1814.47   63.61
[truncated: 208,272 more chars]
