# Supplementary material for: mer-Tri­chlorido­tris­(tetra­hydro­thio­phene-κS)iridium(III): preparation and comparison with other mer-tri­chlorido­tris­(tetra­hydro­thio­phene-κS)metal complexes
Source: Acta Crystallogr E Crystallogr Commun. 2016 Aug 16;72(Pt 9):1305–9. doi: 10.1107/S2056989016012883 (PMC5120713; doi:10.1107/S2056989016012883)
Supplement: Supplementary file 2 [file e-72-01305-Isup2.hkl]

data_I                                                                          
_shelx_title ' lbx-072abs_a.res in P2(1)/n'                                     
_shelx_refln_list_code          4                                               
_shelx_F_calc_maximum      429.40                                               
_exptl_crystal_F_000      1088.00                                               
_reflns_d_resolution_high  0.6662                                               
                                                                                
loop_                                                                           
 _space_group_symop_operation_xyz                                               
 'x, y, z'                                                                      
 '-x+1/2, y+1/2, -z+1/2'                                                        
 '-x, -y, -z'                                                                   
 'x-1/2, -y-1/2, z-1/2'                                                         
                                                                                
_cell_length_a    11.9160                                                       
_cell_length_b    10.2528                                                       
_cell_length_c    14.9434                                                       
_cell_angle_alpha  90.000                                                       
_cell_angle_beta  107.202                                                       
_cell_angle_gamma  90.000                                                       
                                                                                
_shelx_F_squared_multiplier     1.000                                           
                                                                                
loop_                                                                           
 _refln_index_h                                                                 
 _refln_index_k                                                                 
 _refln_index_l                                                                 
 _refln_F_squared_calc                                                          
 _refln_F_squared_meas                                                          
 _refln_F_squared_sigma                                                         
 _refln_observed_status                                                         
   2   0   0      85495.17      84126.66      1619.24 o                         
   4   0   0        103.31        311.88        31.04 o                         
   6   0   0      11218.89      12300.80       916.12 o                         
   8   0   0      51597.05      51263.97       830.71 o                         
  10   0   0      11635.09      11727.27       366.52 o                         
  12   0   0      19997.35      20664.61       569.42 o                         
  14   0   0       5322.46       6126.91       399.44 o                         
  16   0   0         48.88        -17.81        67.23 o                         
   2   1   0      24866.39      26456.02       464.01 o                         
   3   1   0       1261.34       1287.92        42.82 o                         
   4   1   0       9755.14      10689.70       244.64 o                         
   5   1   0       4204.17       4372.12       169.53 o                         
   6   1   0      83768.21      84372.22       898.18 o                         
   7   1   0        231.69        235.24        27.47 o                         
   8   1   0      23027.14      22490.22       282.45 o                         
   9   1   0       1011.10       1139.47        65.76 o                         
  10   1   0          4.24         57.28        23.70 o                         
  11   1   0       2640.06       2574.68       108.69 o                         
  12   1   0       6871.50       7140.38       246.59 o                         
  13   1   0       1846.08       2002.82       149.71 o                         
  14   1   0      23131.12      23913.89       522.45 o                         
  15   1   0        271.61        467.58       100.69 o                         
  16   1   0       3627.58       3608.98       263.70 o                         
  17   1   0         75.73        -81.10       149.67 o                         
   0   2   0      35767.41      40101.97       445.79 o                         
   1   2   0       9493.80      10048.18       185.22 o                         
   2   2   0      12308.99      13477.15       253.68 o                         
   3   2   0        663.73        814.93        38.00 o                         
   4   2   0       2351.15       2506.22        73.94 o                         
   5   2   0       4157.69       4220.37        97.06 o                         
   6   2   0       4944.36       4930.17       112.66 o                         
   7   2   0      21644.50      21033.30       279.04 o                         
   8   2   0      17762.73      17591.34       246.58 o                         
   9   2   0       1028.87       1080.97        57.68 o                         
  10   2   0       1565.12       1619.31        73.70 o                         
  11   2   0         79.67         68.33        31.81 o                         
  12   2   0       6965.96       7160.36       285.03 o                         
  13   2   0       3880.24       4292.79       230.58 o                         
  14   2   0       2003.82       2043.64       190.51 o                         
  15   2   0       3713.63       3955.92       235.01 o                         
  16   2   0        200.93         56.68        84.10 o                         
   1   3   0      76559.33      78874.52       676.66 o                         
   2   3   0        118.36        181.62        20.79 o                         
   3   3   0        266.35        368.58        28.51 o                         
   4   3   0       1745.74       1711.88        57.04 o                         
   5   3   0        172.92        195.43        17.68 o                         
   6   3   0      50755.11      50278.50       508.91 o                         
   7   3   0      19040.28      19062.79       266.85 o                         
   8   3   0      11420.38      11259.60       191.69 o                         
   9   3   0       8659.02       8348.77       169.67 o                         
  10   3   0        811.38        732.11        53.63 o                         
  11   3   0       2760.01       2828.14       144.53 o                         
  12   3   0        892.20        766.42       107.17 o                         
  13   3   0       5075.36       5309.91       308.44 o                         
  14   3   0       8757.57       9168.15       403.96 o                         
  15   3   0        123.60         11.66        89.83 o                         
  16   3   0       1919.79       2036.39       261.21 o                         
   0   4   0      43502.99      46540.50       570.61 o                         
   1   4   0      15747.29      17208.88       195.19 o                         
   2   4   0      10483.89      10963.70       184.43 o                         
   3   4   0      20122.15      20612.70       281.03 o                         
   4   4   0         17.35         79.76        22.62 o                         
   5   4   0      74020.03      71803.43       857.20 o                         
   6   4   0       2686.84       2789.69        91.73 o                         
   7   4   0      55368.69      54032.71       542.09 o                         
   8   4   0       2995.33       2990.96        94.03 o                         
   9   4   0       1245.33       1243.90        71.12 o                         
  10   4   0        345.17        406.97        51.95 o                         
  11   4   0        584.54        467.05        59.69 o                         
  12   4   0       1824.04       1711.40       160.97 o                         
  13   4   0      14640.39      15022.18       686.95 o                         
  14   4   0       1647.99       1765.79       243.20 o                         
  15   4   0      10185.06      10587.77       610.81 o                         
  16   4   0        183.73         88.55       122.58 o                         
   1   5   0      98170.02      95242.27       808.65 o                         
   2   5   0         23.87         38.00        19.14 o                         
   3   5   0      15988.96      16402.82       258.44 o                         
   4   5   0        618.85        611.93        52.58 o                         
   5   5   0       1444.01       1459.59        84.46 o                         
   6   5   0        108.63        228.02        33.08 o                         
   7   5   0      27530.50      26456.57       395.37 o                         
   8   5   0        860.09        890.10        89.51 o                         
   9   5   0      17435.91      18190.81       733.61 o                         
  10   5   0        276.93        158.85        41.81 o                         
  11   5   0       8868.55       9325.81       273.51 o                         
  12   5   0       1736.64       1692.82       213.95 o                         
  13   5   0      13620.55      13905.55       965.04 o                         
  14   5   0        640.16        635.22       129.17 o                         
  15   5   0        137.31         74.30        80.12 o                         
   0   6   0        158.49        204.35        33.91 o                         
   1   6   0       3305.51       3424.11        97.28 o                         
   2   6   0        240.09        282.84        31.94 o                         
   3   6   0       2228.25       2489.73        97.31 o                         
   4   6   0       1744.30       1910.48        85.63 o                         
   5   6   0      17043.49      15990.06       318.62 o                         
   6   6   0        872.22        877.05        71.83 o                         
   7   6   0      28599.50      28561.99      1136.09 o                         
   8   6   0        200.83        187.54        60.21 o                         
   9   6   0        766.13        695.79        85.06 o                         
  10   6   0        141.81        157.42        45.11 o                         
  11   6   0        347.79        299.87        84.99 o                         
  12   6   0       1134.74       1429.34       198.75 o                         
  13   6   0      11228.03      11659.08       485.30 o                         
  14   6   0        320.74        130.95        83.64 o                         
  15   6   0       9361.24      11070.58       834.00 o                         
   1   7   0      37056.92      37127.58       421.36 o                         
   2   7   0       5837.27       6018.64       160.50 o                         
   3   7   0        881.25       1046.78        91.11 o                         
   4   7   0       2922.41       2915.28       111.71 o                         
   5   7   0        389.39        497.31        56.48 o                         
   6   7   0       5982.56       5678.55       191.81 o                         
   7   7   0       7517.53       6722.07       300.38 o                         
   8   7   0        246.19        167.42        54.81 o                         
   9   7   0       4234.44       4499.88       271.59 o                         
  10   7   0        333.48        322.32        59.03 o                         
  11   7   0       4417.17       4536.91       236.25 o                         
  12   7   0        330.87        209.27        61.04 o                         
  13   7   0       4308.70       4093.78       285.35 o                         
  14   7   0       2641.84       3129.82       259.87 o                         
   0   8   0      29991.70      30131.20       807.66 o                         
   1   8   0       2102.56       2091.06        96.07 o                         
   2   8   0       5595.52       5774.53       164.23 o                         
   3   8   0       3697.11       3393.79       125.85 o                         
   4   8   0       1875.97       1906.45        95.80 o                         
   5   8   0      12285.95      12051.58       365.99 o                         
   6   8   0       1362.23       1468.28        98.99 o                         
   7   8   0      21642.08      20177.58       557.37 o                         
   8   8   0      13182.40      12201.03       619.51 o                         
   9   8   0       3878.53       3599.08       205.85 o                         
  10   8   0       4826.81       4898.51       245.02 o                         
  11   8   0         82.60         30.69        53.43 o                         
  12   8   0       4499.77       4673.67       286.84 o                         
  13   8   0       4246.65       4319.99       297.67 o                         
   1   9   0      12324.40      12240.54       283.20 o                         
   2   9   0      11290.63      10683.71       310.35 o                         
   3   9   0       2007.39       1864.88        97.77 o                         
   4   9   0      15910.45      15500.38       344.61 o                         
   5   9   0        356.48        381.63        53.80 o                         
   6   9   0      25129.85      25195.30       545.95 o                         
   7   9   0       3712.51       3308.84       225.05 o                         
   8   9   0       6212.99       6578.74       276.40 o                         
   9   9   0       3246.01       3020.48       189.52 o                         
  10   9   0        257.85        303.11        61.76 o                         
  11   9   0       1064.18        760.73       105.98 o                         
  12   9   0       1110.54       1196.72       130.09 o                         
   0  10   0      28156.17      27043.19      1247.28 o                         
   1  10   0        105.42         69.02        52.78 o                         
   2  10   0       9718.62       9178.60       311.89 o                         
   3  10   0        165.05         62.48        35.41 o                         
   4  10   0       1041.63        929.98        83.07 o                         
   5  10   0       1993.67       1827.62       119.49 o                         
   6  10   0        701.92        849.70        98.77 o                         
   7  10   0        670.53        718.48        94.22 o                         
   8  10   0       7829.23       7715.44       389.55 o                         
   9  10   0         15.64        -52.49        57.60 o                         
  10  10   0       5398.76       5677.90       292.58 o                         
  11  10   0       1159.35       1246.24       134.04 o                         
  12  10   0       5442.65       5997.40       420.64 o                         
   1  11   0         93.76         89.52        52.23 o                         
   2  11   0       2781.06       2467.39       186.47 o                         
   3  11   0         74.81        105.85        49.93 o                         
   4  11   0       3064.53       2910.95       169.80 o                         
   5  11   0        651.65        454.04       122.64 o                         
   6  11   0       9765.21       9020.00       364.98 o                         
   7  11   0          1.28         60.87        75.29 o                         
   8  11   0       2636.67       2516.13       201.71 o                         
   9  11   0        347.64        478.18       112.92 o                         
  10  11   0         51.82         88.71        75.02 o                         
  11  11   0        162.81        196.76       147.04 o                         
   0  12   0      12545.40      11577.83       768.99 o                         
   1  12   0        661.66        511.39       114.19 o                         
   2  12   0       6784.06       6389.14       309.41 o                         
   3  12   0       1833.26       1607.00       154.74 o                         
   4  12   0       1503.17       1437.10       145.99 o                         
   5  12   0       2151.06       2175.63       231.01 o                         
   6  12   0        532.39        504.87       216.29 o                         
   7  12   0        164.53        177.57        67.63 o                         
   8  12   0       4655.75       4167.47       320.48 o                         
   9  12   0        260.56        296.66        90.26 o                         
  10  12   0       5015.66       5203.11       526.37 o                         
   1  13   0       4402.88       4304.44       349.28 o                         
   2  13   0       2625.36       2627.68       260.15 o                         
   3  13   0       1051.07       1044.73       174.89 o                         
   4  13   0       8731.64       8444.02       714.81 o                         
   5  13   0         72.26        251.25       195.46 o                         
   6  13   0       8915.01       9556.86      1928.65 o                         
   7  13   0       1330.99       1547.20       299.50 o                         
   8  13   0       3471.27       3208.52       406.84 o                         
   0  14   0       6723.18       7110.52       617.63 o                         
   1  14   0        844.63        980.93       167.65 o                         
   2  14   0       2568.03       2792.79       275.11 o                         
   3  14   0       4387.51       4449.36       515.71 o                         
   4  14   0         21.07        -47.91       141.71 o                         
   6  14   0       1196.03       1001.28       223.65 o                         
   1  15   0       2485.93       2529.43       370.95 o                         
   2  15   0        164.08        241.09       124.61 o                         
 -17   0   1       2795.53       3082.05       421.06 o                         
 -15   0   1      17745.83      19127.46       752.74 o                         
 -13   0   1      16771.40      16620.85       644.22 o                         
 -11   0   1         51.00         91.03        44.77 o                         
  -9   0   1       6250.39       6233.36       226.48 o                         
  -7   0   1     128259.08     123529.42      1767.71 o                         
  -5   0   1      93528.20      94077.59      1000.29 o                         
  -3   0   1      16106.79      16074.72       300.12 o                         
   3   0   1      21917.88      21658.31       552.78 o                         
   5   0   1     101448.03     101631.38      2134.27 o                         
   7   0   1      75528.36      75181.70      3988.09 o                         
   9   0   1       3845.29       3905.69       204.84 o                         
  11   0   1       1421.89       1380.25       127.16 o                         
  13   0   1      22645.86      23026.44       790.10 o                         
  15   0   1      14808.37      15628.31       684.46 o                         
 -17   1   1        782.93        705.32       157.47 o                         
 -16   1   1        194.00        279.78        83.39 o                         
 -15   1   1        306.59        249.71        78.29 o                         
 -14   1   1        263.34        342.92        75.44 o                         
 -13   1   1      11506.23      11483.93       335.09 o                         
 -12   1   1          8.34         80.53        43.66 o                         
 -11   1   1       8428.93       8838.79       261.21 o                         
 -10   1   1        151.73        150.56        25.54 o                         
  -9   1   1      22390.54      22189.74       283.75 o                         
  -8   1   1       3149.69       3337.47        90.84 o                         
  -7   1   1      25337.74      25439.39       303.95 o                         
  -6   1   1       4960.88       5222.18       101.50 o                         
  -5   1   1         28.44        109.11        16.03 o                         
  -4   1   1       3432.81       3748.11        71.84 o                         
  -3   1   1      10083.96      10691.56       148.32 o                         
  -2   1   1      10931.26      12335.58       146.79 o                         
   2   1   1       3613.89       4119.52       103.03 o                         
   3   1   1       3447.34       3582.09       161.32 o                         
   4   1   1       6128.50       6952.88       166.27 o                         
   5   1   1        166.85        214.23        37.86 o                         
   6   1   1      12931.68      13231.45       255.29 o                         
   7   1   1      33325.61      34175.58      1044.32 o                         
   8   1   1       1157.02       1248.87        97.02 o                         
   9   1   1      11516.08      12028.44       402.63 o                         
  10   1   1        478.74        462.01        47.47 o                         
  11   1   1       7956.43       7982.27       201.84 o                         
  12   1   1         63.67        115.04        43.94 o                         
  13   1   1       6876.31       7216.54       301.84 o                         
  14   1   1        266.05        351.59        71.30 o                         
  15   1   1         78.65        165.02        67.53 o                         
  16   1   1        296.28        110.09       118.34 o                         
 -17   2   1       1476.44       1263.53       294.59 o                         
 -16   2   1         12.08        131.04       120.00 o                         
 -15   2   1       8357.90       8431.01       389.31 o                         
 -14   2   1       2363.07       2744.50       210.27 o                         
 -13   2   1       8259.17       8586.84       321.67 o                         
 -12   2   1       3077.01       3100.56       182.97 o                         
 -11   2   1        338.81        263.07        53.16 o                         
 -10   2   1       1093.66       1156.81        66.11 o                         
  -9   2   1       2491.25       2595.68        87.81 o                         
  -8   2   1       4785.37       4880.68       115.38 o                         
  -7   2   1      25005.56      25640.17       293.31 o                         
  -6   2   1         43.33         40.61        13.51 o                         
  -5   2   1       9610.27       9573.02       178.86 o                         
  -4   2   1       1446.85       1608.31        48.39 o                         
  -3   2   1       1847.28       2102.67        51.26 o                         
  -2   2   1       3336.47       3797.73        79.36 o                         
  -1   2   1       5161.96       5530.72       103.07 o                         
   0   2   1      26585.63      26889.55       874.09 o                         
   1   2   1       4588.81       4440.60       125.02 o                         
   2   2   1       3357.42       3712.03        75.05 o                         
   3   2   1       1859.30       2139.33        64.68 o                         
   4   2   1       1119.12       1115.67        67.64 o                         
   5   2   1      20833.17      21024.66       383.45 o                         
   6   2   1       3124.08       3063.69        95.51 o                         
   7   2   1      20666.69      20670.10       284.29 o                         
   8   2   1       9445.63       9514.45       186.49 o                         
   9   2   1         96.52        117.97        36.92 o                         
  10   2   1        684.96        692.65        53.91 o                         
  11   2   1       1264.76       1351.76        91.62 o                         
  12   2   1       2700.99       2948.19       185.06 o                         
  13   2   1      11424.66      11386.51       383.55 o                         
  14   2   1        329.44        367.55        94.14 o                         
  15   2   1       5345.03       5771.68       343.05 o                         
  16   2   1         35.53        -35.88        80.61 o                         
 -16   3   1       4175.55       3830.41       285.89 o                         
 -15   3   1        646.52        535.67       107.29 o                         
 -14   3   1      12081.97      12352.80       475.35 o                         
 -13   3   1       6418.95       6386.57       416.30 o                         
 -12   3   1       2655.62       2641.37       195.73 o                         
 -11   3   1       2582.52       2460.49       154.20 o                         
 -10   3   1        948.58        989.58        63.38 o                         
  -9   3   1       2249.95       2218.47        90.69 o                         
  -8   3   1       8846.42       8634.41       178.25 o                         
  -7   3   1       7904.19       7717.32       122.96 o                         
  -6   3   1      35737.54      35352.20       452.91 o                         
  -5   3   1        295.34        348.35        24.75 o                         
  -4   3   1       4899.58       5088.80       103.36 o                         
  -3   3   1       1112.43       1247.41        52.11 o                         
  -2   3   1       7134.42       7341.12       162.31 o                         
  -1   3   1      70601.10      76407.11       919.74 o                         
   0   3   1        582.74        546.47        35.64 o                         
   1   3   1      59772.01      57429.79       667.13 o                         
   2   3   1       7132.74       7637.19       167.86 o                         
   3   3   1        564.35        785.86        83.74 o                         
   4   3   1       3131.63       3043.38        86.86 o                         
   5   3   1        304.77        359.75        30.45 o                         
   6   3   1      21967.70      21125.82       252.07 o                         
   7   3   1       6008.76       6047.03       140.50 o                         
   8   3   1       2598.06       2633.72        95.15 o                         
   9   3   1       5512.42       5426.19       157.20 o                         
  10   3   1         15.29         23.26        27.14 o                         
  11   3   1       3337.89       3277.90       140.81 o                         
  12   3   1       5933.88       6379.04       353.87 o                         
  13   3   1       5164.45       5238.97       295.07 o                         
  14   3   1      13656.98      14762.07       703.64 o                         
  15   3   1        300.67        317.65       121.10 o                         
  16   3   1       1794.16       1892.88       326.42 o                         
 -16   4   1        415.11        386.12       105.75 o                         
 -15   4   1       2266.29       1873.39       244.34 o                         
 -14   4   1       4703.20       4461.06       300.67 o                         
 -13   4   1       2443.18       2152.57       223.40 o                         
 -12   4   1      14260.16      14400.08       549.84 o                         
 -11   4   1        441.62        429.10        66.93 o                         
 -10   4   1      13803.01      14569.02       289.64 o                         
  -9   4   1       3887.01       3819.60       110.77 o                         
  -8   4   1      31027.18      30237.71       353.69 o                         
  -7   4   1      12168.21      12171.68       274.94 o                         
  -6   4   1       1245.80       1263.68        58.16 o                         
  -5   4   1       9435.01       9694.33       176.55 o                         
  -4   4   1       1626.99       1628.43        67.82 o                         
  -3   4   1        353.74        435.57        40.27 o                         
  -2   4   1      50975.46      52789.13       490.19 o                         
  -1   4   1       2232.00       2593.85        63.69 o                         
   0   4   1     155888.58     152655.91      3841.26 o                         
   1   4   1        726.41        829.79        45.85 o                         
   2   4   1      32079.47      31165.40       430.62 o                         
   3   4   1       2479.71       2532.94        87.30 o                         
   4   4   1       3582.84       3755.41       130.71 o                         
   5   4   1       6044.06       6318.46       115.32 o                         
   6   4   1      12203.41      12361.28       206.61 o                         
   7   4   1      14965.06      14430.09       204.09 o                         
   8   4   1      23258.45      23033.50       365.40 o                         
   9   4   1       2327.25       2108.19       102.16 o                         
  10   4   1      12635.39      12561.12       273.39 o                         
  11   4   1        222.98        168.78        42.74 o                         
  12   4   1      13323.62      15019.24       669.67 o                         
  13   4   1       2334.32       2141.24       253.41 o                         
  14   4   1        424.44        562.93       157.34 o                         
  15   4   1       1669.42       1862.34       258.04 o                         
  16   4   1        558.25        444.43       181.33 o                         
 -15   5   1         14.86         40.71        80.96 o                         
 -14   5   1      15328.81      15118.79       568.76 o                         
 -13   5   1         83.79         73.32        63.98 o                         
 -12   5   1       2684.79       2696.44       219.94 o                         
 -11   5   1        343.41        460.42        77.28 o                         
 -10   5   1        829.04        744.96        79.61 o                         
  -9   5   1        399.49        366.63        56.37 o                         
  -8   5   1      27389.62      26961.34       774.75 o                         
  -7   5   1       2058.78       2164.04        88.64 o                         
  -6   5   1      69624.93      67465.65       636.54 o                         
  -5   5   1         80.36         92.56        45.04 o                         
  -4   5   1      24683.25      24859.99       393.70 o                         
  -3   5   1       4746.02       4893.86       145.97 o                         
  -2   5   1      14526.58      14805.16       270.50 o                         
  -1   5   1       2319.91       2479.67        67.89 o                         
   0   5   1       1999.77       2385.72        98.40 o                         
   1   5   1       2485.03       2745.45        91.33 o                         
   2   5   1      28292.97      27334.89       357.41 o                         
   3   5   1       2739.10       2762.65        74.34 o                         
   4   5   1      25524.18      25413.81       443.72 o                         
   5   5   1       1901.82       1728.97        93.25 o                         
   6   5   1      61292.20      60979.14       788.17 o                         
   7   5   1        635.16        641.31        60.34 o                         
   8   5   1      11668.15      11996.60       294.61 o                         
   9   5   1        723.85        635.75        65.36 o                         
  10   5   1          1.31         56.69        46.47 o                         
  11   5   1          9.48          1.08        42.52 o                         
  12   5   1       4894.38       5046.04       379.96 o                         
  13   5   1         78.25         48.74       115.89 o                         
  14   5   1      14194.00      14186.17       691.43 o                         
  15   5   1          4.89         -1.35        98.96 o                         
 -15   6   1        287.00        194.03       189.45 o                         
 -14   6   1       2342.96       2446.83       271.79 o                         
 -13   6   1        616.33        715.13       120.42 o                         
 -12   6   1       8798.17       8666.32       389.06 o                         
 -11   6   1          8.19        -12.85        46.97 o                         
 -10   6   1       5322.40       4767.66       196.83 o                         
  -9   6   1         16.99        -32.74        42.88 o                         
  -8   6   1      11218.99      11033.22       337.25 o                         
  -7   6   1        935.50       1101.63       101.51 o                         
  -6   6   1       2617.30       2607.32       124.86 o                         
  -5   6   1        155.56        246.85        40.45 o                         
  -4   6   1        878.06        944.19        58.77 o                         
  -3   6   1       3011.72       2907.74       119.86 o                         
  -2   6   1      13824.40      13928.90       236.66 o                         
  -1   6   1          1.22         42.01        13.24 o                         
   0   6   1      59297.01      58706.50       661.25 o                         
   1   6   1       1846.43       1846.26        79.87 o                         
   2   6   1       8532.30       8788.98       188.03 o                         
   3   6   1         49.88        107.82        28.35 o                         
   4   6   1        264.84        336.89        38.05 o                         
   5   6   1         70.04        178.72        32.84 o                         
   6   6   1       4424.52       4385.93       178.11 o                         
   7   6   1         98.05         64.56        35.72 o                         
   8   6   1      21002.06      20620.96       689.37 o                         
   9   6   1       1232.92       1118.23       111.09 o                         
  10   6   1       3835.04       3849.76       234.72 o                         
  11   6   1       2057.93       2021.48       148.12 o                         
  12   6   1       4541.68       4251.21       267.14 o                         
  13   6   1        259.88        411.60       102.84 o                         
  14   6   1        791.84       1133.13       159.00 o                         
 -14   7   1       6934.12       7246.37       467.93 o                         
 -13   7   1       1644.57       1521.04       172.80 o                         
 -12   7   1       1748.45       1706.71       151.65 o                         
 -11   7   1       1291.70       1253.72       126.47 o                         
 -10   7   1        482.07        560.82        86.23 o                         
  -9   7   1       3567.70       3762.54       203.25 o                         
  -8   7   1       7858.00       7819.65       288.56 o                         
  -7   7   1        187.30         60.55        56.98 o                         
  -6   7   1      23851.33      24121.05       432.94 o                         
  -5   7   1         74.62         53.77        36.49 o                         
  -4   7   1       4680.33       4730.60       143.02 o                         
  -3   7   1         83.40         97.79        23.50 o                         
  -2   7   1       2408.88       2437.45        99.44 o                         
  -1   7   1       5509.19       5508.32       128.52 o                         
   0   7   1        412.16        473.48        39.10 o                         
   1   7   1       2922.84       2873.87       109.26 o                         
   2   7   1       4620.39       4533.90       138.34 o                         
   3   7   1       1252.76       1208.08        72.38 o                         
   4   7   1       7227.35       7127.13       183.07 o                         
   5   7   1         20.32         46.78        26.67 o                         
   6   7   1      22413.01      22054.36       410.39 o                         
   7   7   1       6008.52       5425.11       268.95 o                         
   8   7   1       6923.93       6949.50       272.60 o                         
   9   7   1       2909.95       3046.98       211.66 o                         
  10   7   1         48.70         10.20        44.82 o                         
  11   7   1       1988.20       1908.07       134.04 o                         
  12   7   1       3787.72       3499.72       216.26 o                         
  13   7   1         33.94         56.38        62.55 o                         
  14   7   1       9172.90       8965.94       437.87 o                         
 -13   8   1       4516.70       4446.87       515.37 o                         
 -12   8   1       7200.05       6757.29       301.78 o                         
 -11   8   1       1859.57       1810.24       222.94 o                         
 -10   8   1       2905.30       2711.72       182.00 o                         
  -9   8   1         49.85         55.67        49.22 o                         
  -8   8   1       6272.95       5824.77       252.70 o                         
  -7   8   1      15060.53      13883.67       492.17 o                         
  -6   8   1        881.17        877.76       120.30 o                         
  -5   8   1      15301.34      15024.26       403.98 o                         
  -4   8   1       7229.97       7292.72       221.12 o                         
  -3   8   1      12547.17      12373.79       252.49 o                         
  -2   8   1      14264.79      14409.60       299.22 o                         
  -1   8   1        584.10        626.82        45.47 o                         
   0   8   1      39951.47      40054.62       504.21 o                         
   1   8   1       8491.98       8319.52       197.77 o                         
   2   8   1      14338.21      13969.54       269.07 o                         
   3   8   1       4518.83       4588.58       148.81 o                         
   4   8   1         18.06         75.76        28.19 o                         
   5   8   1      13059.18      12834.10       304.15 o                         
   6   8   1       1452.42       1316.94        95.24 o                         
   7   8   1       5397.23       5618.35       327.41 o                         
   8   8   1       8502.88       8337.53       307.10 o                         
   9   8   1         16.67         13.68        52.40 o                         
  10   8   1       4744.39       4811.87       231.12 o                         
  11   8   1        713.50        637.83       152.81 o                         
  12   8   1       4159.06       4492.71       247.67 o                         
  13   8   1       3989.07       3956.00       281.75 o                         
 -13   9   1       6997.22       7396.92       688.06 o                         
 -12   9   1       1462.23       1737.88       180.20 o                         
 -11   9   1       9572.88      10060.66       513.74 o                         
 -10   9   1        815.98        808.07       103.75 o                         
  -9   9   1       9919.22      10330.46       399.16 o                         
  -8   9   1       3187.05       2928.86       221.14 o                         
  -7   9   1       1698.95       1674.57       153.32 o                         
  -6   9   1      13430.97      12286.30       364.80 o                         
  -5   9   1       1157.48       1122.87        92.98 o                         
  -4   9   1       4077.82       4073.80       169.21 o                         
  -3   9   1       6962.49       6768.68       243.13 o                         
  -2   9   1        197.28        107.54        29.18 o                         
  -1   9   1      32492.17      31861.60       512.34 o                         
   0   9   1        706.68        723.03        71.57 o                         
   1   9   1      24116.16      23741.14       459.73 o                         
   2   9   1       5971.54       5986.51       219.98 o                         
   3   9   1       9226.79       8891.32       220.20 o                         
   4   9   1       5614.86       5382.04       192.44 o                         
   5   9   1        205.82        173.73        78.24 o                         
   6   9   1       9027.56       8750.52       305.31 o                         
   7   9   1      13875.25      13456.36       394.59 o                         
   8   9   1       3442.01       3241.58       256.20 o                         
   9   9   1      10427.16      10990.42       431.41 o                         
  10   9   1        587.80        507.29        97.11 o                         
  11   9   1       6501.41       6836.05       304.68 o                         
  12   9   1       1049.78        931.27       151.22 o                         
 -12  10   1        303.32        351.15        91.10 o                         
 -11  10   1         79.37         27.20        70.53 o                         
 -10  10   1        225.56        128.49        70.48 o                         
  -9  10   1       1500.33       1576.57       163.93 o                         
  -8  10   1        884.43        508.15       186.24 o                         
  -7  10   1      15686.14      15729.76       505.93 o                         
  -6  10   1       2217.69       2160.42       189.57 o                         
  -5  10   1      18132.90      15824.57       462.65 o                         
  -4  10   1        506.00        333.92        55.37 o                         
  -3  10   1       5640.59       5345.56       222.67 o                         
  -2  10   1       1546.11       1357.71       108.63 o                         
  -1  10   1        342.61        565.45        71.53 o                         
   0  10   1       3706.19       3511.43       188.59 o                         
   1  10   1       6151.19       5978.48       202.41 o                         
   2  10   1        601.75        596.50        56.44 o                         
   3  10   1       8883.80       8531.43       248.86 o                         
   4  10   1       1767.19       1842.30       139.28 o                         
   5  10   1      10117.41       9523.00       277.02 o                         
   6  10   1        743.06        884.70        98.15 o                         
   7  10   1       8749.34       8251.36       309.46 o                         
   8  10   1       1287.20       1225.08       146.89 o                         
   9  10   1       1320.08       1450.51       134.01 o                         
  10  10   1        410.73        422.56        80.69 o                         
  11  10   1         69.72         98.23        61.22 o                         
  12  10   1        121.42        121.73        89.90 o                         
 -11  11   1       3916.78       4027.16       275.92 o                         
 -10  11   1        782.18        929.67       161.06 o                         
  -9  11   1       2593.07       2572.70       244.09 o                         
  -8  11   1          9.57        104.29        77.54 o                         
  -7  11   1       3207.66       3388.23       231.65 o                         
  -6  11   1          1.13        149.97        62.45 o                         
  -5  11   1        215.16        224.78        65.77 o                         
  -4  11   1        538.77        392.23       115.06 o                         
  -3  11   1        947.54        807.15       111.88 o                         
  -2  11   1        660.02        876.28       111.93 o                         
  -1  11   1       7523.12       6929.45       313.11 o                         
   0  11   1        658.63        590.39        97.54 o                         
   1  11   1      15355.07      15072.48       396.93 o                         
   2  11   1          5.94         13.12        74.49 o                         
   3  11   1       1904.74       1715.04       134.49 o                         
   4  11   1        169.39        131.12        35.54 o                         
   5  11   1        330.29        450.70        71.90 o                         
   6  11   1          0.51          2.90        58.94 o                         
   7  11   1       4900.94       4441.32       285.07 o                         
   8  11   1        616.21        668.33        99.41 o                         
   9  11   1       7009.71       6766.51       343.73 o                         
  10  11   1        184.87        109.04        47.53 o                         
  11  11   1       3280.64       3809.79       364.43 o                         
 -10  12   1       1410.49       1514.78       279.52 o                         
  -9  12   1       1660.07       1665.96       174.40 o                         
  -8  12   1        881.18        887.20       125.37 o                         
  -7  12   1       9613.65       9568.02       623.76 o                         
  -6  12   1         51.10        104.30        56.04 o                         
  -5  12   1      13681.83      12561.20       759.08 o                         
  -4  12   1        135.27         87.14        52.08 o                         
  -3  12   1       3259.34       2661.79       199.87 o                         
  -2  12   1        818.48        735.83       108.31 o                         
  -1  12   1        280.36        298.56        66.62 o                         
   0  12   1        805.15        638.10       121.96 o                         
   1  12   1       3351.57       3403.19       285.65 o                         
   2  12   1        506.25        649.62        98.37 o                         
   3  12   1       8655.15       8380.39       356.21 o                         
   4  12   1        728.35        724.00       105.60 o                         
   5  12   1       7927.57       8556.37       509.36 o                         
   6  12   1       2089.96       2191.50       190.00 o                         
   7  12   1       6971.48       7108.74       337.35 o                         
   8  12   1       1583.25       1732.08       168.13 o                         
   9  12   1        500.21        641.16       158.60 o                         
  10  12   1       1122.75       1157.55       273.09 o                         
  -8  13   1       1662.50       1486.51       276.31 o                         
  -7  13   1       1801.65       1963.89       349.70 o                         
  -6  13   1       5545.31       5442.61       379.99 o                         
  -5  13   1        283.37        265.69       226.28 o                         
  -4  13   1       5023.69       5146.31       363.69 o                         
  -3  13   1       6032.56       5556.01       302.45 o                         
  -2  13   1       1385.95       1579.59       201.65 o                         
  -1  13   1      10767.57      10270.37       522.93 o                         
   0  13   1       1009.81       1087.20       176.16 o                         
   1  13   1      15385.76      14738.63       631.54 o                         
   2  13   1       2805.32       2714.18       268.71 o                         
   3  13   1       2154.98       2298.41       246.00 o                         
   4  13   1       2585.69       2210.70       232.10 o                         
   5  13   1          2.58        -82.92        94.69 o                         
   6  13   1       1636.60       1464.73       394.48 o                         
   7  13   1       3899.28       4313.47       938.63 o                         
   8  13   1        521.33        684.67       194.36 o                         
  -6  14   1         37.46         54.01        96.84 o                         
  -5  14   1       5948.83       5534.61       523.49 o                         
  -4  14   1       1142.07       1361.05       296.96 o                         
  -3  14   1        743.59        749.52       239.74 o                         
  -2  14   1       3380.37       3286.62       287.80 o                         
  -1  14   1        205.39        112.68       125.37 o                         
   0  14   1       6720.48       6637.57       471.52 o                         
   1  14   1        919.88        917.00       172.27 o                         
   2  14   1       5670.10       5521.75       552.36 o                         
   3  14   1       2739.60       2602.10       267.54 o                         
   4  14   1        988.44       1203.09       291.21 o                         
   6  14   1        669.64        325.07       126.64 o                         
  -2  15   1        777.45        686.87       204.35 o                         
  -1  15   1        244.73         75.68       118.18 o                         
   0  15   1        337.83        543.34       282.49 o                         
   1  15   1       1114.92       1292.65       275.46 o                         
   2  15   1       2249.06       2570.24       374.67 o                         
 -16   0   2          3.18        -55.19        85.67 o                         
 -14   0   2       8187.99       8116.93       587.32 o                         
 -12   0   2      24582.50      24414.81       762.59 o                         
 -10   0   2      19417.65      20082.24       398.50 o                         
  -8   0   2      18241.69      17544.38       442.05 o                         
  -6   0   2       2270.99       2766.30        85.38 o                         
  -4   0   2      26099.72      27362.30       615.67 o                         
  -2   0   2     180948.14     166802.69      2550.68 o                         
   2   0   2      65710.32      63847.88       971.77 o                         
   4   0   2        454.82        523.49        80.42 o                         
   6   0   2      21421.95      20631.63       663.17 o                         
   8   0   2      43606.45      44829.00      2843.49 o                         
  10   0   2      28265.28      29441.08      1211.89 o                         
  12   0   2      11903.57      12571.08       571.64 o                         
  14   0   2        463.86        508.82       128.35 o                         
  16   0   2       1656.85       1677.32       350.29 o                         
 -17   1   2          4.71          2.30        62.89 o                         
 -16   1   2       8575.15       9198.72       425.17 o                         
 -15   1   2        509.08        394.68        80.56 o                         
 -14   1   2      11719.63      12073.87       393.48 o                         
 -13   1   2       2917.16       2621.53       173.44 o                         
 -12   1   2       2141.31       2006.65       159.70 o                         
 -11   1   2       1934.38       2021.73       139.19 o                         
 -10   1   2       1800.84       1692.00        98.47 o                         
  -9   1   2       1189.55       1215.07        62.52 o                         
  -8   1   2      21564.70      20481.34       308.38 o                         
  -7   1   2       1120.32        982.55        73.91 o                         
  -6   1   2      53634.00      53159.66       642.96 o                         
  -5   1   2          6.15         45.47        14.12 o                         
  -4   1   2      37814.29      41092.22       467.73 o                         
  -3   1   2       1332.91       1558.31        56.51 o                         
  -2   1   2      13071.15      13796.42       182.77 o                         
   1   1   2       1690.39       1678.68        49.25 o                         
   2   1   2      37469.11      38814.28       473.76 o                         
   3   1   2       6831.09       7066.62       168.23 o                         
   4   1   2      48410.14      48844.55       671.93 o                         
   5   1   2       1771.42       1889.78        92.22 o                         
   6   1   2      43265.75      43480.30       804.31 o                         
   7   1   2        146.12         92.37        65.69 o                         
   8   1   2       3645.36       3808.76       157.60 o                         
   9   1   2        832.04       1110.33        90.75 o                         
  10   1   2       1065.47       1044.28        84.62 o                         
  11   1   2       2009.74       2052.08       103.36 o                         
  12   1   2       9616.65       9734.96       344.16 o                         
  13   1   2       2183.20       2286.97       174.06 o                         
  14   1   2      12429.58      12961.64       655.65 o                         
  15   1   2        369.12        511.99       139.01 o                         
  16   1   2       4507.97       4980.85       951.33 o                         
 -17   2   2        946.80       1032.65       188.78 o                         
 -16   2   2         21.21        101.72        52.66 o                         
 -15   2   2       2290.72       2422.47       228.17 o                         
 -14   2   2       1714.72       1613.33       164.16 o                         
 -13   2   2       1129.76       1194.49       145.82 o                         
 -12   2   2       7909.60       7551.19       343.32 o                         
 -11   2   2         69.05        104.00        46.12 o                         
 -10   2   2      12288.29      11977.61       246.70 o                         
  -9   2   2       2814.59       2785.78        94.99 o                         
  -8   2   2       8297.73       8138.90       160.85 o                         
  -7   2   2       6421.50       6150.63       147.02 o                         
  -6   2   2        774.92        990.81        55.34 o                         
  -5   2   2       9015.51       9640.04       195.62 o                         
  -4   2   2       8728.32       9322.88       145.38 o                         
  -3   2   2       1021.95       1068.34        37.14 o                         
  -2   2   2       9765.94      10689.16       172.04 o                         
  -1   2   2       7879.62       8738.33       180.30 o                         
   0   2   2      39008.09      39593.21       795.14 o                         
   1   2   2      17426.33      18562.66       480.16 o                         
   2   2   2       1237.42       1302.95        44.27 o                         
   3   2   2       3230.54       3367.25        92.22 o                         
   4   2   2        358.67        539.48        48.95 o                         
   5   2   2       6027.74       6155.80       156.59 o                         
   6   2   2       5899.69       6053.24       165.36 o                         
   7   2   2       1594.35       1616.09        82.29 o                         
   8   2   2      13615.11      13682.96       253.65 o                         
   9   2   2        234.35        270.14        40.35 o                         
  10   2   2       8020.25       8141.37       212.09 o                         
  11   2   2        589.26        639.14        63.14 o                         
  12   2   2       4357.61       4697.17       235.98 o                         
  13   2   2       3234.62       3217.63       203.30 o                         
  14   2   2        140.89        289.85       107.87 o                         
  15   2   2       2718.36       2683.34       298.15 o                         
  16   2   2        925.00       1056.47       180.41 o                         
 -17   3   2       1100.60       1257.10       279.52 o                         
 -16   3   2       1647.41       1517.05       175.28 o                         
 -15   3   2        420.19        412.44        72.39 o                         
 -14   3   2       2419.77       2465.32       202.41 o                         
 -13   3   2       5065.20       4960.62       333.19 o                         
 -12   3   2        194.96        134.95        65.76 o                         
 -11   3   2       7406.73       7287.78       265.06 o                         
 -10   3   2       1716.40       1766.49        92.59 o                         
  -9   3   2       9405.18       9161.42       187.81 o                         
  -8   3   2      10327.20      10402.23       178.24 o                         
  -7   3   2       4334.34       4209.93       125.47 o                         
  -6   3   2      19171.16      18762.51       285.57 o                         
  -5   3   2         64.36        112.08        13.95 o                         
  -4   3   2       2630.89       2635.85        69.51 o                         
  -3   3   2      12533.58      12952.54       166.78 o                         
  -2   3   2       1072.73       1110.21        36.61 o                         
  -1   3   2      39202.38      43081.25       626.47 o                         
   0   3   2       1200.04       1391.85        80.63 o                         
   1   3   2      18840.21      18511.45       460.07 o                         
   2   3   2      15268.26      15105.00       554.94 o                         
   3   3   2       3859.41       3780.96       124.77 o                         
   4   3   2      14157.98      14459.00       429.78 o                         
   5   3   2       3882.17       3927.95        99.55 o                         
   6   3   2      13773.10      13713.84       278.21 o                         
   7   3   2      21121.18      20284.19       341.36 o                         
   8   3   2       7334.52       7389.70       169.09 o                         
   9   3   2      12152.28      12174.34       232.31 o                         
  10   3   2        138.53        115.43        40.32 o                         
  11   3   2       6481.40       6571.43       205.01 o                         
  12   3   2       1358.34       1528.31       153.23 o                         
  13   3   2        151.69        236.42       106.39 o                         
  14   3   2       3756.93       3823.78       353.46 o                         
  15   3   2        695.97        833.44       170.56 o                         
  16   3   2       2522.33       2661.66       440.37 o                         
 -16   4   2        352.16        184.06       100.14 o                         
 -15   4   2       8304.13       8651.60       513.21 o                         
 -14   4   2        957.06        724.80       126.18 o                         
 -13   4   2       4233.98       4339.24       303.10 o                         
 -12   4   2       3766.97       3930.51       213.11 o                         
 -11   4   2        911.25        962.20        89.98 o                         
 -10   4   2       2511.93       2409.40       114.86 o                         
  -9   4   2       6833.59       6853.45       212.76 o                         
  -8   4   2       6601.25       6222.39       153.41 o                         
  -7   4   2      53706.98      50702.85       650.64 o                         
  -6   4   2       1238.33       1333.02        53.92 o                         
  -5   4   2      45027.25      44937.14       614.92 o                         
  -4   4   2      11135.92      11686.92       236.83 o                         
  -3   4   2      34091.80      34684.98       757.84 o                         
  -2   4   2      13760.27      14384.06       251.67 o                         
  -1   4   2        143.24        274.79        27.30 o                         
   0   4   2      26528.67      27524.78       689.06 o                         
   1   4   2      18716.40      18984.50       377.17 o                         
   2   4   2       6145.77       6250.64       190.20 o                         
   3   4   2      47039.09      46480.12       566.73 o                         
   4   4   2         73.50        183.23        51.38 o                         
   5   4   2      54849.23      54559.61      1067.75 o                         
   6   4   2         32.65         27.76        20.23 o                         
   7   4   2      18869.72      18387.08       388.51 o                         
   8   4   2       3007.48       3248.25       125.18 o                         
   9   4   2        626.99        690.56        60.43 o                         
  10   4   2       2303.93       2417.58       115.12 o                         
  11   4   2       3254.23       2971.02       151.71 o                         
  12   4   2       2890.79       2923.13       216.99 o                         
  13   4   2      12915.11      13799.39       662.08 o                         
  14   4   2        883.25        802.12       167.53 o                         
  15   4   2       7147.44       8248.40       538.84 o                         
 -16   5   2        303.67        777.45       248.88 o                         
 -15   5   2       1518.70       1646.46       344.96 o                         
 -14   5   2       1585.86       1728.81       401.93 o                         
 -13   5   2      12379.60      11746.04       574.50 o                         
 -12   5   2        141.75        114.02        64.12 o                         
 -11   5   2      22207.06      22177.96       546.12 o                         
 -10   5   2        664.60        557.18        82.61 o                         
  -9   5   2      18150.08      18115.14       575.44 o                         
  -8   5   2        468.32        374.62        62.97 o                         
  -7   5   2       1946.01       1909.65       120.79 o                         
  -6   5   2       1319.55       1269.03        95.10 o                         
  -5   5   2       8761.54       8867.30       189.16 o                         
  -4   5   2         41.15         69.04        29.42 o                         
  -3   5   2      22730.27      22787.56       285.00 o                         
  -2   5   2        187.55        228.35        21.85 o                         
  -1   5   2      65599.70      66589.83       703.87 o                         
   0   5   2       1149.65       1150.44        63.06 o                         
   1   5   2      66109.16      64740.07       719.53 o                         
   2   5   2       3423.41       3818.13       139.62 o                         
   3   5   2       9118.06       8801.34       173.23 o                         
   4   5   2       1248.90       1284.15        58.64 o                         
   5   5   2       2054.83       2103.61       106.45 o                         
   6   5   2       2188.54       2121.39       107.01 o                         
   7   5   2      23414.63      23684.59       412.15 o                         
   8   5   2        307.69        215.53        54.40 o                         
   9   5   2      26266.57      25577.21       706.31 o                         
  10   5   2       2545.85       2605.73       143.47 o                         
  11   5   2      13169.68      13547.90       459.49 o                         
  12   5   2        444.34        496.57       134.49 o                         
  13   5   2       2172.95       2424.84       276.86 o                         
  14   5   2        644.81        656.95       165.55 o                         
  15   5   2         64.44        170.83       167.95 o                         
 -15   6   2       6091.18       6064.76       571.15 o                         
 -14   6   2       1928.59       2218.27       253.22 o                         
 -13   6   2       6006.75       6115.44       410.36 o                         
 -12   6   2         12.14         19.65        79.39 o                         
 -11   6   2         77.42        143.40        51.68 o                         
 -10   6   2        664.89        566.65        77.57 o                         
  -9   6   2       3335.96       3416.55       189.08 o                         
  -8   6   2        157.72        182.71        41.99 o                         
  -7   6   2      21016.71      20740.44       390.02 o                         
  -6   6   2       2113.57       1906.90       113.20 o                         
  -5   6   2      26742.63      26630.03       488.56 o                         
  -4   6   2        224.44        237.12        34.91 o                         
  -3   6   2       5553.32       5886.11       145.13 o                         
  -2   6   2       1305.26       1160.24        48.58 o                         
  -1   6   2        752.01        904.20        48.55 o                         
   0   6   2        264.11        235.32        28.04 o                         
   1   6   2      11425.69      11064.34       212.48 o                         
   2   6   2        857.62        870.27        58.05 o                         
   3   6   2      16356.79      16432.09       283.34 o                         
   4   6   2       2780.18       3110.96       134.98 o                         
   5   6   2      14278.59      14321.80       338.25 o                         
   6   6   2       2093.04       2060.33       111.70 o                         
   7   6   2       9515.95       9940.69       258.67 o                         
   8   6   2         23.98          2.72        39.99 o                         
   9   6   2        221.13        197.02        46.57 o                         
  10   6   2        373.75        412.01        80.78 o                         
  11   6   2       1737.77       1792.75       127.67 o                         
  12   6   2        214.73        200.55        49.92 o                         
  13   6   2       8042.21       8580.97       836.96 o                         
  14   6   2        101.74         97.86        95.73 o                         
 -14   7   2        507.93        350.40       128.59 o                         
 -13   7   2       6098.73       5287.43       393.14 o                         
 -12   7   2        895.91        884.54       127.50 o                         
 -11   7   2       5892.05       6061.93       362.17 o                         
 -10   7   2       1010.99       1032.17       116.81 o                         
  -9   7   2       3908.98       3734.15       203.40 o                         
  -8   7   2       2461.52       2238.48       153.47 o                         
  -7   7   2       4815.12       4476.84       210.68 o                         
  -6   7   2       4019.69       3932.82       159.08 o                         
  -5   7   2        674.62        775.14        72.70 o                         
  -4   7   2       4649.68       5042.51       199.23 o                         
  -3   7   2       9096.01       9172.09       180.12 o                         
  -2   7   2         52.54        108.83        19.08 o                         
  -1   7   2      18561.24      18831.64       326.35 o                         
   0   7   2       6791.62       6813.79       164.85 o                         
   1   7   2      17258.03      17715.93       292.96 o                         
   2   7   2       1728.99       1793.47        86.55 o                         
   3   7   2       1091.40       1223.48        81.22 o                         
   4   7   2       4197.84       4245.97       141.96 o                         
   5   7   2        180.57        195.55        48.83 o                         
   6   7   2        429.31        458.41        63.53 o                         
   7   7   2       6918.32       6945.76       486.73 o                         
   8   7   2         98.09        175.52        66.16 o                         
   9   7   2       9725.06      10214.87       338.76 o                         
  10   7   2        171.93        133.69        58.10 o                         
  11   7   2       4618.22       4582.84       234.60 o                         
  12   7   2       3266.94       3395.89       214.08 o                         
  13   7   2       3387.55       3591.83       270.41 o                         
 -14   8   2       2247.54       2340.99       371.29 o                         
 -13   8   2       3280.19       3090.23       299.53 o                         
 -12   8   2       6306.80       6381.48       356.00 o                         
 -11   8   2       1384.33       1485.28       160.22 o                         
 -10   8   2       7601.00       7711.80       353.91 o                         
  -9   8   2       3640.99       3340.92       198.58 o                         
  -8   8   2       2110.82       2111.34       151.28 o                         
  -7   8   2      13420.40      11950.83       425.82 o                         
  -6   8   2          2.88         21.67        40.29 o                         
  -5   8   2      25331.17      25109.65       910.51 o                         
  -4   8   2        100.47        209.37        56.78 o                         
  -3   8   2       2979.46       2930.07       125.68 o                         
  -2   8   2      10092.47      10118.48       210.80 o                         
  -1   8   2       1251.96       1248.67        63.01 o                         
   0   8   2      15765.73      15840.35       279.05 o                         
   1   8   2       5143.92       5100.99       152.11 o                         
   2   8   2      15191.31      14861.67       280.20 o                         
   3   8   2      16102.58      15491.11       292.56 o                         
   4   8   2        749.46        762.97        62.76 o                         
   5   8   2      11155.27      10859.92       279.62 o                         
   6   8   2       8697.16       9034.89       258.22 o                         
   7   8   2      13437.40      13622.31       389.56 o                         
   8   8   2      11004.17      11862.74       371.12 o                         
   9   8   2        208.87        194.04        52.37 o                         
  10   8   2       7632.11       8384.72       287.42 o                         
  11   8   2        440.63        370.26        65.18 o                         
  12   8   2       1155.75       1308.40       186.21 o                         
  13   8   2       1967.12       2060.96       207.75 o                         
 -13   9   2       2103.26       2073.86       247.82 o                         
 -12   9   2       1115.85       1155.18       150.45 o                         
 -11   9   2       7136.73       6280.98       414.06 o                         
 -10   9   2        276.66        596.80       128.25 o                         
  -9   9   2       2250.91       2245.70       189.20 o                         
  -8   9   2      14105.82      13765.45       484.78 o                         
  -7   9   2       5164.80       4555.97       366.55 o                         
  -6   9   2      27240.19      24864.38       631.10 o                         
  -5   9   2       2027.49       1938.30       133.90 o                         
  -4   9   2      22552.61      22416.81       484.47 o                         
  -3   9   2       5436.01       5249.03       220.63 o                         
  -2   9   2       3763.39       3647.14       150.10 o                         
  -1   9   2       8008.94       7635.46       219.78 o                         
   0   9   2       6864.93       6776.11       206.10 o                         
   1   9   2      17212.39      16588.62       325.95 o                         
   2   9   2      14429.02      13790.71       436.84 o                         
   3   9   2         33.43         62.02        35.98 o                         
   4   9   2      15615.21      15403.95       347.47 o                         
   5   9   2         78.55         53.34        39.47 o                         
   6   9   2      12553.57      12165.71       364.47 o                         
   7   9   2       2432.78       2625.06       169.64 o                         
   8   9   2       3337.80       3313.66       197.41 o                         
   9   9   2       6719.87       7053.54       393.37 o                         
  10   9   2        215.82        296.07        61.84 o                         
  11   9   2        750.09        734.48       147.81 o                         
  12   9   2       2714.00       2984.69       207.32 o                         
 -12  10   2       8108.29       8847.38       553.28 o                         
 -11  10   2         21.20         16.45        62.61 o                         
 -10  10   2       5401.46       5759.93       317.88 o                         
  -9  10   2         17.70         15.36        58.77 o                         
  -8  10   2       2287.65       2250.70       189.17 o                         
  -7  10   2        274.43        220.90        66.33 o                         
  -6  10   2         30.63        120.46        73.41 o                         
  -5  10   2        818.61        556.37        97.60 o                         
  -4  10   2       2921.06       2796.97       163.56 o                         
  -3  10   2         87.41        140.05        43.35 o                         
  -2  10   2       9555.47       9477.39       357.57 o                         
  -1  10   2       2426.25       2319.35       173.95 o                         
   0  10   2      20791.92      20655.96       459.68 o                         
   1  10   2        364.76        239.79        51.98 o                         
   2  10   2      10429.96       9925.14       399.11 o                         
   3  10   2       2219.62       2368.29       126.71 o                         
   4  10   2       1072.57       1074.53       150.59 o                         
   5  10   2        370.95        293.13        42.32 o                         
   6  10   2       4112.78       3872.26       231.87 o                         
   7  10   2       2488.48       2598.56       171.27 o                         
   8  10   2      13219.37      13962.70       421.55 o                         
   9  10   2       1672.24       1873.69       154.07 o                         
  10  10   2       7040.65       7385.85       356.81 o                         
  11  10   2       1423.78       1429.90       149.63 o                         
  12  10   2       2116.57       1899.28       333.70 o                         
 -12  11   2       1666.28       2633.05       404.30 o                         
 -11  11   2         19.96         81.19        64.80 o                         
 -10  11   2         40.02          8.94        72.14 o                         
  -9  11   2        142.42         72.24        79.03 o                         
  -8  11   2       2322.88       2313.24       198.29 o                         
  -7  11   2       1671.70       1836.18       172.07 o                         
  -6  11   2      15494.81      14387.71       568.68 o                         
  -5  11   2        252.83        252.36        69.06 o                         
  -4  11   2       8301.03       7965.62       372.65 o                         
  -3  11   2        321.56        186.18        57.16 o                         
  -2  11   2        354.43        365.88       105.15 o                         
  -1  11   2        127.83         60.63        46.18 o                         
   0  11   2        552.63        512.01        88.07 o                         
   1  11   2        204.22        158.65        56.94 o                         
   2  11   2       5788.71       5253.15       257.64 o                         
   3  11   2       1914.93       1884.02       136.30 o                         
   4  11   2       3605.08       3288.20       212.55 o                         
   5  11   2        118.72        142.76        46.92 o                         
   6  11   2       4374.79       4362.45       221.61 o                         
   7  11   2        770.75        984.69       112.95 o                         
   8  11   2       2585.03       2768.06       186.98 o                         
   9  11   2         10.56        -28.22        64.81 o                         
  10  11   2         99.67        104.07        59.12 o                         
 -10  12   2       4717.44       5114.89       380.41 o                         
  -9  12   2         16.27         -0.99        58.70 o                         
  -8  12   2       1874.16       1631.44       168.49 o                         
  -7  12   2       1429.94       1366.37       291.97 o                         
  -6  12   2          8.13        164.65        66.29 o                         
  -5  12   2        640.86        551.77       120.66 o                         
  -4  12   2       4066.89       4005.79       248.00 o                         
  -3  12   2       2870.27       2850.49       209.57 o                         
  -2  12   2       4247.93       4051.19       268.28 o                         
  -1  12   2       1169.13       1205.22       132.85 o                         
   0  12   2      14778.85      14403.63       893.60 o                         
   1  12   2       1222.54       1222.83       202.15 o                         
   2  12   2       7634.48       7551.06       482.10 o                         
   3  12   2        413.27        523.72       143.77 o                         
   4  12   2        124.30        187.42        48.09 o                         
   5  12   2       1073.37       1170.23       137.04 o                         
   6  12   2       1181.28       1179.59       140.13 o                         
   7  12   2         34.67         97.74        49.00 o                         
   8  12   2      10217.73      10453.86       375.44 o                         
   9  12   2          7.34         11.19        55.58 o                         
  -9  13   2       1912.61       1438.25       270.55 o                         
  -8  13   2       3237.64       3348.70       424.96 o                         
  -7  13   2         65.09         54.93       154.58 o                         
  -6  13   2      16466.64      15617.19      1465.60 o                         
  -5  13   2          8.94         71.76        65.94 o                         
  -4  13   2       6874.05       6043.44       404.80 o                         
  -3  13   2       1373.72       1351.14       143.82 o                         
  -2  13   2       1434.94       1299.27       204.60 o                         
  -1  13   2       5322.77       4809.02       350.31 o                         
   0  13   2        137.09        350.27       166.85 o                         
   1  13   2       4965.38       4964.10       665.12 o                         
   2  13   2      11201.13      11350.29      1440.29 o                         
   3  13   2       3478.91       3681.60       309.36 o                         
   4  13   2       4807.45       6011.55       592.23 o                         
   5  13   2        276.90        233.90        69.09 o                         
   6  13   2       6508.23       6498.81       334.26 o                         
   7  13   2       3617.08       4102.40       323.27 o                         
   8  13   2       2641.77       3128.51       354.36 o                         
  -6  14   2        761.03        751.72       211.29 o                         
  -5  14   2       8689.96       9417.59       815.63 o                         
  -4  14   2       1498.25       1459.70       198.92 o                         
  -3  14   2       2840.27       2296.47       376.37 o                         
  -2  14   2        865.67        734.28       251.76 o                         
  -1  14   2        150.29        401.63       121.40 o                         
   0  14   2       6903.41       7554.18       454.21 o                         
   1  14   2       2522.58       2397.52       260.43 o                         
   2  14   2       2977.55       3003.24       584.36 o                         
   3  14   2       3057.06       3006.59       287.04 o                         
   4  14   2        160.90        174.39       135.78 o                         
  -2  15   2         25.42        -22.86       116.65 o                         
  -1  15   2       2376.20       2184.56       356.73 o                         
   0  15   2         21.23        122.68       100.75 o                         
   1  15   2       4657.80       4811.00       521.80 o                         
   2  15   2       1487.65       1206.98       258.19 o                         
 -17   0   3      11732.31      12051.54       855.16 o                         
 -15   0   3       5278.86       5420.43       380.07 o                         
 -13   0   3       4389.44       4297.86       311.92 o                         
 -11   0   3         10.17        121.76        62.70 o                         
  -9   0   3      21571.24      21473.71       437.63 o                         
  -7   0   3      45714.82      44253.38       840.06 o                         
  -5   0   3     149838.66     151346.33      2051.41 o                         
  -3   0   3      31538.79      32470.61       479.00 o                         
  -1   0   3       1388.52       1488.37        55.26 o                         
   1   0   3      24517.16      25915.56       461.18 o                         
   3   0   3     142912.08     135285.86      2760.70 o                         
   5   0   3      48814.32      46306.39      1179.72 o                         
   7   0   3      16014.14      15371.97       609.33 o                         
   9   0   3        577.82        586.73        97.85 o                         
  11   0   3       6222.68       5816.62       567.09 o                         
  13   0   3       7375.51       7999.12       445.26 o                         
  15   0   3       9047.89      10597.20       873.28 o                         
 -17   1   3        661.27        757.18       127.76 o                         
 -16   1   3        824.67        995.34       137.95 o                         
 -15   1   3       1033.38       1030.32       119.53 o                         
 -14   1   3        108.35        156.63        70.97 o                         
 -13   1   3      10589.60      10094.75       342.92 o                         
 -12   1   3        450.06        478.55        73.40 o                         
 -11   1   3      40653.27      39888.71       696.38 o                         
 -10   1   3        883.62        880.64        90.83 o                         
  -9   1   3      23048.75      22529.68       306.04 o                         
  -8   1   3       4229.69       4065.12       112.11 o                         
  -7   1   3       2685.19       1937.41       216.41 o                         
  -6   1   3       4073.94       4301.64        88.54 o                         
  -5   1   3      18299.66      19525.25       323.43 o                         
  -4   1   3       1521.00       1805.19        65.48 o                         
  -3   1   3      70568.63      72659.92       686.82 o                         
  -2   1   3       4559.39       4749.88        83.75 o                         
  -1   1   3      51543.78      50710.86       801.79 o                         
   0   1   3      13129.50      13301.51       229.11 o                         
   1   1   3      60026.50      59101.59       557.36 o                         
   2   1   3       8537.31       8369.82       165.74 o                         
   3   1   3       9852.12       9723.15       218.90 o                         
   4   1   3       9443.81       9433.69       310.68 o                         
   5   1   3       2798.82       3066.55       157.87 o                         
   6   1   3       2916.25       2928.66       165.02 o                         
   7   1   3      15546.73      15816.38       632.78 o                         
   8   1   3       2968.68       3088.41       185.97 o                         
   9   1   3      39830.29      40333.98       893.34 o                         
  10   1   3       1230.82       1432.27       112.94 o                         
  11   1   3      14067.93      14281.27       402.37 o                         
  12   1   3         25.72         84.76        37.15 o                         
  13   1   3        736.76        739.36        98.65 o                         
  14   1   3        338.79        117.38       121.82 o                         
  15   1   3        838.52       1061.14       186.80 o                         
  16   1   3        663.41        844.16       252.44 o                         
 -17   2   3       6304.28       6903.22       466.45 o                         
 -16   2   3        291.56        318.30        73.64 o                         
 -15   2   3       3826.23       4048.49       236.49 o                         
 -14   2   3       1131.32       1090.13       114.84 o                         
 -13   2   3       2093.27       2080.77       150.72 o                         
 -12   2   3       4669.21       4766.76       197.90 o                         
 -11   2   3        531.87        556.72        86.63 o                         
 -10   2   3       6949.90       6633.93       216.30 o                         
  -9   2   3       2882.40       3008.18        99.74 o                         
  -8   2   3        251.93        297.80        28.64 o                         
  -7   2   3       6408.24       6634.31       173.95 o                         
  -6   2   3        916.88        936.29        59.56 o                         
  -5   2   3      25054.14      26711.90       331.32 o                         
  -4   2   3       6486.92       6915.30       134.63 o                         
  -3   2   3      19193.30      20555.41       296.07 o                         
  -2   2   3       2418.65       2616.15        94.46 o                         
  -1   2   3       3540.67       3704.01        88.53 o                         
   0   2   3       2141.30       2320.15        80.94 o                         
   1   2   3      24311.19      24690.15       415.80 o                         
   2   2   3      15914.82      16897.50       306.22 o                         
   3   2   3      55428.92      56399.79      1268.02 o                         
   4   2   3         51.69        108.89        27.29 o                         
   5   2   3      12758.97      13032.22       305.64 o                         
   6   2   3       3567.55       3595.87       155.19 o                         
   7   2   3       1883.46       2096.90       355.29 o                         
   8   2   3       4183.32       3947.48       173.23 o                         
   9   2   3        379.89        390.12        50.64 o                         
  10   2   3       9657.60       9761.53       310.32 o                         
  11   2   3       4489.31       4360.81       181.02 o                         
  12   2   3        527.57        463.89        58.88 o                         
  13   2   3       3453.75       3435.36       261.24 o                         
  14   2   3         21.65       -105.47       135.61 o                         
  15   2   3       6134.12       6517.80       471.31 o                         
  16   2   3        369.41        581.90       213.66 o                         
 -17   3   3          9.90       -120.55       123.76 o                         
 -16   3   3       4737.22       4993.56       334.32 o                         
 -15   3   3        620.14        687.70       110.45 o                         
 -14   3   3       3000.63       3209.34       199.54 o                         
 -13   3   3       5041.67       4883.09       274.91 o                         
 -12   3   3       3774.63       3686.53       185.53 o                         
 -11   3   3      12598.14      11935.82       353.12 o                         
 -10   3   3       1089.82       1111.69        73.22 o                         
  -9   3   3       1187.70       1236.28        64.02 o                         
  -8   3   3       9154.94       9007.27       173.80 o                         
  -7   3   3         93.82         99.12        21.97 o                         
  -6   3   3      26188.76      26278.64       504.02 o                         
  -5   3   3       2356.18       2220.66        61.92 o                         
  -4   3   3      45158.95      45857.19       699.52 o                         
  -3   3   3      21793.08      22904.27       271.82 o                         
  -2   3   3        265.58        375.37        22.47 o                         
  -1   3   3       2115.84       2293.25        77.86 o                         
   0   3   3      10300.55      10760.66       253.56 o                         
   1   3   3      13115.87      13063.67       292.02 o                         
   2   3   3      24894.70      23718.09       432.60 o                         
   3   3   3       2961.54       2808.52       104.81 o                         
   4   3   3      27536.42      27519.22       391.78 o                         
   5   3   3        655.17        667.45        34.86 o                         
   6   3   3       4910.59       4600.75       151.70 o                         
   7   3   3       1823.01       1913.46       100.93 o                         
   8   3   3       1816.64       1754.95       101.08 o                         
   9   3   3      14034.97      14691.26       439.99 o                         
  10   3   3       1736.83       1599.08       104.93 o                         
  11   3   3       6541.66       6456.11       259.16 o                         
  12   3   3       6646.59       6632.24       272.63 o                         
  13   3   3       1648.15       1621.20       224.89 o                         
  14   3   3       5001.58       4899.15       423.94 o                         
  15   3   3         69.03         76.29       108.74 o                         
 -16   4   3         22.15        141.18        84.56 o                         
 -15   4   3       1059.59       1005.15       117.54 o                         
 -14   4   3       5091.27       5060.05       292.80 o                         
 -13   4   3        412.34        365.18        74.64 o                         
 -12   4   3      24164.80      23230.15       745.12 o                         
 -11   4   3       2233.22       2210.81       120.67 o                         
 -10   4   3      32249.08      31620.92       570.65 o                         
  -9   4   3       2430.82       2510.83       104.35 o                         
  -8   4   3       4805.36       4512.60       137.90 o                         
  -7   4   3       5327.75       5314.66       150.08 o                         
  -6   4   3         54.83        146.80        23.18 o                         
  -5   4   3      17487.89      17971.57       237.19 o                         
  -4   4   3      29301.71      28693.44       405.96 o                         
  -3   4   3       5549.40       5498.35       135.58 o                         
  -2   4   3      70962.67      74035.18      1357.62 o                         
  -1   4   3        551.94        672.32        46.20 o                         
   0   4   3      56113.00      52691.96      1360.97 o                         
   1   4   3       5897.02       5891.86       171.10 o                         
   2   4   3      31729.44      30456.28       546.46 o                         
   3   4   3      11741.35      10949.30       228.41 o                         
   4   4   3        272.84        387.77        47.21 o                         
   5   4   3       8090.31       8148.56       230.53 o                         
   6   4   3       7354.78       7036.46       352.97 o                         
   7   4   3       6871.26       7007.48       193.55 o                         
   8   4   3      31261.45      30597.20       445.63 o                         
   9   4   3         51.58         18.28        46.61 o                         
  10   4   3      23722.48      24672.04       471.19 o                         
  11   4   3         97.04        -48.12        49.34 o                         
  12   4   3       3849.29       3901.27       211.71 o                         
  13   4   3        289.14        456.50       129.67 o                         
  14   4   3         59.04         30.92        71.90 o                         
  15   4   3       1699.73       1711.18       343.35 o                         
 -16   5   3       7230.70       7551.39       679.43 o                         
 -15   5   3        984.87       1127.24       187.72 o                         
 -14   5   3       4296.79       4179.37       346.98 o                         
 -13   5   3         49.56         41.43        68.50 o                         
 -12   5   3       1255.51       1275.36       340.31 o                         
 -11   5   3        573.93        668.35       120.73 o                         
 -10   5   3       5691.38       5616.28       218.55 o                         
  -9   5   3       1727.51       1605.06       110.90 o                         
  -8   5   3      15688.07      15405.01       361.23 o                         
  -7   5   3       2658.65       2583.36       142.37 o                         
  -6   5   3      51454.88      50066.72      1045.99 o                         
  -5   5   3       5709.10       5685.66       159.30 o                         
  -4   5   3      65271.16      67111.89      1009.05 o                         
  -3   5   3        726.20        718.35        50.16 o                         
  -2   5   3       4415.08       4437.49       117.26 o                         
  -1   5   3        204.32        306.20        45.75 o                         
   0   5   3       8152.54       8512.78       214.97 o                         
   1   5   3        151.20        160.35        36.25 o                         
   2   5   3      62364.66      62775.98       847.48 o                         
   3   5   3       2528.03       2572.17        94.90 o                         
   4   5   3      60508.97      59420.54       754.48 o                         
   5   5   3         21.49         38.02        41.40 o                         
   6   5   3      12919.90      12569.88       428.73 o                         
   7   5   3       1279.04       1197.57        92.52 o                         
   8   5   3       3285.04       3556.16       161.81 o                         
   9   5   3        909.65       1035.38        90.84 o                         
  10   5   3       1234.43       1303.11       106.53 o                         
  11   5   3         14.37         39.36        36.22 o                         
  12   5   3       4811.75       4900.72       291.59 o                         
  13   5   3         50.05         65.15        72.35 o                         
  14   5   3       6634.90       6393.95       460.02 o                         
 -15   6   3         88.55         20.67        99.74 o                         
 -14   6   3       2596.72       2255.49       259.85 o                         
 -13   6   3          7.53          5.41        90.53 o                         
 -12   6   3      16583.93      14855.93       640.71 o                         
 -11   6   3         24.62        -20.00        78.82 o                         
 -10   6   3      13451.57      14046.88       588.76 o                         
  -9   6   3       2495.10       2068.46       172.46 o                         
  -8   6   3       3300.99       3085.98       157.81 o                         
  -7   6   3       1721.39       1616.67       109.31 o                         
  -6   6   3        104.65        151.10        44.38 o                         
  -5   6   3       1722.02       1848.04       110.05 o                         
  -4   6   3      17981.66      17242.60       306.57 o                         
  -3   6   3       1840.67       1912.46        85.26 o                         
  -2   6   3      13286.04      14110.15       241.52 o                         
  -1   6   3       5190.39       5069.83       130.36 o                         
   0   6   3      15722.26      16109.55       286.74 o                         
   1   6   3         17.56         58.57        25.23 o                         
   2   6   3      16589.26      17035.17       348.51 o                         
   3   6   3        510.41        578.73        71.17 o                         
   4   6   3          5.19         19.64        13.14 o                         
   5   6   3        824.98       1074.07        81.68 o                         
   6   6   3       4926.85       4936.47       207.32 o                         
   7   6   3       1095.09       1099.87        86.32 o                         
   8   6   3      18422.04      19338.07       413.85 o                         
   9   6   3       3555.57       3461.73       169.16 o                         
  10   6   3      16799.63      16781.44       400.06 o                         
  11   6   3         15.92         56.02        49.18 o                         
  12   6   3       2103.24       2190.83       246.72 o                         
  13   6   3        172.49        220.31        93.71 o                         
  14   6   3          2.78        -27.60       141.03 o                         
 -15   7   3        374.03        135.78       110.39 o                         
 -14   7   3       2021.56       1615.19       219.03 o                         
 -13   7   3        912.67        934.05       155.90 o                         
 -12   7   3        139.08        115.56        58.67 o                         
 -11   7   3       2776.36       2863.25       214.05 o                         
 -10   7   3       1269.34       1380.50       144.83 o                         
  -9   7   3        742.39        492.79       113.60 o                         
  -8   7   3       3220.48       3061.60       206.80 o                         
  -7   7   3         41.72         -3.37        55.08 o                         
  -6   7   3      15829.98      16391.35       424.45 o                         
  -5   7   3        627.25        567.32        65.40 o                         
  -4   7   3       8490.84       8638.92       259.21 o                         
  -3   7   3       2599.87       2438.70        88.35 o                         
  -2   7   3        391.82        377.32        32.00 o                         
  -1   7   3       3082.77       3230.45        99.24 o                         
   0   7   3        232.44        258.27        36.99 o                         
   1   7   3       1759.72       1747.71        85.34 o                         
   2   7   3      17213.28      17256.41       312.82 o                         
   3   7   3       3549.00       3612.27       131.12 o                         
   4   7   3       9229.99      10089.82       331.15 o                         
   5   7   3       4046.47       4190.97       182.75 o                         
   6   7   3       8325.70       8452.46       270.19 o                         
   7   7   3       5402.78       5521.90       280.90 o                         
   8   7   3       1524.20       1740.11       138.91 o                         
   9   7   3       3129.52       3372.78       195.67 o                         
  10   7   3       1361.94       1367.59       125.80 o                         
  11   7   3        690.79        585.96        85.79 o                         
  12   7   3       1796.12       1462.19       168.20 o                         
  13   7   3        293.92        436.40       123.51 o                         
 -14   8   3       1468.46       1252.22       232.88 o                         
 -13   8   3       1973.65       1544.98       212.91 o                         
 -12   8   3      12301.06      11544.94       574.51 o                         
 -11   8   3       1578.39       1523.57       169.49 o                         
 -10   8   3       7268.44       6628.37       351.94 o                         
  -9   8   3       3469.51       3395.75       228.44 o                         
  -8   8   3       2274.32       2338.03       231.47 o                         
  -7   8   3      10802.51      10499.86       390.13 o                         
  -6   8   3        565.50        470.62        82.57 o                         
  -5   8   3      24693.40      24676.40       754.03 o                         
  -4   8   3      16165.46      16233.42       501.11 o                         
  -3   8   3       7180.94       6776.04       236.53 o                         
  -2   8   3       8988.84       8702.25       195.66 o                         
  -1   8   3       1887.18       1925.91        85.58 o                         
   0   8   3      16801.66      16858.32       382.20 o                         
   1   8   3       4605.84       4547.91       145.03 o                         
   2   8   3       6709.33       6597.47       181.25 o                         
   3   8   3      19591.78      19683.87       566.80 o                         
   4   8   3         94.66        152.01        35.04 o                         
   5   8   3       7431.99       7512.47       254.18 o                         
   6   8   3        358.11        365.42        58.14 o                         
   7   8   3        872.43        925.98       101.26 o                         
   8   8   3      12645.70      12951.52       393.09 o                         
   9   8   3        304.11        338.12        81.89 o                         
  10   8   3       7882.86       8122.02       287.67 o                         
  11   8   3       1925.06       1712.70       133.67 o                         
  12   8   3       2555.94       2255.13       179.47 o                         
 -13   9   3       7065.74       7524.15       472.79 o                         
 -12   9   3         44.63        219.84        78.85 o                         
 -11   9   3      13579.74      13474.21       500.56 o                         
 -10   9   3       1433.69       1520.14       169.16 o                         
  -9   9   3       7258.64       7409.96       346.91 o                         
  -8   9   3       1004.82        913.15       121.22 o                         
  -7   9   3        259.87        252.02        71.62 o                         
  -6   9   3      12071.63      11837.23       516.69 o                         
  -5   9   3       2948.87       3238.36       173.01 o                         
  -4   9   3       5387.95       5150.33       214.58 o                         
  -3   9   3      15126.48      14697.51       460.64 o                         
  -2   9   3       3825.04       3826.12       182.31 o                         
  -1   9   3      22444.85      22893.47       401.40 o                         
   0   9   3        343.86        328.04        44.86 o                         
   1   9   3      27635.93      26825.42       441.45 o                         
   2   9   3      21283.14      20625.52       397.00 o                         
   3   9   3       6269.60       6057.74       186.14 o                         
   4   9   3       7631.95       7473.82       245.26 o                         
   5   9   3       3120.48       3062.29       149.80 o                         
   6   9   3       3027.18       3015.87       150.75 o                         
   7   9   3      10723.85      11023.00       391.46 o                         
   8   9   3        125.18        135.55        62.50 o                         
   9   9   3      13927.38      14562.35       769.22 o                         
  10   9   3       1323.11       1368.20       124.38 o                         
  11   9   3       4468.73       4772.90       228.26 o                         
  12   9   3        418.11        433.49       115.29 o                         
 -12  10   3        784.98        732.27       166.69 o                         
 -11  10   3          2.12          7.07        60.24 o                         
 -10  10   3        142.82        -15.65        68.98 o                         
  -9  10   3       3628.05       3642.24       247.33 o                         
  -8  10   3       1949.50       1688.66       167.24 o                         
  -7  10   3      13256.11      12317.28       473.51 o                         
  -6  10   3          1.27         -0.46        54.66 o                         
  -5  10   3      18146.99      17938.98       456.66 o                         
  -4  10   3       1994.39       2059.67       143.02 o                         
  -3  10   3       3530.88       3538.55       185.15 o                         
  -2  10   3         74.13         36.50        35.75 o                         
  -1  10   3        802.64        848.73       109.70 o                         
   0  10   3       1672.62       1599.37       118.17 o                         
   1  10   3       8107.15       7804.68       234.81 o                         
   2  10   3        806.05        883.44        77.81 o                         
   3  10   3      10799.82      10743.58       256.82 o                         
   4  10   3       1263.04       1263.06        96.17 o                         
   5  10   3       5830.31       5769.98       212.77 o                         
   6  10   3         60.62         20.09        59.21 o                         
   7  10   3       4602.97       4953.67       239.40 o                         
   8  10   3       2608.61       2900.79       224.21 o                         
   9  10   3        721.22        855.98       107.03 o                         
  10  10   3        190.42        114.27        50.99 o                         
  11  10   3       1608.86       1832.39       216.77 o                         
 -12  11   3        246.96        216.88       165.92 o                         
 -11  11   3       7438.98       7288.68       598.49 o                         
 -10  11   3        153.50        118.11        70.44 o                         
  -9  11   3        994.41       1062.35       139.68 o                         
  -8  11   3        767.81        906.08       130.59 o                         
  -7  11   3        122.70        121.57        66.00 o                         
  -6  11   3         51.07         81.80        91.06 o                         
  -5  11   3        490.51        575.59        93.85 o                         
  -4  11   3        508.38        457.21        71.92 o                         
  -3  11   3       3093.89       2839.52       209.28 o                         
  -2  11   3         22.11         51.79        50.16 o                         
  -1  11   3       4584.50       4524.72       252.61 o                         
   0  11   3        561.79        564.94       101.51 o                         
   1  11   3       9296.37       9576.24       378.80 o                         
   2  11   3        470.84        608.29        69.02 o                         
   3  11   3        923.37        945.09       146.60 o                         
   4  11   3        318.93        407.75        63.12 o                         
   5  11   3        304.72        327.87        60.96 o                         
   6  11   3        210.14        153.01        80.45 o                         
   7  11   3       5824.13       6165.48       389.80 o                         
   8  11   3         97.09        156.10        68.19 o                         
   9  11   3      10022.31       9896.44       423.25 o                         
  10  11   3        350.72        327.78       122.23 o                         
 -10  12   3       1187.30       1137.53       286.30 o                         
  -9  12   3       1554.79       1451.56       275.49 o                         
  -8  12   3         23.57         42.19        54.56 o                         
  -7  12   3       8124.53       7771.03       366.08 o                         
  -6  12   3         61.64         77.69        68.54 o                         
  -5  12   3      12862.03      11959.24       562.39 o                         
  -4  12   3        299.24        483.54       111.02 o                         
  -3  12   3       2015.98       1948.74       173.67 o                         
  -2  12   3       1499.16       1602.50       227.07 o                         
  -1  12   3         39.31         84.29        55.45 o                         
   0  12   3       1127.58       1250.42       141.31 o                         
   1  12   3       8359.94       8505.01      1150.35 o                         
   2  12   3       1027.69       1303.88       220.69 o                         
   3  12   3      10708.20      11299.36       827.57 o                         
   4  12   3        494.62        418.95        69.67 o                         
   5  12   3       3913.62       3452.99       272.38 o                         
   6  12   3       2910.33       3148.62       227.98 o                         
   7  12   3       3388.89       3510.92       247.60 o                         
   8  12   3        731.77        930.22       114.57 o                         
   9  12   3         30.83        -17.16        77.20 o                         
  -9  13   3       2202.39       1629.57       286.30 o                         
  -8  13   3       4243.42       4165.61       479.64 o                         
  -7  13   3       1233.87       1470.74       250.15 o                         
  -6  13   3       6469.50       7083.42       694.32 o                         
  -5  13   3       3827.64       4189.84       339.81 o                         
  -4  13   3       6126.63       5111.52       369.32 o                         
  -3  13   3       4945.92       4895.15       282.53 o                         
  -2  13   3         10.86        -11.51        62.39 o                         
  -1  13   3       8847.52       8225.63       458.92 o                         
   0  13   3       2411.97       2740.20       266.86 o                         
   1  13   3      12156.43      13703.45      1430.81 o                         
   2  13   3       2142.50       2494.78       256.89 o                         
   3  13   3        638.64        613.34       136.42 o                         
   4  13   3       3171.84       3929.25       474.23 o                         
   5  13   3        228.73        324.73       175.91 o                         
   6  13   3        979.89       1275.10       150.55 o                         
   7  13   3       5464.57       5456.43       419.54 o                         
  -6  14   3         85.15         96.50       116.14 o                         
  -5  14   3       6086.31       5765.04       555.32 o                         
  -4  14   3        901.59        980.41       171.77 o                         
  -3  14   3        162.15         -2.54       153.90 o                         
  -2  14   3       4088.58       3495.37       300.60 o                         
  -1  14   3         19.44         39.25        75.73 o                         
   0  14   3       5443.46       5767.83       398.30 o                         
   1  14   3       2568.33       2783.90       281.00 o                         
   2  14   3       4074.23       4753.85       361.88 o                         
   3  14   3       3279.51       3643.73       782.79 o                         
  -1  15   3        147.12         70.77        94.13 o                         
   1  15   3        540.41        286.30       159.99 o                         
   2  15   3       2403.86       2405.33       373.83 o                         
 -16   0   4       1135.18        729.37       210.79 o                         
 -14   0   4       4411.93       4725.57       383.52 o                         
 -12   0   4      44893.12      45315.46       899.70 o                         
 -10   0   4      51915.57      51416.90      1417.68 o                         
  -8   0   4       1722.90       1719.03        66.06 o                         
  -6   0   4       1415.94       1503.15        73.33 o                         
  -4   0   4      94395.00      94516.12      1228.98 o                         
  -2   0   4      34136.46      32200.82       420.08 o                         
   0   0   4      33257.02      33352.47       466.66 o                         
   2   0   4      52017.01      50233.56       847.80 o                         
   4   0   4         22.41         53.84        46.90 o                         
   6   0   4       3782.00       3820.39       278.51 o                         
   8   0   4      43578.59      42805.65      1271.15 o                         
  10   0   4      42997.95      44310.57      1678.50 o                         
  12   0   4       1679.61       1704.37       188.95 o                         
  14   0   4        129.01        139.00       187.59 o                         
 -17   1   4        129.07        162.42        88.62 o                         
 -16   1   4       7561.63       8118.81       398.74 o                         
 -15   1   4       1179.85       1136.55       123.65 o                         
 -14   1   4       2465.79       2606.42       157.51 o                         
 -13   1   4       2302.70       2192.05       199.39 o                         
 -12   1   4        737.25        795.52        81.37 o                         
 -11   1   4       2819.89       2827.79       144.19 o                         
 -10   1   4       7878.31       7951.67       234.14 o                         
  -9   1   4         83.16         64.96        27.19 o                         
  -8   1   4       6527.37       6635.09       132.74 o                         
  -7   1   4         91.27        112.03        20.54 o                         
  -6   1   4      51249.56      53813.45       505.91 o                         
  -5   1   4       4008.14       4403.47       109.93 o                         
  -4   1   4      88051.20      87669.62       731.43 o                         
  -3   1   4       5873.65       5955.25       107.78 o                         
  -2   1   4       1720.38       1791.44        57.48 o                         
  -1   1   4       1129.68       1342.95        50.91 o                         
   0   1   4       4560.14       4728.21        91.71 o                         
   1   1   4      10059.13      10290.65       161.90 o                         
   2   1   4     132298.48     129729.50      1350.98 o                         
   3   1   4        798.00        846.80        63.69 o                         
   4   1   4      60776.69      58707.41      1090.08 o                         
   5   1   4        415.08        485.65        72.51 o                         
   6   1   4       3410.95       3480.80       384.16 o                         
   7   1   4        154.87        256.93        58.35 o                         
   8   1   4       1338.33       1416.47       133.30 o                         
   9   1   4       2062.76       2158.29       177.41 o                         
  10   1   4       7389.58       7692.13       270.11 o                         
  11   1   4       2468.53       2650.89       162.02 o                         
  12   1   4       4036.67       4221.74       189.06 o                         
  13   1   4       1227.26       1512.24       183.32 o                         
  14   1   4       6694.72       7010.22       519.43 o                         
  15   1   4        125.10        386.36       172.18 o                         
 -17   2   4       3515.05       3811.03       349.78 o                         
 -16   2   4         22.21         74.23        59.17 o                         
 -15   2   4        400.87        364.20        77.25 o                         
 -14   2   4        865.58        769.84        98.10 o                         
 -13   2   4        551.20        423.22        71.33 o                         
 -12   2   4      21109.23      20388.43       432.33 o                         
 -11   2   4         19.19          7.07        38.72 o                         
 -10   2   4      15334.85      15022.69       315.91 o                         
  -9   2   4       1444.70       1455.26        88.14 o                         
  -8   2   4        886.15        974.18        53.10 o                         
  -7   2   4        658.83        744.94        44.15 o                         
  -6   2   4        589.56        635.57        42.75 o                         
  -5   2   4      18870.56      19304.53       307.99 o                         
  -4   2   4      39832.06      40400.32      1088.15 o                         
  -3   2   4       7308.86       8351.06       336.76 o                         
  -2   2   4       4846.93       5316.37       111.90 o                         
  -1   2   4        799.32        956.97        40.98 o                         
   0   2   4        552.12        623.89        44.60 o                         
   1   2   4       2106.67       2043.22        64.61 o                         
   2   2   4      13278.83      13158.83       276.87 o                         
   3   2   4      24362.85      24426.59       419.33 o                         
   4   2   4        887.15       1198.63        96.28 o                         
   5   2   4        697.17        748.69        87.86 o                         
   6   2   4       1475.72       1486.88       130.28 o                         
   7   2   4        340.42        388.72       105.48 o                         
   8   2   4      20436.22      20307.50       573.03 o                         
   9   2   4         12.42         53.29        43.07 o                         
  10   2   4      18162.24      18204.77       465.65 o                         
  11   2   4       1813.92       2068.32       134.90 o                         
  12   2   4       1010.99        909.08       100.26 o                         
  13   2   4        889.48        607.02       113.96 o                         
  14   2   4         37.94         54.83        79.57 o                         
  15   2   4       2679.20       2881.42       455.43 o                         
 -17   3   4        237.56        223.48       113.70 o                         
 -16   3   4       1635.63       1700.24       197.60 o                         
 -15   3   4        315.72        367.95        91.74 o                         
 -14   3   4         80.81        105.31        65.99 o                         
 -13   3   4       3625.83       3309.35       167.54 o                         
 -12   3   4          1.68         22.28        82.38 o                         
 -11   3   4      25312.91      24395.90       506.60 o                         
 -10   3   4       4224.76       4212.04       144.20 o                         
  -9   3   4       5436.53       5178.80       155.13 o                         
  -8   3   4        773.93        812.10        49.91 o                         
  -7   3   4        255.01        263.31        43.78 o                         
  -6   3   4      12176.57      12563.57       216.08 o                         
  -5   3   4       4803.76       4866.38       163.17 o                         
  -4   3   4      24056.48      24504.48       335.29 o                         
  -3   3   4      31865.39      32435.08       715.64 o                         
  -2   3   4        828.22        783.91        42.32 o                         
  -1   3   4       2150.30       2407.33        92.90 o                         
   0   3   4        384.37        423.58        28.18 o                         
   1   3   4      19514.04      19342.86       384.49 o                         
   2   3   4      28061.92      28094.11       417.69 o                         
   3   3   4       1954.07       1887.70        69.13 o                         
   4   3   4      17250.59      17548.51       266.94 o                         
   5   3   4       5849.04       5736.58       163.13 o                         
   6   3   4       1919.87       2124.70       103.01 o                         
   7   3   4       9762.66       9593.88       242.63 o                         
   8   3   4        304.69        282.74        53.10 o                         
   9   3   4      28737.33      29021.71       532.61 o                         
  10   3   4        313.77        323.65        78.76 o                         
  11   3   4       2255.89       2090.79       186.13 o                         
  12   3   4        241.88        378.39        75.32 o                         
  13   3   4        127.47        166.42       180.14 o                         
  14   3   4       1469.66       1313.94       226.24 o                         
  15   3   4       1087.95       1008.39       269.70 o                         
 -17   4   4       9940.11      10379.99       810.13 o                         
 -16   4   4        251.72         67.36        91.76 o                         
 -15   4   4       3110.01       3121.32       206.87 o                         
 -14   4   4        787.17        961.94       111.03 o                         
 -13   4   4       3820.50       3909.42       305.95 o                         
 -12   4   4       8155.26       8007.59       281.27 o                         
 -11   4   4       1268.06       1223.33        93.07 o                         
 -10   4   4       7746.94       7744.69       228.78 o                         
  -9   4   4      14523.27      14362.12       351.54 o                         
  -8   4   4        475.13        424.13        55.86 o                         
  -7   4   4      20902.16      21029.05       286.77 o                         
  -6   4   4       3798.39       3963.71       158.26 o                         
  -5   4   4      83040.99      84426.52      1413.79 o                         
  -4   4   4      16494.13      17235.61       275.41 o                         
  -3   4   4      10146.12       9766.20       173.96 o                         
  -2   4   4       7062.41       7604.82       141.70 o                         
  -1   4   4         74.14        268.31        67.87 o                         
   0   4   4      10508.62      11131.04       290.90 o                         
   1   4   4      29436.62      28998.81       535.55 o                         
   2   4   4       5479.15       5257.64       197.75 o                         
   3   4   4      81583.62      78423.88      1100.52 o                         
   4   4   4        753.37        807.94        72.38 o                         
   5   4   4      17388.14      17392.01       324.05 o                         
   6   4   4         49.73         47.63        25.43 o                         
   7   4   4       6967.51       6965.93       208.76 o                         
   8   4   4      10270.66       9845.48       306.56 o                         
   9   4   4        304.47        309.26        78.04 o                         
  10   4   4       7528.34       7585.28       289.36 o                         
  11   4   4       6632.93       6454.13       274.19 o                         
  12   4   4        743.79        823.77        98.91 o                         
  13   4   4       2912.83       2792.51       295.52 o                         
  14   4   4          4.48         11.62       149.16 o                         
  15   4   4       8333.88       8924.63       792.35 o                         
 -16   5   4        230.74        239.29       125.71 o                         
 -15   5   4       1408.37       1503.07       178.55 o                         
 -14   5   4        519.57        625.80       135.78 o                         
 -13   5   4      13503.00      13125.77       644.21 o                         
 -12   5   4         14.00         34.06        66.67 o                         
 -11   5   4      47518.49      46918.16       856.18 o                         
 -10   5   4        148.59        177.58        54.35 o                         
  -9   5   4       9597.28       9500.93       286.97 o                         
  -8   5   4          9.54         14.41        36.39 o                         
  -7   5   4        181.71        218.98        51.07 o                         
  -6   5   4       1054.95       1153.43        60.76 o                         
  -5   5   4      15123.65      15001.56       228.81 o                         
  -4   5   4        833.45        788.36        58.44 o                         
  -3   5   4      60618.27      59853.14      1250.67 o                         
  -2   5   4       2421.62       2165.95        87.89 o                         
  -1   5   4      19049.55      18046.00       398.05 o                         
   0   5   4       1755.51       1834.86       118.51 o                         
   1   5   4      37217.75      36058.61       659.21 o                         
   2   5   4       9502.67      10012.98       300.54 o                         
   3   5   4       5685.51       5509.86       170.26 o                         
   4   5   4        789.72        923.44        76.02 o                         
   5   5   4       2962.71       3070.33       253.59 o                         
   6   5   4          8.27          3.21        41.54 o                         
   7   5   4      11315.43      11119.89       383.03 o                         
   8   5   4        704.06        525.91        69.44 o                         
   9   5   4      39093.95      39207.51       640.80 o                         
  10   5   4       1762.95       1707.87       148.39 o                         
  11   5   4       9610.22       9506.13       340.90 o                         
  12   5   4        239.79        325.25        82.99 o                         
  13   5   4        376.06        230.59        93.92 o                         
  14   5   4        288.26        247.86       252.44 o                         
 -15   6   4       1978.17       1893.48       249.66 o                         
 -14   6   4         81.03         13.93        87.94 o                         
 -13   6   4       1434.04       1098.42       175.27 o                         
 -12   6   4         86.07        135.49        89.79 o                         
 -11   6   4        725.49        766.41       111.96 o                         
 -10   6   4        178.07        148.54        54.72 o                         
  -9   6   4       4567.96       4481.06       197.75 o                         
  -8   6   4         15.98         18.87        33.82 o                         
  -7   6   4       7087.48       7460.46       246.60 o                         
  -6   6   4        458.47        413.07        47.29 o                         
  -5   6   4      38133.34      37693.65       721.67 o                         
  -4   6   4         79.33        115.36        21.07 o                         
  -3   6   4       9247.27       9231.94       197.21 o                         
  -2   6   4       1594.66       1537.40        84.48 o                         
  -1   6   4        505.15        574.92        58.76 o                         
   0   6   4       1772.05       1827.19       103.89 o                         
   1   6   4      19427.50      19487.64       454.83 o                         
   2   6   4       4494.20       4418.26       197.75 o                         
   3   6   4      56916.18      57212.74       688.47 o                         
   4   6   4        166.60        155.12        29.07 o                         
   5   6   4       5689.59       6121.82       248.85 o                         
   6   6   4         95.56         56.29        28.97 o                         
   7   6   4       1786.32       1787.79       101.81 o                         
   8   6   4        321.40        201.64        51.47 o                         
   9   6   4        227.56        371.77        62.77 o                         
  10   6   4        132.82         75.84        56.26 o                         
  11   6   4       5058.60       4600.44       211.45 o                         
  12   6   4        159.61        155.47        72.16 o                         
  13   6   4       3718.94       3765.47       342.46 o                         
 -15   7   4        588.51        528.74       199.10 o                         
 -14   7   4        753.48        708.92       149.83 o                         
 -13   7   4       5165.20       4707.11       493.44 o                         
 -12   7   4       2151.39       1834.19       178.67 o                         
 -11   7   4      14954.74      14062.71       489.70 o                         
 -10   7   4        332.30        294.14        72.31 o                         
  -9   7   4       2501.47       2182.64       178.96 o                         
  -8   7   4       1671.74       1690.45       162.52 o                         
  -7   7   4        125.70        230.23        68.10 o                         
  -6   7   4       2074.80       1998.94       157.39 o                         
  -5   7   4       8778.59       8833.95       264.42 o                         
  -4   7   4       3172.61       3161.72       152.73 o                         
  -3   7   4      11561.12      12065.44       248.61 o                         
  -2   7   4        525.34        553.03        42.41 o                         
  -1   7   4       3806.26       4003.37       134.00 o                         
   0   7   4        348.97        357.21        42.05 o                         
   1   7   4      11920.27      12119.74       265.81 o                         
   2   7   4       2713.52       2884.45       142.75 o                         
   3   7   4        291.04        469.72        70.84 o                         
   4   7   4       1997.85       2103.96       112.88 o                         
   5   7   4        160.24        185.94        49.46 o                         
   6   7   4         67.45        103.03        32.89 o                         
   7   7   4       5837.07       6099.56       215.01 o                         
   8   7   4        796.59        814.88        82.75 o                         
   9   7   4      20219.84      20985.88       461.85 o                         
  10   7   4       2037.96       2119.58       188.09 o                         
  11   7   4       4207.32       4086.13       203.83 o                         
  12   7   4       2542.77       2621.04       222.32 o                         
  13   7   4        132.00          8.79       117.33 o                         
 -14   8   4       1629.40       1702.94       310.34 o                         
 -13   8   4        230.32        101.83        95.03 o                         
 -12   8   4       8482.45       8312.60       386.14 o                         
 -11   8   4       1400.02       1245.55       149.75 o                         
 -10   8   4       8497.29       8130.20       418.38 o                         
  -9   8   4       3578.89       3702.71       287.92 o                         
  -8   8   4        164.63        105.03        71.10 o                         
  -7   8   4       9842.02       9435.29       369.55 o                         
  -6   8   4        112.02        206.37        62.65 o                         
  -5   8   4      23503.00      24071.27       615.87 o                         
  -4   8   4       8208.93       8623.98       271.91 o                         
  -3   8   4       7614.24       7553.54       253.17 o                         
  -2   8   4      12750.81      12980.17       249.66 o                         
  -1   8   4         28.89         71.75        23.93 o                         
   0   8   4      10759.40      10563.31       225.44 o                         
   1   8   4      15960.75      15435.23       311.48 o                         
   2   8   4       5590.51       5620.20       169.66 o                         
   3   8   4      26473.24      26675.36       417.39 o                         
   4   8   4       2237.90       2293.66       116.36 o                         
   5   8   4       8855.10       9143.71       290.24 o                         
   6   8   4       4561.98       4615.81       205.66 o                         
   7   8   4       2746.14       2633.78       222.98 o                         
   8   8   4       6941.15       7692.63       301.69 o                         
   9   8   4         60.83        -31.76        51.73 o                         
  10   8   4       7790.38       7879.91       348.06 o                         
  11   8   4        595.86        330.41        98.16 o                         
  12   8   4        293.09        257.98        84.69 o                         
 -13   9   4       4810.85       4700.92       506.48 o                         
 -12   9   4        304.60        453.64       102.43 o                         
 -11   9   4       8041.00       7483.78       365.64 o                         
 -10   9   4       4660.06       4093.54       262.76 o                         
  -9   9   4       3341.06       2974.76       220.71 o                         
  -8   9   4      10475.91      10343.67       588.59 o                         
  -7   9   4          4.75         54.23        54.84 o                         
  -6   9   4      26624.80      25378.11       910.97 o                         
  -5   9   4       8270.46       8426.02       295.32 o                         
  -4   9   4      19965.30      19749.59       452.18 o                         
  -3   9   4      10649.18      10063.05       309.31 o                         
  -2   9   4         54.14        113.20        63.51 o                         
  -1   9   4       4984.74       4910.27       198.61 o                         
   0   9   4       2584.46       2693.96       130.50 o                         
   1   9   4       4190.16       3990.21       142.89 o                         
   2   9   4      22975.39      22849.31       516.80 o                         
   3   9   4       1141.33       1110.16       110.81 o                         
   4   9   4      19878.87      21016.18       466.94 o                         
   5   9   4        155.41        142.52        38.62 o                         
   6   9   4       5803.56       5872.89       216.46 o                         
   7   9   4       5062.66       5684.95       254.67 o                         
   8   9   4       2916.59       3067.71       193.45 o                         
   9   9   4       7465.56       8282.37       292.23 o                         
  10   9   4       1008.38       1296.60       122.18 o                         
  11   9   4       2549.82       2579.38       168.82 o                         
  12   9   4       3284.49       3217.49       420.73 o                         
 -12  10   4       9004.32       8701.45       412.24 o                         
 -11  10   4        130.58         96.46        76.47 o                         
 -10  10   4       6873.24       6628.39       342.81 o                         
  -9  10   4        258.11        256.45        75.40 o                         
  -8  10   4       1019.80        791.10       117.71 o                         
  -7  10   4        299.25        258.31        72.14 o                         
  -6  10   4        185.71        187.82        83.43 o                         
  -5  10   4       1226.01        998.17       107.76 o                         
  -4  10   4      10043.12       9706.10       429.81 o                         
  -3  10   4         33.22          5.31        43.33 o                         
  -2  10   4      11310.58      11477.19       685.80 o                         
  -1  10   4         88.87         74.75        49.89 o                         
   0  10   4      10283.38      10632.49       382.88 o                         
   1  10   4       2626.97       2693.15       135.69 o                         
   2  10   4       8796.84       8921.06       277.87 o                         
   3  10   4       1982.92       2007.21       153.45 o                         
   4  10   4        192.62        258.43        43.45 o                         
   5  10   4        413.62        441.37        62.17 o                         
   6  10   4       4252.18       4261.50       216.90 o                         
   7  10   4        160.28         74.67        49.91 o                         
   8  10   4      12041.27      12780.72       405.97 o                         
   9  10   4       1803.28       2025.58       145.81 o                         
  10  10   4       6878.19       7454.98       287.19 o                         
  11  10   4        128.13        107.70       125.63 o                         
 -12  11   4        220.48        576.15       188.44 o                         
 -11  11   4          5.83          9.12        83.44 o                         
 -10  11   4       1459.77       1813.80       182.71 o                         
  -9  11   4         15.51        -13.52        57.55 o                         
  -8  11   4       3464.22       3180.45       314.91 o                         
  -7  11   4          8.34         47.43        51.82 o                         
  -6  11   4       9363.20       8504.94       371.74 o                         
  -5  11   4        779.83        779.83       111.33 o                         
  -4  11   4       5829.93       6326.83       295.24 o                         
  -3  11   4        152.92        152.43        72.42 o                         
  -2  11   4         13.39         20.01        51.39 o                         
  -1  11   4         84.92        114.82        60.47 o                         
   0  11   4       2095.16       2026.89       168.62 o                         
   1  11   4         99.85         54.00        53.81 o                         
   2  11   4      10429.23      10245.84       353.52 o                         
   3  11   4          7.39        -37.90        43.92 o                         
   4  11   4       7906.60       8003.36       443.78 o                         
   5  11   4        923.20        847.93        84.70 o                         
   6  11   4       3127.38       3239.88       210.70 o                         
   7  11   4         41.68         15.29        54.91 o                         
   8  11   4        165.84        144.93        80.20 o                         
   9  11   4         35.14         50.22        50.37 o                         
  10  11   4       1064.15       1075.53       185.28 o                         
 -10  12   4       4815.72       4423.29       357.20 o                         
  -9  12   4        423.10        418.65        91.99 o                         
  -8  12   4       1259.56       1441.75       171.66 o                         
  -7  12   4        813.97        769.51       122.26 o                         
  -6  12   4        527.71        678.57       153.36 o                         
  -5  12   4       1473.37       1126.82       179.69 o                         
  -4  12   4       7863.62       7022.55       427.67 o                         
  -3  12   4        117.92         24.69        85.81 o                         
  -2  12   4       7340.58       7490.50       389.97 o                         
  -1  12   4        670.44        662.71       101.85 o                         
   0  12   4      10002.23      10238.87       402.55 o                         
   1  12   4         35.96         37.10        51.20 o                         
   2  12   4       3329.61       3772.76       297.77 o                         
   3  12   4        693.36        790.95       197.24 o                         
   4  12   4         41.71         47.35        49.12 o                         
   5  12   4        560.33        610.42       103.32 o                         
   6  12   4       2463.95       2642.09       287.94 o                         
   7  12   4         11.55         28.86        77.80 o                         
   8  12   4       8823.78       8710.27       387.37 o                         
   9  12   4        109.29        196.40       141.20 o                         
  -9  13   4       1447.73       1417.94       277.83 o                         
  -8  13   4       5257.48       4863.65       513.00 o                         
  -7  13   4        106.67         85.94       105.48 o                         
  -6  13   4      11973.74      11045.60       566.08 o                         
  -5  13   4        402.34        239.98        78.86 o                         
  -4  13   4       6112.87       5660.58       389.89 o                         
  -3  13   4       5091.77       5038.52       310.36 o                         
  -2  13   4        528.64        546.07        97.82 o                         
  -1  13   4       5502.75       6652.49       409.15 o                         
   0  13   4       2187.50       2736.40       268.28 o                         
   1  13   4       4323.12       4303.29       341.15 o                         
   2  13   4      11248.55      11958.41       736.99 o                         
   3  13   4        878.32       1048.84       169.75 o                         
   4  13   4       7694.54       8189.67       690.09 o                         
   5  13   4       1871.50       2023.55       364.01 o                         
   6  13   4       4091.67       3652.95       426.14 o                         
   7  13   4       3553.21       3865.56       313.61 o                         
  -6  14   4        275.45        309.49       115.13 o                         
  -5  14   4       4471.85       4302.41       484.72 o                         
  -4  14   4       2301.09       2155.11       246.03 o                         
  -3  14   4       1323.97       1478.16       211.46 o                         
  -2  14   4       2431.61       2197.20       426.57 o                         
  -1  14   4        226.66        140.51        85.95 o                         
   0  14   4       3515.67       3493.14       313.94 o                         
   1  14   4       2121.33       2128.31       242.34 o                         
   2  14   4        492.99        477.46       126.74 o                         
   3  14   4       4203.77       4388.03       352.83 o                         
  -1  15   4       4307.16       4353.87       479.98 o                         
 -17   0   5      14682.98      16473.82      1016.17 o                         
 -15   0   5       2428.78       2266.58       244.34 o                         
 -13   0   5       3149.17       3763.74       232.76 o                         
 -11   0   5       5909.14       5722.92       288.17 o                         
  -9   0   5      25417.72      26008.35       565.08 o                         
  -7   0   5      40518.40      41340.63       739.02 o                         
  -5   0   5     109818.32     107396.31      1380.41 o                         
  -3   0   5      18853.08      18447.00       305.57 o                         
  -1   0   5       1752.38       1939.13        81.40 o                         
   1   0   5      82358.23      78949.66      1239.73 o                         
   3   0   5     144659.22     136092.78      3535.62 o                         
   5   0   5      20025.56      20001.14       714.98 o                         
   7   0   5       5128.62       5004.86       356.05 o                         
   9   0   5       2198.96       1987.65       248.71 o                         
  11   0   5       7495.68       7173.05       453.57 o                         
  13   0   5       2345.94       2682.82       431.39 o                         
  15   0   5       9447.27      10582.98       896.48 o                         
 -17   1   5          8.33        151.43       120.63 o                         
 -16   1   5         31.76         42.03        62.50 o                         
 -15   1   5        812.97        798.59       127.78 o                         
 -14   1   5         23.14        -13.94        38.17 o                         
 -13   1   5      14025.60      13807.61       360.41 o                         
 -12   1   5        605.47        664.95        63.83 o                         
 -11   1   5      50975.14      51903.35       667.46 o                         
 -10   1   5       5885.64       5609.09       175.47 o                         
  -9   1   5       4661.83       4700.92       132.45 o                         
  -8   1   5        439.66        532.89        41.59 o                         
  -7   1   5        118.93        143.76        15.82 o                         
  -6   1   5       4174.48       4313.34        93.01 o                         
  -5   1   5      37465.34      38098.21       397.30 o                         
  -4   1   5       3978.46       4031.85       104.99 o                         
  -3   1   5      74796.38      73220.77       653.79 o                         
  -2   1   5          4.33         77.36        13.88 o                         
  -1   1   5       9678.35      10115.58       155.35 o                         
   0   1   5       2823.38       3180.12        80.27 o                         
   1   1   5      42986.61      41580.51       462.67 o                         
   2   1   5       5032.02       4966.14       141.94 o                         
   3   1   5        147.45        171.23        36.24 o                         
   4   1   5       2442.19       2448.17       131.29 o                         
   5   1   5       5575.37       5154.02       266.66 o                         
   6   1   5       2440.08       2235.74       158.99 o                         
   7   1   5      21588.31      21537.54       580.78 o                         
   8   1   5       2262.24       2328.82       176.91 o                         
   9   1   5      54037.67      53139.39      1114.81 o                         
  10   1   5         81.32         42.17        66.11 o                         
  11   1   5       4546.19       4739.55       223.75 o                         
  12   1   5         71.35         88.82        60.17 o                         
  13   1   5          7.32        -10.80        76.22 o                         
  14   1   5        261.83        213.75       165.84 o                         
  15   1   5       2728.56       2870.41       475.41 o                         
 -17   2   5       7401.34       7757.24       492.66 o                         
 -16   2   5        184.23        133.94        77.57 o                         
 -15   2   5        858.90        798.18       102.53 o                         
 -14   2   5        275.54        241.18        64.73 o                         
 -13   2   5        457.76        495.90        81.52 o                         
 -12   2   5       8270.31       7896.68       254.51 o                         
 -11   2   5       2140.43       2284.53       150.62 o                         
 -10   2   5       6242.86       6361.74       184.43 o                         
  -9   2   5       1548.90       1694.65        79.58 o                         
  -8   2   5         36.83         60.59        13.45 o                         
  -7   2   5       1662.53       1835.07        55.79 o                         
  -6   2   5        160.52        264.79        31.92 o                         
  -5   2   5      51470.39      52252.95       651.94 o                         
  -4   2   5      14045.41      13900.32       280.06 o                         
  -3   2   5       5090.33       5535.06       135.64 o                         
  -2   2   5       3814.44       4163.06       108.50 o                         
  -1   2   5       1695.58       1899.75        71.21 o                         
   0   2   5       1410.00       1694.64       101.90 o                         
   1   2   5      32742.08      32912.96       396.37 o                         
   2   2   5       2488.67       2511.11       102.66 o                         
   3   2   5      57775.54      57997.34      1022.39 o                         
   4   2   5         63.69         28.85        29.48 o                         
   5   2   5       1329.26       1341.53       123.26 o                         
   6   2   5        195.11        230.47        77.80 o                         
   7   2   5        786.86        625.74        94.13 o                         
   8   2   5      11806.92      11102.03       420.09 o                         
   9   2   5       1758.83       1813.67       235.93 o                         
  10   2   5       5226.52       4821.67       252.38 o                         
  11   2   5       4560.43       4751.58       258.11 o                         
  12   2   5        261.56        383.19        94.09 o                         
  13   2   5       3207.72       3552.70       333.95 o                         
  14   2   5          9.00       -101.21       101.21 o                         
 -17   3   5          0.46          8.03        87.90 o                         
 -16   3   5       3420.99       3308.12       219.84 o                         
 -15   3   5       1756.98       1674.73       151.62 o                         
 -14   3   5       1897.88       1859.77       159.79 o                         
 -13   3   5       7122.08       6969.97       246.89 o                         
 -12   3   5        285.40        287.27        53.91 o                         
 -11   3   5      14899.07      14523.74       343.49 o                         
 -10   3   5       6072.08       5704.07       170.93 o                         
  -9   3   5       1229.16       1293.52        77.01 o                         
  -8   3   5       3979.38       4053.50       129.21 o                         
  -7   3   5        438.17        390.28        34.22 o                         
  -6   3   5      22863.34      22310.20       910.91 o                         
  -5   3   5      16711.99      17859.16       350.67 o                         
  -4   3   5      11949.65      12044.61       271.70 o                         
  -3   3   5      15374.68      15757.32       265.91 o                         
  -2   3   5       1911.12       2193.98        73.79 o                         
  -1   3   5        454.95        513.79        44.95 o                         
   0   3   5       2489.74       2518.57       103.74 o                         
   1   3   5       5982.61       5959.63       134.56 o                         
   2   3   5      61168.16      59917.56       751.40 o                         
   3   3   5       5104.07       5122.06       114.36 o                         
   4   3   5      19495.34      18430.94       281.10 o                         
   5   3   5         79.28        106.92        22.44 o                         
   6   3   5       1266.53       1136.10        95.12 o                         
   7   3   5       2518.86       2600.26       138.92 o                         
   8   3   5          5.10          4.54        70.94 o                         
   9   3   5      14396.75      14265.87       514.35 o                         
  10   3   5       9336.51       8846.26       352.39 o                         
  11   3   5       5259.85       5659.66       386.70 o                         
  12   3   5       3862.83       3716.70       214.17 o                         
  13   3   5        284.17        352.61       195.21 o                         
  14   3   5       5025.16       5177.53       727.25 o                         
  15   3   5        815.60        706.85       226.19 o                         
 -17   4   5       2040.65       2246.35       377.55 o                         
 -16   4   5       1228.86       1134.40       154.59 o                         
 -15   4   5        182.96        238.50        74.34 o                         
 -14   4   5       4600.19       4372.92       239.43 o                         
 -13   4   5         15.48         50.70        72.16 o                         
 -12   4   5      35561.00      35376.89       663.99 o                         
 -11   4   5        709.35        568.72        90.48 o                         
 -10   4   5      17781.58      17147.91       404.88 o                         
  -9   4   5       3371.03       3247.55       160.37 o                         
  -8   4   5       2455.22       2433.94       122.31 o                         
  -7   4   5       7649.62       7484.29       233.50 o                         
  -6   4   5       3421.47       3433.44       151.75 o                         
  -5   4   5      15957.06      16250.55       335.41 o                         
  -4   4   5      80591.78      81944.68      1157.25 o                         
  -3   4   5       1618.88       1446.63        64.88 o                         
  -2   4   5      29927.86      29813.57       515.16 o                         
  -1   4   5        169.43        172.82        31.89 o                         
   0   4   5      33563.95      32525.97       445.99 o                         
   1   4   5       7941.61       8211.16       258.06 o                         
   2   4   5      16344.34      15627.29       407.48 o                         
   3   4   5      23474.98      22883.71       454.80 o                         
   4   4   5       6998.06       7148.76       207.33 o                         
   5   4   5       2977.74       3113.24       105.00 o                         
   6   4   5       7602.82       6828.88       264.85 o                         
   7   4   5        368.79        374.33        64.74 o                         
   8   4   5      30121.42      30078.34       803.24 o                         
   9   4   5        234.94        280.53        57.33 o                         
  10   4   5      20597.91      20329.71       570.40 o                         
  11   4   5        138.06         80.52        45.26 o                         
  12   4   5        585.03        605.89        86.36 o                         
  13   4   5        471.66        760.60       170.67 o                         
  14   4   5        100.83        115.12        96.62 o                         
 -16   5   5       7108.48       7267.60       482.56 o                         
 -15   5   5         71.88        -86.44        86.44 o                         
 -14   5   5       1509.55       1431.67       196.74 o                         
 -13   5   5        133.55         20.88       111.66 o                         
 -12   5   5         41.79         79.51        67.38 o                         
 -11   5   5       2141.29       2246.99       145.83 o                         
 -10   5   5      10731.23      10579.26       473.10 o                         
  -9   5   5       1276.68       1086.97        93.85 o                         
  -8   5   5       9328.91       9201.68       278.77 o                         
  -7   5   5        168.88        122.90        38.35 o                         
  -6   5   5      50938.97      49337.57       578.61 o                         
  -5   5   5        162.88        279.65        29.53 o                         
  -4   5   5      55707.58      55960.16       628.76 o                         
  -3   5   5        391.08        535.86        45.11 o                         
  -2   5   5        896.61        883.14        65.00 o                         
  -1   5   5         42.03         75.68        31.33 o                         
   0   5   5       8787.03       8772.67       259.36 o                         
   1   5   5        991.64       1032.12        94.04 o                         
   2   5   5      89535.70      87078.59      1533.44 o                         
   3   5   5        162.82        127.64        45.75 o                         
   4   5   5      45824.21      44588.62       835.39 o                         
   5   5   5        560.77        607.01        63.00 o                         
   6   5   5       6407.71       6232.58       265.14 o                         
   7   5   5       1804.59       1957.32       151.09 o                         
   8   5   5        604.67        408.20        92.14 o                         
   9   5   5       1529.23       1431.18       127.54 o                         
  10   5   5       4903.95       5062.84       245.77 o                         
  11   5   5          7.20         14.32        47.94 o                         
  12   5   5       3688.67       3577.80       217.74 o                         
  13   5   5        721.63        763.54       161.53 o                         
  14   5   5       6842.30       7021.46       685.18 o                         
 -16   6   5        397.33        441.21       185.56 o                         
 -15   6   5        104.58        126.47        81.05 o                         
 -14   6   5       1921.04       1886.13       250.49 o                         
 -13   6   5         61.59        -36.80        79.37 o                         
 -12   6   5      18034.83      16310.36      1452.48 o                         
 -11   6   5       1319.88        977.37       199.02 o                         
 -10   6   5      14828.74      14707.38       492.92 o                         
  -9   6   5       1164.02       1120.44       100.62 o                         
  -8   6   5        116.59        148.58        38.70 o                         
  -7   6   5       1137.68       1106.03        96.30 o                         
  -6   6   5       2406.21       2515.91       112.44 o                         
  -5   6   5        448.68        423.95        51.83 o                         
  -4   6   5      33014.37      32802.02       551.95 o                         
  -3   6   5       2883.90       2907.20       103.33 o                         
  -2   6   5      10738.33      10490.67       253.89 o                         
  -1   6   5        767.61        693.72        63.57 o                         
   0   6   5       5905.95       5740.28       234.44 o                         
   1   6   5        397.66        452.21        69.20 o                         
   2   6   5       7343.30       7293.83       234.74 o                         
   3   6   5       1604.00       1588.41        88.68 o                         
   4   6   5       1589.55       1623.23       115.27 o                         
   5   6   5        354.40        323.34        83.04 o                         
   6   6   5       4274.22       4482.84       234.89 o                         
   7   6   5       3417.70       3204.48       203.01 o                         
   8   6   5      24728.12      24771.95       494.29 o                         
   9   6   5        274.06        155.04        60.44 o                         
  10   6   5      14236.49      14412.11       434.65 o                         
  11   6   5        123.42         67.05        54.65 o                         
  12   6   5        901.16        888.97       106.88 o                         
  13   6   5        213.19        247.20       304.67 o                         
 -15   7   5         63.71        157.29       131.21 o                         
 -14   7   5        783.93        874.91       164.88 o                         
 -13   7   5        615.02        405.32       104.83 o                         
 -12   7   5         64.46         58.92        60.81 o                         
 -11   7   5       2455.26       2593.99       205.66 o                         
 -10   7   5       5473.88       5222.82       283.87 o                         
  -9   7   5        970.44        653.39        79.40 o                         
  -8   7   5       4052.33       4271.68       198.28 o                         
  -7   7   5       1299.88       1190.07       141.86 o                         
  -6   7   5      12965.59      13468.86       333.28 o                         
  -5   7   5       2197.71       2110.63       127.73 o                         
  -4   7   5       8282.82       8343.39       257.13 o                         
  -3   7   5       5153.23       5255.72       201.91 o                         
  -2   7   5         15.08         58.12        20.59 o                         
  -1   7   5       1308.92       1396.19        86.68 o                         
   0   7   5       1972.17       1839.97       115.29 o                         
   1   7   5       3459.36       3643.67       194.65 o                         
   2   7   5      23144.36      24337.08       551.46 o                         
   3   7   5       2161.25       2543.05       161.99 o                         
   4   7   5      12544.48      13472.03       346.59 o                         
   5   7   5       2632.31       2801.21       158.52 o                         
   6   7   5       1049.37       1114.14        91.43 o                         
   7   7   5       1499.22       1630.79       103.87 o                         
   8   7   5        405.80        516.23        73.84 o                         
   9   7   5       2697.79       2937.11       168.10 o                         
  10   7   5       2358.81       2280.76       151.44 o                         
  11   7   5        132.04         73.70        52.43 o                         
  12   7   5       1874.08       1589.72       214.27 o                         
 -14   8   5       2785.50       2698.45       291.03 o                         
 -13   8   5       1179.63       1128.72       182.14 o                         
 -12   8   5      12237.26      11344.50       456.56 o                         
 -11   8   5       1315.70       1241.58       150.24 o                         
 -10   8   5      11651.23      11114.22       437.21 o                         
  -9   8   5       4614.77       4383.12       261.41 o                         
  -8   8   5        224.14        111.28        52.16 o                         
  -7   8   5       6754.41       6499.44       305.59 o                         
  -6   8   5       2665.79       2734.15       191.40 o                         
  -5   8   5      11521.89      11659.77       324.20 o                         
  -4   8   5      14034.60      13755.55       355.72 o                         
  -3   8   5        957.94       1080.88       111.03 o                         
  -2   8   5      11387.42      11899.25       379.61 o                         
  -1   8   5        467.58        539.00        63.51 o                         
   0   8   5       7898.28       8143.75       310.73 o                         
   1   8   5      11544.77      11254.76       268.61 o                         
   2   8   5       7775.20       7886.67       270.17 o                         
   3   8   5      20801.82      20595.79       443.69 o                         
   4   8   5        290.12        382.26        58.58 o                         
   5   8   5       6642.80       6652.68       249.50 o                         
   6   8   5       1575.08       1592.97       123.71 o                         
   7   8   5        863.97        808.13       148.06 o                         
   8   8   5       9912.64      10740.85       363.62 o                         
   9   8   5       2527.24       2428.11       176.01 o                         
  10   8   5       9758.94      10155.47       371.39 o                         
  11   8   5       5017.89       4748.09       255.71 o                         
 -13   9   5       6370.97       5686.40       403.65 o                         
 -12   9   5         25.79          6.80        74.69 o                         
 -11   9   5      16000.87      13467.96       620.71 o                         
 -10   9   5        933.15        823.24       121.41 o                         
  -9   9   5       4384.75       3789.02       250.46 o                         
  -8   9   5       2294.61       2063.60       183.32 o                         
  -7   9   5        810.18        706.35       110.66 o                         
  -6   9   5       6236.10       5914.24       290.79 o                         
  -5   9   5       7593.14       7247.16       263.42 o                         
  -4   9   5      15155.77      14880.18       388.66 o                         
  -3   9   5      30240.26      29475.87       879.72 o                         
  -2   9   5        280.87        238.98        77.57 o                         
  -1   9   5      18889.15      19566.18       552.81 o                         
   0   9   5       5573.11       5511.25       189.64 o                         
   1   9   5      16043.59      15841.31       506.39 o                         
   2   9   5      14790.99      15152.00       305.71 o                         
   3   9   5        106.05        251.39        44.46 o                         
   4   9   5       8601.45       8948.11       260.00 o                         
   5   9   5       2427.93       2415.75       138.02 o                         
   6   9   5        610.48        767.44        79.18 o                         
   7   9   5       7656.61       7954.61       358.91 o                         
   8   9   5         29.10         -8.28        53.09 o                         
   9   9   5      13530.12      14323.79       444.13 o                         
  10   9   5        610.38        619.65        83.93 o                         
  11   9   5       2253.33       2405.06       165.00 o                         
 -12  10   5       1127.26        900.90       188.43 o                         
 -11  10   5       1518.68       1534.65       164.05 o                         
 -10  10   5       1126.91       1137.61       143.94 o                         
  -9  10   5       7537.33       7147.63       353.51 o                         
  -8  10   5          3.66         33.83        64.94 o                         
  -7  10   5       7508.20       7190.39       340.54 o                         
  -6  10   5         31.96        -11.85        51.76 o                         
  -5  10   5      12710.96      11995.37       429.99 o                         
  -4  10   5        484.48        524.63        76.54 o                         
  -3  10   5       1357.68       1116.49       161.37 o                         
  -2  10   5        548.53        577.54       156.78 o                         
  -1  10   5        133.03        188.09        59.16 o                         
   0  10   5         60.78        117.50        48.07 o                         
   1  10   5       5876.73       6169.74       244.15 o                         
   2  10   5         45.44         80.58        36.45 o                         
   3  10   5      18567.77      19059.76       364.33 o                         
   4  10   5         63.39         65.13        31.86 o                         
   5  10   5       6659.08       7008.12       275.79 o                         
   6  10   5       1106.44       1269.05       129.40 o                         
   7  10   5       3387.63       3583.28       207.14 o                         
   8  10   5        984.36        978.70       156.45 o                         
   9  10   5        261.70        261.03        62.30 o                         
  10  10   5        764.42        798.25       101.22 o                         
  11  10   5       3100.48       3607.40       455.43 o                         
 -12  11   5         10.11         38.94       135.11 o                         
 -11  11   5       6996.85       6979.90       531.41 o                         
 -10  11   5        204.73        245.74        90.14 o                         
  -9  11   5       1918.71       2123.60       193.34 o                         
  -8  11   5          0.51        -26.69        55.34 o                         
  -7  11   5         18.95        -59.90        59.90 o                         
  -6  11   5         18.14        106.16        57.96 o                         
  -5  11   5       4211.27       4209.19       256.21 o                         
  -4  11   5        122.81         39.04        64.45 o                         
  -3  11   5       9073.25       9212.69       562.89 o                         
  -2  11   5         29.76         58.54        49.64 o                         
  -1  11   5       4560.94       4406.06       428.14 o                         
   0  11   5        136.59         87.77        53.50 o                         
   1  11   5       1959.70       1865.23       194.26 o                         
   2  11   5         38.91         29.41        38.20 o                         
   3  11   5         11.26         43.99        38.75 o                         
   4  11   5          9.43        -27.79        42.03 o                         
   5  11   5       1923.11       1905.14       143.94 o                         
   6  11   5        384.93        293.25        81.25 o                         
   7  11   5       3543.56       3818.60       216.15 o                         
   8  11   5         52.01         35.35       108.94 o                         
   9  11   5       7406.72       8213.85       303.99 o                         
 -10  12   5        202.46         50.42        85.99 o                         
  -9  12   5       3716.83       3648.62       262.29 o                         
  -8  12   5        759.60        438.34       123.67 o                         
  -7  12   5       5389.74       4979.27       297.91 o                         
  -6  12   5        335.70        179.36        69.27 o                         
  -5  12   5       9670.03       9614.56       509.03 o                         
  -4  12   5       1046.11       1006.51       157.52 o                         
  -3  12   5       3173.55       3363.84       229.40 o                         
  -2  12   5       2046.94       1993.55       222.81 o                         
  -1  12   5        219.82         99.97        70.37 o                         
   0  12   5       1367.70       1939.14       233.63 o                         
   1  12   5       5290.83       5410.60       313.96 o                         
   2  12   5        236.50        112.98        77.42 o                         
   3  12   5      12957.34      13771.98       762.64 o                         
   4  12   5       1442.46       1363.37       190.22 o                         
   5  12   5       5492.77       6111.18       418.16 o                         
   6  12   5        774.20       1019.79       137.89 o                         
   7  12   5       1124.19       1409.77       157.16 o                         
   8  12   5        846.15       1160.62       175.55 o                         
  -9  13   5       2966.30       3242.21       419.37 o                         
  -8  13   5       3426.91       2899.73       276.64 o                         
  -7  13   5          0.66        -62.15       171.51 o                         
  -6  13   5       3673.11       3428.37       313.44 o                         
  -5  13   5       2609.53       2373.60       254.92 o                         
  -4  13   5       1524.07       1655.03       216.85 o                         
  -3  13   5      12092.48      12416.82       469.64 o                         
  -2  13   5         91.75         94.74        87.78 o                         
  -1  13   5       8049.64       8726.70       388.23 o                         
   0  13   5        662.02        508.03       122.80 o                         
   1  13   5       4733.88       4492.26       341.19 o                         
   2  13   5       3902.44       4157.34       420.73 o                         
   3  13   5        522.46        702.94       136.83 o                         
   4  13   5       4512.32       6087.40       601.88 o                         
   5  13   5       1297.89       1391.53       303.57 o                         
   6  13   5       2645.51       2866.52       375.52 o                         
  -6  14   5        245.73        135.61        94.30 o                         
  -5  14   5       2071.27       1574.04       287.14 o                         
  -4  14   5       4008.99       3402.49       311.53 o                         
  -3  14   5        522.39        241.39       159.32 o                         
  -2  14   5       5713.60       6293.03       411.38 o                         
  -1  14   5        636.17        809.24       195.97 o                         
   0  14   5       4701.79       5172.46       530.69 o                         
   1  14   5       2096.01       2585.09       406.67 o                         
   2  14   5       1189.98       1405.66       202.03 o                         
   3  14   5       4300.28       4510.82       463.73 o                         
 -16   0   6       1826.60       1800.91       325.07 o                         
 -14   0   6      14660.39      14713.61       612.65 o                         
 -12   0   6      49340.29      50301.54      1141.38 o                         
 -10   0   6      27088.02      27615.57       632.40 o                         
  -8   0   6       3744.59       3791.01       137.18 o                         
  -6   0   6      12301.73      11787.48       308.73 o                         
  -4   0   6     100025.05      98772.45      1961.13 o                         
  -2   0   6      83933.32      76122.36      1189.44 o                         
   0   0   6      63600.31      60208.97       816.60 o                         
   2   0   6      16319.75      15619.14       408.77 o                         
   4   0   6       5255.28       5335.80       244.77 o                         
   6   0   6      15882.12      15281.06       661.99 o                         
   8   0   6      38997.60      37893.91      1259.64 o                         
  10   0   6      14094.52      14214.77       747.99 o                         
  12   0   6       1432.92       1695.34       209.94 o                         
  14   0   6        338.58        369.93       201.81 o                         
 -17   1   6        815.64        964.87       207.57 o                         
 -16   1   6       6445.00       6838.95       389.44 o                         
 -15   1   6        881.53        835.68       131.11 o                         
 -14   1   6       2533.19       2517.55       176.59 o                         
 -13   1   6       2048.33       2177.41       137.80 o                         
 -12   1   6         73.95         29.59        44.95 o                         
 -11   1   6       1635.71       1556.35        95.48 o                         
 -10   1   6      14199.67      14699.04       295.70 o                         
  -9   1   6         53.21         71.10        19.10 o                         
  -8   1   6      15576.23      16154.00       254.66 o                         
  -7   1   6        126.89        157.52        29.14 o                         
  -6   1   6      54923.86      54281.68       569.53 o                         
  -5   1   6       3580.40       3500.16        82.04 o                         
  -4   1   6      28402.39      27454.59       307.44 o                         
  -3   1   6       8863.71       9297.67       149.96 o                         
  -2   1   6       1023.60       1101.19        47.27 o                         
  -1   1   6       3258.49       3314.66        88.15 o                         
   0   1   6      17049.79      16881.19       248.35 o                         
   1   1   6       1690.90       1600.93        68.38 o                         
   2   1   6      86286.80      82878.20       961.86 o                         
   3   1   6        330.14        350.91        41.94 o                         
   4   1   6      30755.61      29677.76       544.71 o                         
   5   1   6        450.67        486.55       218.40 o                         
   6   1   6       4436.97       4727.31       247.02 o                         
   7   1   6        125.58         98.03        49.74 o                         
   8   1   6          0.01         36.68        86.52 o                         
   9   1   6       3558.36       3723.58       545.67 o                         
  10   1   6       7181.29       7069.07       448.75 o                         
  11   1   6       1191.16       1113.69       113.42 o                         
  12   1   6       6690.18       6836.16       328.02 o                         
  13   1   6        501.59        518.90        93.50 o                         
  14   1   6       8193.27       8151.42       547.36 o                         
 -17   2   6       2566.84       3079.48       312.79 o                         
 -16   2   6       1020.53        974.35       139.95 o                         
 -15   2   6       1025.64       1129.85       107.15 o                         
 -14   2   6       1775.47       1712.30       149.34 o                         
 -13   2   6         33.29         81.24        59.61 o                         
 -12   2   6      13555.89      13466.51       341.55 o                         
 -11   2   6       2230.73       2199.38       128.36 o                         
 -10   2   6       9290.62       9681.85       230.29 o                         
  -9   2   6       1518.76       1486.30        69.58 o                         
  -8   2   6         21.86         74.05        22.57 o                         
  -7   2   6       3851.75       3770.88        75.75 o                         
  -6   2   6       2284.51       2468.89       120.79 o                         
  -5   2   6       9189.46       9487.58       177.02 o                         
  -4   2   6      26105.24      26644.85       361.62 o                         
  -3   2   6       1940.06       2076.72        92.05 o                         
  -2   2   6       4292.19       4306.63       119.13 o                         
  -1   2   6       2387.07       2642.07        92.44 o                         
   0   2   6       7162.28       7007.29       153.99 o                         
   1   2   6      11354.44      11143.14       185.78 o                         
   2   2   6       3439.91       3294.66       125.72 o                         
   3   2   6      11997.82      11240.04       294.26 o                         
   4   2   6       1982.28       2086.08       122.53 o                         
   5   2   6       4021.20       4167.19       185.05 o                         
   6   2   6       5273.84       5684.52       281.46 o                         
   7   2   6       2285.74       2343.32       182.37 o                         
   8   2   6      21252.25      21137.65       629.06 o                         
   9   2   6        694.35        821.23       151.27 o                         
  10   2   6      10445.93       9592.85       434.08 o                         
  11   2   6       1143.11       1173.59       135.21 o                         
  12   2   6        122.35        164.23        64.44 o                         
  13   2   6       2197.10       2358.23       180.40 o                         
  14   2   6        707.71        516.29       250.83 o                         
 -17   3   6         11.05         14.10        67.71 o                         
 -16   3   6       1899.93       1548.77       188.90 o                         
 -15   3   6        570.14        548.28        98.65 o                         
 -14   3   6         66.28        158.11        62.78 o                         
 -13   3   6       7144.99       7673.31       262.23 o                         
 -12   3   6        339.09        304.39        53.73 o                         
 -11   3   6      13760.70      13748.45       336.08 o                         
 -10   3   6       5006.19       4906.64       149.75 o                         
  -9   3   6       3522.36       3546.27       122.27 o                         
  -8   3   6       8717.84       8326.17       210.75 o                         
  -7   3   6        288.16        390.00        34.59 o                         
  -6   3   6      11590.41      11827.08       258.29 o                         
  -5   3   6      19732.54      20235.62       344.83 o                         
  -4   3   6      11214.90      11090.03       234.21 o                         
  -3   3   6      20241.76      19643.92       301.18 o                         
  -2   3   6        135.30        189.19        34.38 o                         
  -1   3   6      10132.82       9904.12       210.55 o                         
   0   3   6       4503.43       5137.48       189.52 o                         
   1   3   6      13266.73      13413.20       255.29 o                         
   2   3   6      20151.70      19288.35       357.65 o                         
   3   3   6       2292.28       2403.84       131.78 o                         
   4   3   6      11123.27      10920.26       305.75 o                         
   5   3   6       7730.46       7609.34       260.59 o                         
   6   3   6       2291.55       2277.06       121.38 o                         
   7   3   6      15000.44      14821.90       574.54 o                         
   8   3   6        815.26        819.53       215.44 o                         
   9   3   6      11499.52      11509.19       475.75 o                         
  10   3   6       1072.44        724.55       120.49 o                         
  11   3   6       1317.61       1538.77       172.38 o                         
  12   3   6        887.51        985.25       115.85 o                         
  13   3   6          0.24         39.77        67.04 o                         
  14   3   6       2460.90       2028.46       361.64 o                         
 -17   4   6       9646.50       9525.16       771.19 o                         
 -16   4   6        785.43        775.48       161.83 o                         
 -15   4   6       4646.47       4568.68       300.39 o                         
 -14   4   6       2053.25       1948.30       217.55 o                         
 -13   4   6       1595.04       1725.75       149.02 o                         
 -12   4   6       5479.67       5491.79       241.65 o                         
 -11   4   6       7420.85       7604.74       278.42 o                         
 -10   4   6       2757.75       2660.76       150.84 o                         
  -9   4   6      22377.48      21717.32       592.02 o                         
  -8   4   6        917.59        913.93        82.24 o                         
  -7   4   6      38483.86      38931.46       718.22 o                         
  -6   4   6        741.53        866.26        78.26 o                         
  -5   4   6      43703.34      43435.61       638.28 o                         
  -4   4   6       6555.48       6659.40       175.43 o                         
  -3   4   6       2046.77       1809.19        73.31 o                         
  -2   4   6       7458.94       7613.95       253.00 o                         
  -1   4   6       3630.32       3671.61       110.55 o                         
   0   4   6       3935.25       4215.08       155.10 o                         
   1   4   6      39059.05      38602.78       542.16 o                         
   2   4   6       9914.39       9818.69       246.20 o                         
   3   4   6      69019.09      66563.94       867.41 o                         
   4   4   6        212.91        228.51        55.01 o                         
   5   4   6      13568.46      13284.49       316.66 o                         
   6   4   6       4531.92       4635.34       277.26 o                         
   7   4   6       2381.69       2567.34       212.78 o                         
   8   4   6       5463.36       5685.93       356.90 o                         
   9   4   6       3017.34       2850.02       241.74 o                         
  10   4   6       3188.97       2905.44       293.14 o                         
  11   4   6       6692.51       6541.53       329.76 o                         
  12   4   6          9.46         26.37        49.70 o                         
  13   4   6       4547.80       4806.66       334.48 o                         
  14   4   6          6.80       -145.10       145.10 o                         
 -16   5   6        263.39        295.88        92.43 o                         
 -15   5   6       3192.49       3129.09       337.28 o                         
 -14   5   6         11.06          4.55        69.15 o                         
 -13   5   6      15245.96      15537.98       632.61 o                         
 -12   5   6       1043.40        940.67       118.30 o                         
 -11   5   6      33392.39      32802.46       630.10 o                         
 -10   5   6         55.07         22.19        38.88 o                         
  -9   5   6      10206.54      10203.95       308.54 o                         
  -8   5   6         28.83        104.22        41.55 o                         
  -7   5   6         19.05         62.29        37.08 o                         
  -6   5   6       1177.52       1313.88        76.13 o                         
  -5   5   6      31675.35      31347.75       403.05 o                         
  -4   5   6       4959.78       4851.96       133.16 o                         
  -3   5   6      60429.15      60081.32       664.29 o                         
  -2   5   6       3864.38       4126.59       152.72 o                         
  -1   5   6      36908.38      37114.20       488.66 o                         
   0   5   6       3272.03       3164.14       168.24 o                         
   1   5   6      18921.33      18247.33       452.74 o                         
   2   5   6        921.92       1196.04       106.69 o                         
   3   5   6          1.67        228.81        67.06 o                         
   4   5   6        326.77        420.47        62.14 o                         
   5   5   6       2441.45       2650.25       136.03 o                         
   6   5   6       1532.21       1462.38       130.48 o                         
   7   5   6      16873.61      16406.47       473.95 o                         
   8   5   6        150.15        141.71        66.33 o                         
   9   5   6      25780.88      25554.66       665.63 o                         
  10   5   6        137.54        107.68        49.46 o                         
  11   5   6       4628.32       5521.74       271.06 o                         
  12   5   6        889.98        832.21       105.24 o                         
  13   5   6        275.85        475.31       114.91 o                         
 -16   6   6        109.45        -11.85       115.97 o                         
 -15   6   6       2102.99       1733.24       187.38 o                         
 -14   6   6         13.15         41.64        71.82 o                         
 -13   6   6        247.62        131.36        92.18 o                         
 -12   6   6        285.13        142.45        79.70 o                         
 -11   6   6       3371.87       3421.18       187.43 o                         
 -10   6   6         28.38         58.69        51.49 o                         
  -9   6   6       8095.47       7630.02       269.83 o                         
  -8   6   6       1013.19        923.77       123.07 o                         
  -7   6   6       6475.02       6742.64       242.28 o                         
  -6   6   6          2.63         30.76        22.68 o                         
  -5   6   6      18153.21      18630.97       322.72 o                         
  -4   6   6       1292.76       1385.81        97.28 o                         
  -3   6   6       1292.71       1324.60        97.81 o                         
  -2   6   6        173.34        173.31        31.14 o                         
  -1   6   6       2892.75       2880.79       164.19 o                         
   0   6   6       5065.78       5124.33       226.50 o                         
   1   6   6      21745.81      22738.72       525.48 o                         
   2   6   6        232.66        317.98        91.71 o                         
   3   6   6      27124.13      28070.76       601.96 o                         
   4   6   6        139.38        148.25        49.06 o                         
   5   6   6       7386.20       7583.00       597.57 o                         
   6   6   6         78.83         91.23        58.23 o                         
   7   6   6       1137.01       1054.56       118.53 o                         
   8   6   6        312.02        307.11        57.42 o                         
   9   6   6       3087.58       2979.27       189.12 o                         
  10   6   6         17.65         -1.70        54.28 o                         
  11   6   6       7053.98       7568.30       323.50 o                         
  12   6   6       1026.04        995.00       124.15 o                         
  13   6   6       4987.62       4763.26       512.83 o                         
 -15   7   6       2252.95       2148.24       262.77 o                         
 -14   7   6       2111.76       1992.42       245.68 o                         
 -13   7   6       5883.96       5877.30       412.14 o                         
 -12   7   6        286.49        165.13       150.26 o                         
 -11   7   6      10745.64      10082.17       413.05 o                         
 -10   7   6       1880.07       1824.08       138.73 o                         
  -9   7   6        462.84        566.28        76.36 o                         
  -8   7   6        609.03        606.56        81.31 o                         
  -7   7   6        255.00        192.04        70.50 o                         
  -6   7   6       3715.62       3761.19       168.38 o                         
  -5   7   6       4599.73       4560.51       189.60 o                         
  -4   7   6        169.02        228.34        53.36 o                         
  -3   7   6      20888.35      20573.08       499.99 o                         
  -2   7   6        438.21        373.92        45.01 o                         
  -1   7   6       4265.35       4285.50       189.81 o                         
   0   7   6        354.16        352.53        81.96 o                         
   1   7   6       5863.08       5732.10       251.48 o                         
   2   7   6       6775.58       7204.97       356.55 o                         
   3   7   6        237.07        255.41        49.01 o                         
   4   7   6       2729.35       2857.03       184.26 o                         
   5   7   6       7134.33       7524.96       303.77 o                         
   6   7   6       3180.96       3183.56       173.35 o                         
   7   7   6       6918.67       6932.16       220.95 o                         
   8   7   6        910.35        902.50        92.48 o                         
   9   7   6      12129.31      12310.53       359.62 o                         
  10   7   6       3176.42       3120.58       204.96 o                         
  11   7   6       1851.31       1984.69       169.30 o                         
  12   7   6        904.46        865.22       146.04 o                         
 -14   8   6       1682.89       1553.02       274.53 o                         
 -13   8   6         18.17        -37.16        76.82 o                         
 -12   8   6       7839.09       7655.89       372.49 o                         
 -11   8   6       1414.53       1222.35       148.19 o                         
 -10   8   6       5502.02       5269.26       345.12 o                         
  -9   8   6       8921.31       8630.71       375.30 o                         
  -8   8   6       3844.27       3784.97       265.84 o                         
  -7   8   6       7780.13       7545.79       330.70 o                         
  -6   8   6       2537.79       2207.74       175.37 o                         
  -5   8   6      16538.87      16705.74       530.05 o                         
  -4   8   6      21715.85      21166.59       462.13 o                         
  -3   8   6       2792.79       2725.39       175.72 o                         
  -2   8   6      18819.83      18975.24       501.62 o                         
  -1   8   6       2284.19       2164.70       125.07 o                         
   0   8   6       5150.84       5005.87       211.51 o                         
   1   8   6       6828.22       7051.00       212.28 o                         
   2   8   6       1615.61       1616.49       116.59 o                         
   3   8   6      24107.56      25013.66       506.81 o                         
   4   8   6       2848.61       3003.01       163.28 o                         
   5   8   6       5947.17       6249.46       280.71 o                         
   6   8   6       2001.99       1833.45       137.31 o                         
   7   8   6        755.02        803.72        92.20 o                         
   8   8   6       8049.81       8206.57       289.31 o                         
   9   8   6         72.11        151.11        81.31 o                         
  10   8   6       2517.12       2927.77       180.64 o                         
  11   8   6       2297.23       2452.05       248.14 o                         
  12   8   6        633.33        925.60       228.56 o                         
 -13   9   6       1181.84       1128.84       184.67 o                         
 -12   9   6        592.45        385.98       115.57 o                         
 -11   9   6       7401.33       6624.38       349.04 o                         
 -10   9   6       9605.31       8863.12       578.42 o                         
  -9   9   6       1397.38       1097.55       137.86 o                         
  -8   9   6      11145.68      10869.69       524.90 o                         
  -7   9   6       1236.71       1170.30       146.03 o                         
  -6   9   6      16090.28      15657.95       499.30 o                         
  -5   9   6       3555.32       3595.24       182.38 o                         
  -4   9   6       7819.17       7729.61       272.22 o                         
  -3   9   6      11355.42      11617.51       394.16 o                         
  -2   9   6        337.02        267.76       121.73 o                         
  -1   9   6       2515.19       2274.53       171.61 o                         
   0   9   6       3501.27       3643.18       216.74 o                         
   1   9   6       2037.76       2062.85       115.84 o                         
   2   9   6      24038.41      24498.08       450.54 o                         
   3   9   6         53.68        134.04        34.51 o                         
   4   9   6      17852.09      19410.88       373.59 o                         
   5   9   6       3936.70       4287.19       207.80 o                         
   6   9   6       7478.08       7626.20       285.13 o                         
   7   9   6       2892.64       3004.39       216.73 o                         
   8   9   6        100.73        115.55        76.27 o                         
   9   9   6       4975.22       5442.33       273.25 o                         
  10   9   6       3432.13       3665.71       230.59 o                         
  11   9   6       1295.86       1726.08       315.25 o                         
 -12  10   6       6964.60       6519.88       417.31 o                         
 -11  10   6        449.30        360.20        97.77 o                         
 -10  10   6       6985.11       6494.65       347.01 o                         
  -9  10   6       1713.67       1601.64       174.60 o                         
  -8  10   6        920.77        799.37       168.26 o                         
  -7  10   6        287.11        161.55        64.51 o                         
  -6  10   6       1521.50       1438.38       151.79 o                         
  -5  10   6       1425.25       1443.63       143.87 o                         
  -4  10   6      16442.02      16378.70       494.24 o                         
  -3  10   6         21.19        -20.09        49.60 o                         
  -2  10   6      12641.73      13360.10       542.12 o                         
  -1  10   6       4355.00       4517.81       252.65 o                         
   0  10   6       8824.02       9240.81       304.51 o                         
   1  10   6        629.05        613.05        80.48 o                         
   2  10   6       1332.34       1437.58       106.15 o                         
   3  10   6       2466.44       2732.50       131.48 o                         
   4  10   6       1896.61       1918.86       113.32 o                         
   5  10   6        273.67        269.60       107.21 o                         
   6  10   6       3968.26       4336.20       224.91 o                         
   7  10   6        940.22        977.77       108.58 o                         
   8  10   6       6576.91       7457.58       282.37 o                         
   9  10   6          7.01         56.30        56.12 o                         
  10  10   6       5103.54       5773.02       409.45 o                         
 -12  11   6        268.79        423.43       191.99 o                         
 -11  11   6         42.20         65.31        58.89 o                         
 -10  11   6       3519.02       3340.24       324.27 o                         
  -9  11   6        351.59        327.15        80.87 o                         
  -8  11   6       4210.90       4233.60       273.12 o                         
  -7  11   6        724.11        546.66       103.21 o                         
  -6  11   6       2338.82       2310.47       194.96 o                         
  -5  11   6       1187.05        977.29       158.48 o                         
  -4  11   6       1277.41       1300.39       139.21 o                         
  -3  11   6         18.88        -61.65        61.65 o                         
  -2  11   6         68.75        196.98        72.95 o                         
  -1  11   6        512.10        491.78        92.30 o                         
   0  11   6       1378.31       1303.68       141.57 o                         
   1  11   6         74.54         61.91        60.84 o                         
   2  11   6      10625.16      10859.58       346.41 o                         
   3  11   6       1136.38       1270.78       116.12 o                         
   4  11   6      12322.59      12715.13       444.12 o                         
   5  11   6        592.89        614.96        87.20 o                         
   6  11   6        916.34        980.34       109.84 o                         
   7  11   6          1.44         61.06        57.50 o                         
   8  11   6        276.26        283.70        68.77 o                         
   9  11   6         54.72         78.56        97.01 o                         
 -10  12   6       6771.26       6858.54       520.11 o                         
  -9  12   6        357.01        540.85       138.97 o                         
  -8  12   6        193.31        145.08        72.15 o                         
  -7  12   6       1751.65       1665.65       176.27 o                         
  -6  12   6        745.00        697.51       138.32 o                         
  -5  12   6         28.49         31.55        70.84 o                         
  -4  12   6      11091.88      10585.88       534.35 o                         
  -3  12   6          8.14        -27.74        65.05 o                         
  -2  12   6      12808.33      12972.26       658.56 o                         
  -1  12   6        115.53        128.75        65.44 o                         
   0  12   6       2461.88       2561.99       203.15 o                         
   1  12   6       1673.01       1759.77       168.28 o                         
   2  12   6       1384.66       1488.46       158.16 o                         
   3  12   6       1392.12       1414.33       266.57 o                         
   4  12   6       1104.87       1197.85       141.49 o                         
   5  12   6        533.61        621.25       139.01 o                         
   6  12   6       2663.56       2944.20       299.86 o                         
   7  12   6         10.22         83.35       206.55 o                         
  -9  13   6       2295.67       1985.79       329.30 o                         
  -8  13   6       6161.01       5206.84       524.34 o                         
  -7  13   6         50.67        111.47        70.57 o                         
  -6  13   6       4566.65       4379.97       352.55 o                         
  -5  13   6       3381.05       3426.45       310.76 o                         
  -4  13   6       6039.31       6148.31       481.17 o                         
  -3  13   6       4310.96       4846.10       286.18 o                         
  -2  13   6        188.19        149.41        69.65 o                         
  -1  13   6       5172.24       5469.33       305.94 o                         
   0  13   6       2782.76       3073.67       228.71 o                         
   1  13   6        922.39        978.68       169.58 o                         
   2  13   6       7809.63       8227.00      1356.06 o                         
   3  13   6        506.66        442.34       173.28 o                         
   4  13   6       9603.60      11721.06       843.31 o                         
   6  13   6       1521.04       1473.64       278.51 o                         
  -5  14   6       2160.71       2201.32       363.84 o                         
  -4  14   6       3375.07       4192.19       488.79 o                         
  -3  14   6        585.19        306.50       252.35 o                         
  -2  14   6       5710.44       5821.77       328.39 o                         
  -1  14   6         28.95         31.43        73.72 o                         
   0  14   6        336.38        290.32       102.88 o                         
   1  14   6       2170.09       2399.67       258.27 o                         
   2  14   6        119.34        104.29       105.48 o                         
   3  14   6       5924.48       5576.60       523.83 o                         
 -17   0   7      10858.34      11258.18       840.44 o                         
 -15   0   7      12346.22      12279.36       580.39 o                         
 -13   0   7        158.79         92.23        64.87 o                         
 -11   0   7      12597.53      12073.75       393.60 o                         
  -9   0   7      50939.62      50961.25       878.60 o                         
  -7   0   7      66903.31      67281.84      1197.65 o                         
  -5   0   7      37872.23      36877.48       551.24 o                         
  -3   0   7        742.76        754.83        58.54 o                         
  -1   0   7      16985.40      17302.25       336.82 o                         
   1   0   7      41863.32      39848.10       778.27 o                         
   3   0   7      61170.18      57697.30      1751.47 o                         
   5   0   7      32807.82      32969.98      1073.23 o                         
   7   0   7       2080.75       2202.50       256.84 o                         
   9   0   7       3946.01       3718.47       370.61 o                         
  11   0   7       7278.09       7410.19       565.14 o                         
  13   0   7      10761.46      11690.92       772.71 o                         
 -17   1   7        366.78        220.98       227.04 o                         
 -16   1   7        400.04        276.71        88.00 o                         
 -15   1   7       6443.42       6224.15       335.21 o                         
 -14   1   7         41.13        110.44        58.28 o                         
 -13   1   7      11891.09      11603.89       326.79 o                         
 -12   1   7        534.47        424.62        89.04 o                         
 -11   1   7      14531.48      14464.94       304.02 o                         
 -10   1   7       1035.42       1026.76        73.46 o                         
  -9   1   7       5610.81       5846.58       150.48 o                         
  -8   1   7       4128.53       4538.26       111.10 o                         
  -7   1   7        666.33        659.50        50.17 o                         
  -6   1   7       3302.28       3091.59       111.30 o                         
  -5   1   7      17645.56      17057.35       224.43 o                         
  -4   1   7       1063.99       1091.62        48.53 o                         
  -3   1   7      52100.37      50211.61       620.00 o                         
  -2   1   7        241.62        277.51        38.42 o                         
  -1   1   7      37099.64      36353.27       407.77 o                         
   0   1   7         70.68         97.24        22.53 o                         
   1   1   7       7547.16       7318.10       164.54 o                         
   2   1   7       1985.20       1876.06        96.82 o                         
   3   1   7        782.17        755.01        64.82 o                         
   4   1   7       4963.95       4874.60       175.80 o                         
   5   1   7      23340.32      22721.78       498.47 o                         
   6   1   7       2159.13       1848.95       161.35 o                         
   7   1   7      26042.21      24739.59       685.63 o                         
   8   1   7        108.22         67.58        66.66 o                         
   9   1   7      10242.56       9691.71       429.45 o                         
  10   1   7         27.65         76.78        70.46 o                         
  11   1   7       2174.24       2007.65       207.46 o                         
  12   1   7        211.95        298.29        98.51 o                         
  13   1   7        170.04        193.48        71.56 o                         
  14   1   7        307.99        402.12       139.38 o                         
 -17   2   7       5172.45       4696.95       381.06 o                         
 -16   2   7        293.97        145.80        67.39 o                         
 -15   2   7       1707.94       1608.39       143.79 o                         
 -14   2   7       2139.69       2127.10       143.63 o                         
 -13   2   7        130.87        151.70        68.33 o                         
 -12   2   7       2285.61       2026.48       114.44 o                         
 -11   2   7       1070.39       1104.04        80.35 o                         
 -10   2   7       1358.55       1368.26        86.63 o                         
  -9   2   7      11480.26      11681.28       208.34 o                         
  -8   2   7       1814.10       1926.40        77.79 o                         
  -7   2   7      10907.35      11055.07       239.35 o                         
  -6   2   7       2715.37       2815.25        97.63 o                         
  -5   2   7       4998.25       4788.60       136.95 o                         
  -4   2   7       7750.53       7704.08       163.29 o                         
  -3   2   7         49.85        105.94        20.80 o                         
  -2   2   7       6505.30       6213.14       151.98 o                         
  -1   2   7       8399.15       8950.16       239.84 o                         
   0   2   7       4785.86       5012.05       134.70 o                         
   1   2   7      12759.00      12927.45       242.84 o                         
   2   2   7         54.38         65.33        34.51 o                         
   3   2   7      13128.97      12872.19       291.76 o                         
   4   2   7        360.72        320.44        52.25 o                         
   5   2   7       6487.04       6666.02       247.42 o                         
   6   2   7       4704.99       4531.75       261.20 o                         
   7   2   7        385.74        455.03        98.16 o                         
   8   2   7       3585.05       3481.47       248.74 o                         
   9   2   7       1314.79       1333.58       171.76 o                         
  10   2   7       1365.25       1544.90       174.53 o                         
  11   2   7      10450.52      10273.47       412.62 o                         
  12   2   7        971.56        866.58       125.70 o                         
  13   2   7       7159.10       7189.79       323.56 o                         
  14   2   7         69.18         58.92        96.17 o                         
 -17   3   7        770.63        534.91       133.48 o                         
 -16   3   7       5736.85       5636.84       334.93 o                         
 -15   3   7       4344.85       4345.60       246.17 o                         
 -14   3   7       3041.42       3244.49       175.79 o                         
 -13   3   7       4467.80       4302.05       195.99 o                         
 -12   3   7        654.76        605.78        74.56 o                         
 -11   3   7       5761.33       5491.86       208.52 o                         
 -10   3   7       6684.82       6524.02       188.37 o                         
  -9   3   7       1189.09       1283.03        91.74 o                         
  -8   3   7      12246.59      12602.58       316.26 o                         
  -7   3   7        831.29        918.81        51.20 o                         
  -6   3   7       7394.45       7243.67       227.85 o                         
  -5   3   7       3766.37       3895.22       141.75 o                         
  -4   3   7       1391.34       1350.05        84.09 o                         
  -3   3   7      24013.52      24155.72       359.73 o                         
  -2   3   7        466.63        460.12        41.92 o                         
  -1   3   7      20709.59      20915.55       438.86 o                         
   0   3   7      17609.49      17795.55       336.69 o                         
   1   3   7       8244.66       8548.25       226.47 o                         
   2   3   7      13959.31      13530.35       301.32 o                         
   3   3   7        443.34        425.29        54.69 o                         
   4   3   7      11339.91      11160.24       388.62 o                         
   5   3   7       4224.36       4106.95       195.71 o                         
   6   3   7       2779.18       2300.83       190.72 o                         
   7   3   7       4921.18       5205.29       301.34 o                         
   8   3   7       2786.69       2979.64       234.44 o                         
   9   3   7       7086.19       6812.30       371.50 o                         
  10   3   7       6038.53       5453.36       342.91 o                         
  11   3   7       1416.06       1292.98       145.41 o                         
  12   3   7       6829.23       7092.93       355.77 o                         
  13   3   7         16.98        -11.30        56.36 o                         
  14   3   7       4276.91       3633.31       496.07 o                         
 -16   4   7       2699.07       2654.74       356.44 o                         
 -15   4   7        310.27        279.26        88.38 o                         
 -14   4   7      10855.79      11655.93       385.56 o                         
 -13   4   7        138.21         68.73        42.88 o                         
 -12   4   7      16484.04      16050.85       466.21 o                         
 -11   4   7       1099.26        993.97       113.28 o                         
 -10   4   7      17120.99      16878.14       369.89 o                         
  -9   4   7      11345.18      11627.89       293.13 o                         
  -8   4   7        710.75        708.11        69.13 o                         
  -7   4   7       5074.83       5008.63       177.63 o                         
  -6   4   7       6921.25       6938.96       203.97 o                         
  -5   4   7       7051.50       7348.16       177.37 o                         
  -4   4   7      40703.76      39584.32       821.55 o                         
  -3   4   7        123.65        193.21        33.65 o                         
  -2   4   7      73561.18      72582.90       976.51 o                         
  -1   4   7       5008.77       5130.76       206.63 o                         
   0   4   7      22642.82      22384.07       420.74 o                         
   1   4   7       2631.25       2849.94       103.18 o                         
   2   4   7         77.04        120.45        33.77 o                         
   3   4   7       7282.37       7349.96       312.59 o                         
   4   4   7       7306.54       7096.37       257.85 o                         
   5   4   7       1718.06       1589.61       122.03 o                         
   6   4   7      18339.43      18106.55       599.40 o                         
   7   4   7       1179.85       1095.99       142.59 o                         
   8   4   7      17416.34      17021.58       611.79 o                         
   9   4   7        519.91        224.39       259.63 o                         
  10   4   7       6078.84       5968.08       411.08 o                         
  11   4   7       1222.82       1203.76       228.31 o                         
  12   4   7        471.73        332.19        88.58 o                         
  13   4   7       1348.26       1355.01       145.87 o                         
 -16   5   7       8462.09       8425.67       519.39 o                         
 -15   5   7        437.62        542.78       112.85 o                         
 -14   5   7       1342.57       1087.61       148.45 o                         
 -13   5   7         44.88        127.05        51.57 o                         
 -12   5   7       1662.62       1484.03       128.32 o                         
 -11   5   7       1424.09       1371.59       105.23 o                         
 -10   5   7      16731.21      16332.93       371.86 o                         
  -9   5   7        410.95        371.80        88.22 o                         
  -8   5   7      36247.60      36103.46       826.55 o                         
  -7   5   7        151.17        164.77        33.89 o                         
  -6   5   7      28114.95      28245.14       443.66 o                         
  -5   5   7        132.75        177.05        32.28 o                         
  -4   5   7       8763.64       8850.93       211.49 o                         
  -3   5   7       1805.28       1979.23       122.90 o                         
  -2   5   7         26.36        192.14        40.28 o                         
  -1   5   7         43.25         85.85        19.63 o                         
   0   5   7      15666.93      15947.19       415.08 o                         
   1   5   7        978.43       1050.58        70.52 o                         
   2   5   7      41002.77      38478.12       729.70 o                         
   3   5   7         77.73         80.05        36.15 o                         
   4   5   7      32744.02      32175.60       673.47 o                         
   5   5   7       7211.69       7030.63       238.24 o                         
   6   5   7      10596.29       9735.69       442.89 o                         
   7   5   7        954.16       1049.34       149.91 o                         
   8   5   7         18.55         36.87        63.67 o                         
   9   5   7        420.37        615.77       132.13 o                         
  10   5   7       6832.35       6863.20       342.73 o                         
  11   5   7        100.09        169.09        71.21 o                         
  12   5   7      10271.23      11004.42       407.35 o                         
  13   5   7        571.25        355.54       144.59 o                         
 -16   6   7       1855.30       1450.78       304.41 o                         
 -15   6   7        195.81          6.09        76.26 o                         
 -14   6   7       3917.22       3886.52       275.46 o                         
 -13   6   7        218.89        185.73        84.36 o                         
 -12   6   7       6298.58       6135.68       267.21 o                         
 -11   6   7       1100.51       1296.85       117.84 o                         
 -10   6   7       6988.61       6538.45       258.92 o                         
  -9   6   7         10.43         21.38        45.12 o                         
  -8   6   7        454.43        494.18        67.85 o                         
  -7   6   7        111.75        145.20        60.24 o                         
  -6   6   7       3799.47       3958.93       188.19 o                         
  -5   6   7        389.59        372.20        43.37 o                         
  -4   6   7      17812.11      18589.55       367.33 o                         
  -3   6   7       2077.76       2025.62       112.66 o                         
  -2   6   7      21824.20      22300.76       408.89 o                         
  -1   6   7       1376.45       1283.86       113.01 o                         
   0   6   7       8139.88       8120.38       352.87 o                         
   1   6   7       1026.08       1101.46       112.82 o                         
   2   6   7        113.57        172.07        53.26 o                         
   3   6   7         31.04         89.00        38.44 o                         
   4   6   7       7531.35       8239.83       358.01 o                         
   5   6   7       1900.76       1721.14       147.82 o                         
   6   6   7      13362.54      13021.05       432.95 o                         
   7   6   7        226.66        149.69        48.10 o                         
   8   6   7       8899.80       8709.55       764.76 o                         
   9   6   7          6.75        -23.62        61.08 o                         
  10   6   7       6060.06       6121.80       288.83 o                         
  11   6   7        218.82        151.30        64.43 o                         
  12   6   7        234.43        542.94       100.97 o                         
  13   6   7        117.76        157.45        89.56 o                         
 -15   7   7         40.99         63.46        77.95 o                         
 -14   7   7        589.56        462.42       133.19 o                         
 -13   7   7       1659.45       1745.26       203.97 o                         
 -12   7   7         38.23         24.60       192.84 o                         
 -11   7   7       1250.26       1246.55       119.16 o                         
 -10   7   7      10285.74       9970.69       343.91 o                         
  -9   7   7       3046.33       3059.06       176.52 o                         
  -8   7   7      14010.23      13600.32       379.41 o                         
  -7   7   7          3.37          1.95        47.97 o                         
  -6   7   7       5532.21       5741.92       213.94 o                         
  -5   7   7       5926.67       6031.14       223.94 o                         
  -4   7   7       4227.22       4514.66       258.50 o                         
  -3   7   7       3246.99       3395.37       215.03 o                         
  -2   7   7       4000.33       3767.54       202.15 o                         
  -1   7   7       5165.94       5336.55       258.80 o                         
   0   7   7       4846.78       4898.60       302.90 o                         
   1   7   7        671.40        658.57        90.05 o                         
   2   7   7      11968.88      12863.50       403.98 o                         
   3   7   7       1968.24       1951.09       132.69 o                         
   4   7   7      15097.84      14932.53       446.90 o                         
   5   7   7        539.83        445.80        88.22 o                         
   6   7   7       1069.01       1294.57       136.33 o                         
   7   7   7       2949.77       2906.07       213.15 o                         
   8   7   7          3.56          5.29        52.34 o                         
   9   7   7        696.66        783.00       110.07 o                         
  10   7   7       2612.17       2602.57       190.96 o                         
  11   7   7        838.99        951.60       142.29 o                         
  12   7   7       5884.06       5720.56       622.28 o                         
 -14   8   7       4231.81       4445.36       304.60 o                         
 -13   8   7          4.09         22.66        76.86 o                         
 -12   8   7       6732.09       6161.91       367.22 o                         
 -11   8   7       2248.11       2058.70       196.62 o                         
 -10   8   7       5704.88       5474.71       310.67 o                         
  -9   8   7       5077.17       4535.47       268.84 o                         
  -8   8   7        167.60        296.83        83.97 o                         
  -7   8   7       9757.75       9034.26       371.42 o                         
  -6   8   7        667.58        690.47       135.07 o                         
  -5   8   7       1482.14       1446.56       114.09 o                         
  -4   8   7      16930.43      16707.80       466.71 o                         
  -3   8   7        313.08        287.79        63.92 o                         
  -2   8   7      22631.41      19536.55      1056.05 o                         
  -1   8   7        234.06        184.45        66.69 o                         
   0   8   7       7125.79       7209.61       274.65 o                         
   1   8   7      12437.15      12056.46       397.97 o                         
   2   8   7       5069.83       5109.12       251.41 o                         
   3   8   7      14813.60      15387.11       636.27 o                         
   4   8   7       2357.98       2290.22       202.41 o                         
   5   8   7       7207.81       7206.01       316.68 o                         
   6   8   7       6012.65       5946.17       229.79 o                         
   7   8   7         61.88         36.70        83.21 o                         
   8   8   7       5471.35       5250.99       234.31 o                         
   9   8   7       6789.00       7547.24       325.61 o                         
  10   8   7       4344.03       4715.73       262.47 o                         
  11   8   7       4044.25       4160.09       290.87 o                         
 -13   9   7       6051.93       5259.24       544.06 o                         
 -12   9   7         35.83         79.75        65.21 o                         
 -11   9   7       8838.15       8569.60       598.11 o                         
 -10   9   7       4887.11       4261.67       274.84 o                         
  -9   9   7       6321.98       6131.38       325.24 o                         
  -8   9   7       5315.18       4789.19       280.39 o                         
  -7   9   7        224.34        213.11        64.63 o                         
  -6   9   7       4901.00       4984.91       306.76 o                         
  -5   9   7      14512.62      14389.24       529.55 o                         
  -4   9   7       3679.88       3638.71       214.75 o                         
  -3   9   7      25728.96      26289.24       765.03 o                         
  -2   9   7       2809.34       2902.30       195.04 o                         
  -1   9   7      19362.21      19701.59       605.80 o                         
   0   9   7       2869.98       2920.97       197.01 o                         
   1   9   7       3112.04       3100.14       168.83 o                         
   2   9   7       5109.81       5271.65       196.85 o                         
   3   9   7        111.54        161.02        48.29 o                         
   4   9   7       7015.54       7298.19       270.21 o                         
   5   9   7       3624.82       4000.23       205.33 o                         
   6   9   7        325.82        411.23        72.92 o                         
   7   9   7       7010.00       6893.10       301.25 o                         
   8   9   7        268.52        281.90        73.65 o                         
   9   9   7       5620.19       6149.44       311.75 o                         
  10   9   7       2364.28       2676.64       235.52 o                         
 -12  10   7        492.19        335.31       101.42 o                         
 -11  10   7       4577.69       4358.42       289.53 o                         
 -10  10   7        958.82        900.61       135.61 o                         
  -9  10   7      10259.75       9171.38       413.68 o                         
  -8  10   7       1022.36        992.24       136.29 o                         
  -7  10   7       7279.87       6943.47       340.49 o                         
  -6  10   7        250.39        111.65        52.79 o                         
  -5  10   7       4639.38       4067.99       307.42 o                         
  -4  10   7       1369.95       1263.24       137.13 o                         
  -3  10   7       1121.52       1014.12       118.34 o                         
  -2  10   7       2426.81       2421.64       184.96 o                         
  -1  10   7       1473.25       1312.94       140.49 o                         
   0  10   7         18.34        -22.76        62.08 o                         
   1  10   7       8525.26       8443.82       298.25 o                         
   2  10   7        793.99        771.23        92.16 o                         
   3  10   7      15930.99      16398.87       415.72 o                         
   4  10   7       4175.43       4925.10       184.27 o                         
   5  10   7       9875.59      10260.67       305.04 o                         
   6  10   7       2164.84       2280.63       165.51 o                         
   7  10   7        357.06        313.57        73.21 o                         
   8  10   7        659.86        723.05        93.98 o                         
   9  10   7       1251.99       1259.54       150.52 o                         
 -12  11   7        594.41       1164.83       282.91 o                         
 -11  11   7       4752.69       3946.96       456.70 o                         
 -10  11   7        160.97         42.80        73.44 o                         
  -9  11   7       1574.04       1566.26       171.21 o                         
  -8  11   7          1.21         34.92        54.88 o                         
  -7  11   7        112.66        176.10        73.69 o                         
  -6  11   7         25.94         56.15        79.24 o                         
  -5  11   7       4239.92       3696.67       304.49 o                         
  -4  11   7        452.65        291.96        69.48 o                         
  -3  11   7      17529.54      18754.32       945.78 o                         
  -2  11   7       1795.67       2068.17       208.89 o                         
  -1  11   7       4587.63       4997.77       278.22 o                         
   0  11   7        147.08        148.73        59.82 o                         
   1  11   7        145.36        -11.57        78.39 o                         
   2  11   7        115.03        111.33        47.58 o                         
   3  11   7       1253.30       1408.45       128.46 o                         
   4  11   7         55.93        158.39        48.39 o                         
   5  11   7       3827.37       3921.03       209.71 o                         
   6  11   7        518.65        369.68        83.33 o                         
   7  11   7       3917.65       4180.63       210.55 o                         
   8  11   7       1118.13       1057.21       123.53 o                         
 -10  12   7        802.67        627.28       193.86 o                         
  -9  12   7       9560.76       8897.77       451.24 o                         
  -8  12   7       1205.06       1008.71       144.75 o                         
  -7  12   7       3693.23       3389.08       310.49 o                         
  -6  12   7       1113.94       1152.94       186.67 o                         
  -5  12   7       5578.44       5448.83       385.85 o                         
  -4  12   7       1776.23       1753.79       220.87 o                         
  -3  12   7        593.19        625.43       142.55 o                         
  -2  12   7       1619.44       1897.52       178.95 o                         
  -1  12   7       1789.82       1592.04       162.50 o                         
   0  12   7        311.48        226.20       133.04 o                         
   1  12   7       3597.16       3604.09       244.31 o                         
   2  12   7       1604.97       1698.96       206.95 o                         
   3  12   7      14705.61      15961.67       515.21 o                         
   4  12   7        293.86        267.27        64.36 o                         
   5  12   7       5826.23       6589.93       489.21 o                         
   6  12   7        713.66        916.79       244.82 o                         
   7  12   7        456.37        207.06       117.84 o                         
  -9  13   7       1236.36       1171.94       256.16 o                         
  -7  13   7        331.28        312.53        98.71 o                         
  -6  13   7       1788.76       1467.05       211.52 o                         
  -5  13   7       4236.81       4026.89       341.91 o                         
  -4  13   7        389.12        408.71       119.34 o                         
  -3  13   7      15950.39      15044.79       921.87 o                         
  -2  13   7        515.60        585.73       127.96 o                         
  -1  13   7       5809.04       5986.27       325.80 o                         
   0  13   7       1514.99       1439.15       161.18 o                         
   1  13   7       2666.09       3036.83       348.43 o                         
   2  13   7       4600.92       5442.50      1045.72 o                         
   3  13   7          8.28         17.57       155.51 o                         
  -4  14   7       6670.79       6522.69       632.70 o                         
  -3  14   7          2.55       -149.33       149.33 o                         
  -2  14   7       7584.01       8016.45       475.74 o                         
  -1  14   7       1263.06       1275.75       305.17 o                         
   0  14   7       2227.34       2190.56       246.71 o                         
   1  14   7       1287.18       1382.24       189.80 o                         
   2  14   7         14.51         46.22        85.33 o                         
   3  14   7       6367.00       6628.67       572.59 o                         
 -16   0   8      10393.84      10370.00       796.25 o                         
 -14   0   8      21100.54      20920.90       874.72 o                         
 -12   0   8      11083.22       9849.82       560.23 o                         
 -10   0   8      18298.56      18536.63       483.98 o                         
  -8   0   8        126.58        122.40        40.13 o                         
  -6   0   8       8749.67       8045.82       389.91 o                         
  -4   0   8      54396.50      53975.38       917.87 o                         
  -2   0   8     184384.75     162962.91      1969.45 o                         
   0   0   8      54631.75      52007.15       780.82 o                         
   2   0   8        218.34        229.72        70.85 o                         
   4   0   8      24116.77      23735.75       633.49 o                         
   6   0   8      39991.28      39778.29      1297.73 o                         
   8   0   8      11673.65      12032.24       681.80 o                         
  10   0   8       7601.99       8255.36       599.34 o                         
  12   0   8        162.22         66.20       105.82 o                         
 -17   1   8        204.80        260.20       132.82 o                         
 -16   1   8      11723.42      11780.09       483.09 o                         
 -15   1   8       2276.53       2258.24       202.39 o                         
 -14   1   8       1282.69       1312.57       189.30 o                         
 -13   1   8        590.57        477.76        68.15 o                         
 -12   1   8        730.59        579.79        69.70 o                         
 -11   1   8        842.14        809.04        77.57 o                         
 -10   1   8      21196.37      20159.85       358.66 o                         
  -9   1   8       1003.09       1114.76        66.43 o                         
  -8   1   8      61974.70      60637.46       712.03 o                         
  -7   1   8        620.15        619.63        48.06 o                         
  -6   1   8       9522.64       8989.18       212.10 o                         
  -5   1   8       1341.87       1460.93        58.27 o                         
  -4   1   8       2630.97       2701.71        83.66 o                         
  -3   1   8       5089.70       4967.29       118.59 o                         
  -2   1   8       8468.95       8574.51       181.35 o                         
  -1   1   8       4932.42       4911.91       124.60 o                         
   0   1   8      31847.34      30349.60       411.69 o                         
   1   1   8        987.56        927.38        79.00 o                         
   2   1   8      13395.46      13083.19       290.89 o                         
   3   1   8       1239.56       1293.84        89.71 o                         
   4   1   8      32068.04      30301.68       522.61 o                         
   5   1   8         49.88         78.49        57.52 o                         
   6   1   8       5060.86       4789.21       294.17 o                         
   7   1   8        794.21        836.71       122.66 o                         
   8   1   8        408.61        375.44       127.23 o                         
   9   1   8        689.68        735.16       154.83 o                         
  10   1   8       8079.59       7819.38       512.83 o                         
  11   1   8       2201.11       2081.04       220.21 o                         
  12   1   8      19095.64      20359.58       741.45 o                         
  13   1   8         15.63        -13.95        94.81 o                         
 -17   2   8       1785.91       1903.16       354.95 o                         
 -16   2   8       2998.28       3450.53       220.37 o                         
 -15   2   8       1221.08       1340.92       233.57 o                         
 -14   2   8       5780.53       5782.13       237.58 o                         
 -13   2   8        574.69        492.26        65.98 o                         
 -12   2   8       1507.98       1511.39       112.34 o                         
 -11   2   8       1993.15       1921.62       110.12 o                         
 -10   2   8       4476.67       4517.67       163.12 o                         
  -9   2   8       9170.49       9217.91       228.49 o                         
  -8   2   8         34.71         68.25        25.70 o                         
  -7   2   8       5137.15       5073.42       113.40 o                         
  -6   2   8       2693.18       2665.95        87.33 o                         
  -5   2   8        314.03        333.06        29.78 o                         
  -4   2   8      10935.71      10443.49       208.37 o                         
  -3   2   8        136.56        137.94        24.80 o                         
  -2   2   8      37973.88      36737.21       437.78 o                         
  -1   2   8       3299.89       3265.32       104.60 o                         
   0   2   8       1993.53       1932.15        87.45 o                         
   1   2   8       3299.26       3389.50       137.24 o                         
   2   2   8         67.56        134.25        31.36 o                         
   3   2   8       6092.68       5981.88       201.11 o                         
   4   2   8      10431.84      10329.03       317.58 o                         
   5   2   8       6601.51       6529.28       256.69 o                         
   6   2   8      23902.83      24058.95       683.44 o                         
   7   2   8        278.80        196.93       127.91 o                         
   8   2   8       3533.48       3664.28       261.65 o                         
   9   2   8        229.33        266.27        84.02 o                         
  10   2   8       2580.36       2721.94       244.62 o                         
  11   2   8       4892.47       5031.15       348.93 o                         
  12   2   8        141.05        257.21        85.44 o                         
  13   2   8       3460.67       3554.12       258.68 o                         
 -17   3   8        255.61        247.02       166.60 o                         
 -16   3   8       3190.23       3261.25       429.78 o                         
 -15   3   8       5050.63       5147.85       232.46 o                         
 -14   3   8        436.31        455.46        71.26 o                         
 -13   3   8       3813.16       4099.07       194.05 o                         
 -12   3   8        567.49        495.28        73.79 o                         
 -11   3   8       3417.53       3484.84       187.27 o                         
 -10   3   8      14050.41      14000.98       329.19 o                         
  -9   3   8       3643.63       3465.55       161.34 o                         
  -8   3   8      19089.54      18920.86       374.70 o                         
  -7   3   8       2688.93       2840.91       131.63 o                         
  -6   3   8       5162.26       5171.31       175.33 o                         
  -5   3   8       3548.87       3505.47       176.26 o                         
  -4   3   8        406.01        451.38        44.57 o                         
  -3   3   8      29398.17      29013.24       421.69 o                         
  -2   3   8       4235.76       4492.13       164.56 o                         
  -1   3   8      32571.89      31807.02       470.52 o                         
   0   3   8       1486.82       1563.43       106.39 o                         
   1   3   8        243.74        312.47        36.69 o                         
   2   3   8       4247.30       4147.52       164.01 o                         
   3   3   8       4494.41       4174.23       192.57 o                         
   4   3   8      17454.14      16242.98       608.39 o                         
   5   3   8      21310.14      20503.96       654.57 o                         
   6   3   8       5882.92       5275.47       305.67 o                         
   7   3   8      11339.48      11257.83       470.47 o                         
   8   3   8        251.78        292.83        86.73 o                         
   9   3   8       2695.34       2538.32       234.70 o                         
  10   3   8       1727.63       1342.30       175.09 o                         
  11   3   8       1063.67        968.91       208.42 o                         
  12   3   8       6089.38       5815.10       331.45 o                         
  13   3   8        768.58        683.96       115.75 o                         
 -16   4   8       3024.83       3329.52       265.88 o                         
 -15   4   8       7438.74       7409.01       384.84 o                         
 -14   4   8       2756.93       2675.71       185.36 o                         
 -13   4   8          7.39         40.82        53.84 o                         
 -12   4   8       1089.22       1153.42       115.39 o                         
 -11   4   8       5042.86       5102.90       231.67 o                         
 -10   4   8        926.28        900.99        84.04 o                         
  -9   4   8      50795.42      49405.84       810.82 o                         
  -8   4   8         32.77         72.76        33.82 o                         
  -7   4   8      37063.48      37117.79       568.22 o                         
  -6   4   8        142.13         94.74        26.79 o                         
  -5   4   8       9589.13       9565.00       229.10 o                         
  -4   4   8       3741.30       3901.34       159.15 o                         
  -3   4   8        911.31        914.53        74.75 o                         
  -2   4   8      16891.57      16630.16       395.02 o                         
  -1   4   8      23283.94      23955.68       518.38 o                         
   0   4   8       8185.75       8133.19       224.04 o                         
   1   4   8      26191.20      26164.58       397.11 o                         
   2   4   8       1712.88       1780.22       111.83 o                         
   3   4   8      29426.02      28057.57       834.39 o                         
   4   4   8       2767.08       2545.56       195.25 o                         
   5   4   8      26546.66      25698.24       576.07 o                         
   6   4   8       3925.93       3893.51       208.72 o                         
   7   4   8         91.33        196.82        75.81 o                         
   8   4   8        811.66       1137.48       157.24 o                         
   9   4   8       3393.18       3410.94       276.72 o                         
  10   4   8        506.02        401.24       108.11 o                         
  11   4   8       9945.92      10105.83       433.55 o                         
  12   4   8         50.39         22.84        74.27 o                         
  13   4   8       8132.41       8772.89       422.86 o                         
 -16   5   8        255.96        335.97       105.92 o                         
 -15   5   8      11090.23      11342.41       751.92 o                         
 -14   5   8         96.07        160.63       103.67 o                         
 -13   5   8      10629.33      11130.42       375.08 o                         
 -12   5   8        489.58        548.38        82.57 o                         
 -11   5   8      10902.46      11020.60       310.83 o                         
 -10   5   8        619.03        726.50        78.65 o                         
  -9   5   8       6847.34       6841.21       260.89 o                         
  -8   5   8       1438.20       1574.62       132.18 o                         
  -7   5   8       2943.94       3063.85       122.58 o                         
  -6   5   8        348.55        347.70        43.95 o                         
  -5   5   8      22195.24      21825.25       375.45 o                         
  -4   5   8          3.44         77.31        29.06 o                         
  -3   5   8      72167.98      70825.96       917.28 o                         
  -2   5   8       4150.86       4416.46       156.09 o                         
  -1   5   8      41267.18      41649.25       762.07 o                         
   0   5   8        539.20        644.81        70.25 o                         
   1   5   8       3089.95       2784.15       287.23 o                         
   2   5   8         83.18        178.04        44.92 o                         
   3   5   8        567.32        703.69        81.73 o                         
   4   5   8         18.02         88.88        56.39 o                         
   5   5   8      25682.68      25919.33       864.10 o                         
   6   5   8        257.19        214.30        74.91 o                         
   7   5   8      15779.85      14105.56       567.82 o                         
   8   5   8         67.29         67.88        58.35 o                         
   9   5   8       5387.37       4957.02       344.83 o                         
  10   5   8       1340.26       1369.03       157.79 o                         
  11   5   8       3429.51       3443.21       271.17 o                         
  12   5   8        793.82        823.50       118.77 o                         
  13   5   8         26.24        155.80        92.10 o                         
 -16   6   8         17.02        112.42       136.97 o                         
 -15   6   8       4204.44       4108.59       429.22 o                         
 -14   6   8        727.26        483.82       133.67 o                         
 -13   6   8         33.50        111.90        69.55 o                         
 -12   6   8         25.65          6.74        47.03 o                         
 -11   6   8       3250.24       3157.50       167.65 o                         
 -10   6   8        111.42         39.52        38.78 o                         
  -9   6   8      20796.64      20497.21       430.90 o                         
  -8   6   8          2.41         40.47        34.26 o                         
  -7   6   8      12046.86      11423.76       298.08 o                         
  -6   6   8       1831.41       1800.43       111.16 o                         
  -5   6   8       1469.36       1630.60       113.49 o                         
  -4   6   8        266.48        297.49        41.45 o                         
  -3   6   8        146.84        179.29        33.25 o                         
  -2   6   8       1220.60       1242.92        95.53 o                         
  -1   6   8      10337.21      11133.71       346.24 o                         
   0   6   8         65.19        142.38        53.02 o                         
   1   6   8       4130.12       4600.42       322.99 o                         
   2   6   8         68.50         47.22        67.36 o                         
   3   6   8      16125.08      16202.56       379.85 o                         
   4   6   8       2785.77       2954.69       154.59 o                         
   5   6   8      10757.05       9934.28       465.10 o                         
   6   6   8        193.94        172.13        70.08 o                         
   7   6   8         23.96          9.09        66.05 o                         
   8   6   8        130.75        102.16       178.62 o                         
   9   6   8       1764.59       1508.49       200.58 o                         
  10   6   8        556.00        274.36        93.86 o                         
  11   6   8      11797.15      12222.73       499.42 o                         
  12   6   8       1020.95       1079.10       182.80 o                         
 -15   7   8       7551.43       7460.47       677.56 o                         
 -14   7   8         93.95        151.61        75.79 o                         
 -13   7   8       2108.70       2246.58       209.65 o                         
 -12   7   8        957.90       1223.50       158.47 o                         
 -11   7   8       3132.12       3099.33       171.47 o                         
 -10   7   8        496.12        669.13        91.67 o                         
  -9   7   8        766.72        823.73        97.01 o                         
  -8   7   8       3891.99       3729.03       195.69 o                         
  -7   7   8        591.22        522.03       103.38 o                         
  -6   7   8        332.26        287.94        68.74 o                         
  -5   7   8       1469.47       1534.84       127.18 o                         
  -4   7   8        204.54        249.56        48.56 o                         
  -3   7   8      23212.09      23720.68       566.27 o                         
  -2   7   8          9.08         10.74        49.38 o                         
  -1   7   8      17288.72      16694.66       510.70 o                         
   0   7   8       7202.33       7259.19       372.81 o                         
   1   7   8       1587.92       1542.78       120.26 o                         
   2   7   8       3827.30       3659.12       219.59 o                         
   3   7   8       1580.58       1682.65       183.04 o                         
   4   7   8       5188.30       5108.14       325.02 o                         
   5   7   8      12571.22      12153.24       434.15 o                         
   6   7   8         94.30        101.47        99.75 o                         
   7   7   8       6627.05       6918.89       415.22 o                         
   8   7   8       2778.10       3157.84       286.91 o                         
   9   7   8       4082.08       4360.67       248.15 o                         
  10   7   8       1414.58       1548.54       153.34 o                         
  11   7   8       1658.66       1718.97       163.75 o                         
 -14   8   8       3605.80       3684.78       278.19 o                         
 -13   8   8          7.75         99.53        76.72 o                         
 -12   8   8       3368.86       3171.71       211.36 o                         
 -11   8   8       3808.24       3334.31       244.50 o                         
 -10   8   8       6946.38       7214.51       354.99 o                         
  -9   8   8      20221.25      17967.70      1088.13 o                         
  -8   8   8       1164.98       1395.81       150.56 o                         
  -7   8   8       8147.47       8201.22       357.96 o                         
  -6   8   8       6124.29       5963.24       298.74 o                         
  -5   8   8       4540.33       4361.64       226.86 o                         
  -4   8   8      16224.54      15989.41       464.13 o                         
  -3   8   8          0.03         62.48        60.10 o                         
  -2   8   8      15750.91      15368.99       472.55 o                         
  -1   8   8       3638.28       3461.67       210.21 o                         
   0   8   8       1681.89       1828.74       156.52 o                         
   1   8   8       3770.99       3822.73       224.53 o                         
   2   8   8       1150.98       1158.62       122.45 o                         
   3   8   8      10903.43      11260.93       348.50 o                         
   4   8   8       2686.69       2787.68       196.09 o                         
   5   8   8       5891.09       6474.82       271.01 o                         
   6   8   8       8311.50       8796.63       319.51 o                         
   7   8   8       2401.29       2402.86       177.94 o                         
   8   8   8       3356.06       3513.50       252.53 o                         
   9   8   8        131.09        133.68        55.41 o                         
  10   8   8       1944.61       2075.24       179.94 o                         
  11   8   8       5385.43       6005.79       608.82 o                         
 -13   9   8       1369.04       1340.34       172.41 o                         
 -12   9   8       1795.44       2265.94       212.71 o                         
 -11   9   8       3877.80       3943.84       389.69 o                         
 -10   9   8       8431.49       7968.85       566.29 o                         
  -9   9   8        323.73        125.22        70.00 o                         
  -8   9   8      19945.80      19170.94       655.95 o                         
  -7   9   8         63.54         41.08        74.64 o                         
  -6   9   8       7851.05       8079.55       438.48 o                         
  -5   9   8       1691.52       1627.28       144.71 o                         
  -4   9   8       3460.51       3485.20       215.99 o                         
  -3   9   8      13675.09      13482.55       440.91 o                         
  -2   9   8        193.72        131.28        62.70 o                         
  -1   9   8       4280.69       4222.77       239.95 o                         
   0   9   8      10972.09      11174.80       402.98 o                         
   1   9   8       1524.19       1455.51       145.06 o                         
   2   9   8      12795.06      13132.31       370.46 o                         
   3   9   8        988.78       1149.94       108.67 o                         
   4   9   8      17410.16      17460.32       513.72 o                         
   5   9   8       6532.97       7192.39       322.84 o                         
   6   9   8       2463.14       2627.90       170.57 o                         
   7   9   8       1168.57       1170.74       129.12 o                         
   8   9   8        498.93        240.22       125.35 o                         
   9   9   8       1441.16       1545.14       179.10 o                         
 -13  10   8        713.31        761.71       235.34 o                         
 -12  10   8       3957.44       3550.59       264.68 o                         
 -11  10   8         29.24        -10.30        74.22 o                         
 -10  10   8       4345.28       3850.55       270.41 o                         
  -9  10   8       2880.20       2354.03       273.60 o                         
  -8  10   8          0.28         35.02        59.81 o                         
  -7  10   8        405.07        352.85        94.86 o                         
  -6  10   8       3247.44       2794.66       261.78 o                         
  -5  10   8        814.68        804.61       139.80 o                         
  -4  10   8      10125.34      10384.61       393.05 o                         
  -3  10   8       1677.30       1685.72       156.87 o                         
  -2  10   8      21702.21      21546.52       596.66 o                         
  -1  10   8       2104.38       2207.69       233.38 o                         
   0  10   8       3867.45       3685.71       235.71 o                         
   1  10   8        101.42        162.91        72.14 o                         
   2  10   8         13.06         71.41        64.50 o                         
   3  10   8       1446.67       1491.22       153.44 o                         
   4  10   8       2773.67       2841.03       155.64 o                         
   5  10   8         11.01         22.67        43.57 o                         
   6  10   8       6480.21       6739.96       299.99 o                         
   7  10   8         91.05         50.68        59.42 o                         
   8  10   8       4701.26       5373.83       277.23 o                         
   9  10   8        516.07        423.27       188.61 o                         
 -11  11   8          9.26         57.45       116.74 o                         
 -10  11   8       5941.78       5663.04       383.71 o                         
  -9  11   8        809.95        692.64       241.75 o                         
  -8  11   8       5403.63       5719.43       360.29 o                         
  -7  11   8        434.66        292.19       103.59 o                         
  -6  11   8       1281.95        967.42       331.16 o                         
  -5  11   8        811.80        773.73       250.83 o                         
  -4  11   8        789.10        693.76       101.62 o                         
  -3  11   8         31.15         48.78        62.77 o                         
  -2  11   8        486.66        543.26       132.34 o                         
  -1  11   8         88.87         52.89        58.02 o                         
   0  11   8       2602.03       2546.77       199.25 o                         
   1  11   8        782.90        861.56       159.23 o                         
   2  11   8       7107.79       7970.97       357.38 o                         
   3  11   8        109.67         96.74        54.48 o                         
   4  11   8       6968.21       7365.49       343.22 o                         
   5  11   8        325.38        487.24        84.61 o                         
   6  11   8        943.59       1070.14       125.83 o                         
   7  11   8        228.24        370.27        80.64 o                         
   8  11   8        429.04        755.82       145.47 o                         
  -9  12   8        386.30        283.19        72.95 o                         
  -8  12   8         27.13         53.87        76.50 o                         
  -7  12   8       1043.84       1127.11       183.14 o                         
  -6  12   8       1800.63       1808.06       225.95 o                         
  -5  12   8         78.13        112.51        87.98 o                         
  -4  12   8      10701.70      10868.65       846.78 o                         
  -3  12   8        198.50        205.12        59.49 o                         
  -2  12   8      10419.84      11123.77       478.92 o                         
  -1  12   8        571.69        628.89       111.47 o                         
   0  12   8       1924.52       2250.26       194.89 o                         
   1  12   8       3574.69       4298.42       268.30 o                         
   2  12   8        203.98        266.38       124.81 o                         
   3  12   8       1171.73       1259.52       143.49 o                         
   4  12   8       2174.70       2392.49       199.64 o                         
   5  12   8        682.68        747.86       150.01 o                         
   6  12   8       3858.05       3770.95       438.50 o                         
  -6  13   8       4723.02       4855.25       561.59 o                         
  -5  13   8       2838.63       3177.48       336.33 o                         
  -4  13   8       1760.62       1762.99       280.79 o                         
  -3  13   8       3591.82       3847.79       335.10 o                         
  -2  13   8       1410.88       1530.71       170.45 o                         
  -1  13   8       3239.57       3855.92       331.45 o                         
   0  13   8       2183.30       2339.68       206.21 o                         
   1  13   8         86.00        177.77        73.65 o                         
   2  13   8       6662.68       7030.59       429.09 o                         
   3  13   8        150.10        120.88       110.39 o                         
  -3  14   8        705.80        780.50       236.35 o                         
  -2  14   8       3696.84       3859.52       330.74 o                         
  -1  14   8        512.36        433.06       154.15 o                         
   0  14   8        658.62       1000.26       246.00 o                         
 -15   0   9       6982.06       7223.10       639.64 o                         
 -13   0   9         33.01        -19.99        76.19 o                         
 -11   0   9      10604.22      10788.40       371.60 o                         
  -9   0   9      99888.30      94265.42      1572.58 o                         
  -7   0   9      51131.63      50407.33      1732.76 o                         
  -5   0   9       5484.70       5670.45       181.41 o                         
  -3   0   9        410.04        639.47        64.33 o                         
  -1   0   9      34938.39      33456.03       587.36 o                         
   1   0   9      16216.37      15615.60       460.60 o                         
   3   0   9      41368.42      38381.22       863.58 o                         
   5   0   9      25699.26      25043.36       713.71 o                         
   7   0   9         61.89        189.11       103.11 o                         
   9   0   9        729.40        795.23       186.74 o                         
  11   0   9      22751.04      23612.95      1147.39 o                         
  13   0   9       9039.78      10058.81       762.55 o                         
 -17   1   9       1635.50       1790.41       304.41 o                         
 -16   1   9        364.48        386.08       131.36 o                         
 -15   1   9      18073.07      17575.64       499.30 o                         
 -14   1   9         26.52          1.00       104.43 o                         
 -13   1   9       5612.21       5590.10       257.68 o                         
 -12   1   9         69.12        128.56        45.09 o                         
 -11   1   9       7767.49       7512.47       247.18 o                         
 -10   1   9       2229.02       2292.24       119.95 o                         
  -9   1   9       4843.09       4973.93       146.31 o                         
  -8   1   9       5365.18       5435.68       150.08 o                         
  -7   1   9       5860.90       5652.19       193.97 o                         
  -6   1   9        573.38        537.74        35.64 o                         
  -5   1   9       6711.89       6549.24       140.37 o                         
  -4   1   9       2152.84       2241.19        81.55 o                         
  -3   1   9      75080.31      70868.49       888.56 o                         
  -2   1   9       1956.54       1998.28        81.13 o                         
  -1   1   9      44392.22      42005.79       488.11 o                         
   0   1   9        251.26        261.43        35.52 o                         
   1   1   9        312.67        393.91        50.35 o                         
   2   1   9        852.99        886.17        74.03 o                         
   3   1   9       4628.97       4631.05       180.24 o                         
   4   1   9       8537.47       8441.57       258.97 o                         
   5   1   9      41500.21      38033.55       921.37 o                         
   6   1   9       2194.66       2168.94       192.98 o                         
   7   1   9       9887.77      10249.34       447.14 o                         
   8   1   9        107.78         43.68        75.07 o                         
   9   1   9       2497.25       2522.30       232.48 o                         
  10   1   9         26.44         48.42        80.32 o                         
  11   1   9       1740.58       1757.68       535.09 o                         
  12   1   9        459.50        627.14       118.36 o                         
  13   1   9        797.35        895.77       164.61 o                         
 -17   2   9       4361.43       4183.04       507.75 o                         
 -16   2   9       2525.84       2612.77       188.59 o                         
 -15   2   9       3432.91       3574.36       216.44 o                         
 -14   2   9       2265.93       2070.08       158.73 o                         
 -13   2   9        230.32        223.64        51.22 o                         
 -12   2   9        242.48        135.84        42.07 o                         
 -11   2   9       2357.30       2376.72       140.31 o                         
 -10   2   9       2217.34       2045.12       138.30 o                         
  -9   2   9      29638.02      29205.12       572.10 o                         
  -8   2   9        770.91        730.95        60.02 o                         
  -7   2   9       6045.91       5983.94       205.35 o                         
  -6   2   9        831.88        839.77        53.59 o                         
  -5   2   9        133.98        185.67        24.56 o                         
  -4   2   9       4156.14       3994.37       127.86 o                         
  -3   2   9        523.34        570.29        43.98 o                         
  -2   2   9      17546.11      17601.11       280.19 o                         
  -1   2   9      16129.44      16617.25       272.20 o                         
   0   2   9        749.18        675.99        55.53 o                         
   1   2   9       1148.18       1177.89        81.68 o                         
   2   2   9        230.16        266.15        47.90 o                         
   3   2   9      12596.00      12230.67       310.51 o                         
   4   2   9       5284.72       4695.62       217.38 o                         
   5   2   9      13079.57      12376.06       379.13 o                         
   6   2   9       7735.40       7253.46       363.52 o                         
   7   2   9        150.00         50.73       103.02 o                         
   8   2   9        713.24        705.82       130.84 o                         
   9   2   9       3429.51       3560.67       280.77 o                         
  10   2   9       1789.07       1863.51       217.03 o                         
  11   2   9      13097.80      12954.47       588.57 o                         
  12   2   9         20.81        127.55        79.02 o                         
  13   2   9       6041.73       6502.24       379.51 o                         
 -17   3   9       1841.70       1885.05       374.67 o                         
 -16   3   9       7696.37       8385.34       397.96 o                         
 -15   3   9       6371.26       6703.82       347.50 o                         
 -14   3   9        251.98        266.98        58.85 o                         
 -13   3   9       1118.09       1163.78       120.31 o                         
 -12   3   9        188.12        245.36        56.66 o                         
 -11   3   9        903.23        774.41        90.29 o                         
 -10   3   9      10058.71       9960.18       297.43 o                         
  -9   3   9        418.12        506.24        59.93 o                         
  -8   3   9      28693.27      28966.79       493.29 o                         
  -7   3   9         53.15         53.47        32.03 o                         
  -6   3   9       2415.55       2674.82       140.07 o                         
  -5   3   9       1466.82       1495.39       136.50 o                         
  -4   3   9        926.07        937.23        59.72 o                         
  -3   3   9      35100.64      34852.59       489.69 o                         
  -2   3   9      11461.43      11872.53       230.26 o                         
  -1   3   9      20822.21      21107.36       353.89 o                         
   0   3   9      13570.42      13569.51       270.77 o                         
   1   3   9        547.12        545.73        47.39 o                         
   2   3   9       4787.18       4952.85       189.21 o                         
   3   3   9        581.59        641.66        79.02 o                         
   4   3   9      12910.81      12245.83       369.19 o                         
   5   3   9      13234.73      13135.57       395.99 o                         
   6   3   9         50.19        170.16        54.00 o                         
   7   3   9       3416.75       2928.06       244.21 o                         
   8   3   9        650.44        902.22       156.44 o                         
   9   3   9       1607.44       1318.84       219.08 o                         
  10   3   9       5164.62       5608.62       370.51 o                         
  11   3   9       1281.31       1027.15       171.34 o                         
  12   3   9      11760.25      12075.06       555.44 o                         
  13   3   9         22.94          7.59        93.96 o                         
 -16   4   9       7646.91       8541.21      1097.53 o                         
 -15   4   9        917.98        984.59       120.59 o                         
 -14   4   9      17027.05      17140.63       487.57 o                         
 -13   4   9         53.94         77.69        46.05 o                         
 -12   4   9       6574.05       6525.36       275.42 o                         
 -11   4   9       2257.86       1900.74       145.83 o                         
 -10   4   9      12414.25      12822.61       356.96 o                         
  -9   4   9      12606.69      12837.59       322.24 o                         
  -8   4   9         33.87         88.88        47.76 o                         
  -7   4   9       7161.89       6631.65       216.08 o                         
  -6   4   9       8441.02       8044.35       220.19 o                         
  -5   4   9        567.23        519.73        53.04 o                         
  -4   4   9      32861.50      32685.00       518.08 o                         
  -3   4   9         79.14        111.95        29.81 o                         
  -2   4   9      82651.06      78261.98      1180.08 o                         
  -1   4   9       2846.82       3152.77       126.60 o                         
   0   4   9       8817.52       8498.65       214.53 o                         
   1   4   9       1074.09       1162.74        73.74 o                         
   2   4   9          9.96         80.68        43.04 o                         
   3   4   9       2237.11       2095.04       145.79 o                         
   4   4   9      11613.21      11833.83       370.01 o                         
   5   4   9       3793.03       3513.40       200.34 o                         
   6   4   9      27570.16      27190.83       633.19 o                         
   7   4   9       1627.13       1634.69       193.66 o                         
   8   4   9       4152.40       4117.00       535.26 o                         
   9   4   9         28.59         59.09        76.14 o                         
  10   4   9       4887.55       4783.25       350.94 o                         
  11   4   9       2578.94       2359.48       211.95 o                         
  12   4   9          0.82        -47.62        81.00 o                         
 -16   5   9       9140.56       9527.71       558.21 o                         
 -15   5   9        165.36        327.86       101.49 o                         
 -14   5   9        294.72        338.38        72.01 o                         
 -13   5   9         38.82        131.30        55.36 o                         
 -12   5   9       2337.04       2412.79       167.08 o                         
 -11   5   9         38.51         45.08        47.30 o                         
 -10   5   9      30822.07      31327.77       561.57 o                         
  -9   5   9          9.68        -11.72        36.43 o                         
  -8   5   9      50524.03      50731.25       981.30 o                         
  -7   5   9        432.05        365.40        47.04 o                         
  -6   5   9       6943.42       6567.16       197.82 o                         
  -5   5   9        328.53        264.06        45.15 o                         
  -4   5   9       2872.85       2873.67       126.35 o                         
  -3   5   9       1196.21       1261.93        87.31 o                         
  -2   5   9      11091.15      11116.25       347.90 o                         
  -1   5   9        739.67        681.20        84.90 o                         
   0   5   9      18365.35      19404.33       401.77 o                         
   1   5   9        267.25        140.06        44.82 o                         
   2   5   9      12450.68      11593.32       430.27 o                         
   3   5   9       6082.47       5936.57       402.69 o                         
   4   5   9      35061.30      34496.55      1033.23 o                         
   5   5   9       2191.33       2259.27       160.79 o                         
   6   5   9       3293.83       3797.38       364.85 o                         
   7   5   9        286.91        360.52       186.83 o                         
   8   5   9        590.51        599.64       127.79 o                         
   9   5   9         25.17         85.46       173.45 o                         
  10   5   9       7383.09       8057.19       466.89 o                         
  11   5   9        270.33        334.49        93.66 o                         
  12   5   9      12044.32      11476.58       592.90 o                         
 -16   6   9       5127.94       4760.21       561.25 o                         
 -15   6   9          4.24         79.00        77.39 o                         
 -14   6   9       6551.09       6901.44       374.63 o                         
 -13   6   9        906.21        983.16       114.68 o                         
 -12   6   9       1910.59       2178.03       165.04 o                         
 -11   6   9         64.64         69.87        46.98 o                         
 -10   6   9       4740.53       4786.54       298.68 o                         
  -9   6   9        110.99        174.43        44.83 o                         
  -8   6   9        595.10        437.93        58.72 o                         
  -7   6   9        634.32        533.94        60.97 o                         
  -6   6   9       1434.54       1356.38        91.87 o                         
  -5   6   9       1256.95       1322.05        97.72 o                         
  -4   6   9      12140.39      12072.84       303.85 o                         
  -3   6   9       2027.51       2233.97       152.74 o                         
  -2   6   9      40992.19      42593.35       806.92 o                         
  -1   6   9        726.05        585.71       112.25 o                         
   0   6   9       2941.04       3363.65       383.90 o                         
   1   6   9        303.87         73.95        58.77 o                         
   2   6   9        220.80        268.03        51.15 o                         
   3   6   9        160.29        160.51        48.00 o                         
   4   6   9      13532.26      13295.19       407.83 o                         
   5   6   9        206.73        103.30        68.23 o                         
   6   6   9      17236.10      15517.98       619.25 o                         
   7   6   9         65.84         -3.80        73.28 o                         
   8   6   9       3517.66       3206.44       285.86 o                         
   9   6   9        857.42        848.48       154.33 o                         
  10   6   9       2352.40       2173.19       209.37 o                         
  11   6   9         81.50         16.71        59.07 o                         
 -15   7   9       1369.64       1008.73       248.54 o                         
 -14   7   9        118.26        128.26        70.23 o                         
 -13   7   9        830.29        791.95       133.73 o                         
 -12   7   9        292.73        207.73        99.24 o                         
 -11   7   9       1497.88       1615.14       122.61 o                         
 -10   7   9       9196.97       9307.48       303.71 o                         
  -9   7   9        363.93        257.80        51.70 o                         
  -8   7   9      19103.12      18735.09       418.71 o                         
  -7   7   9       2819.73       2750.65       166.98 o                         
  -6   7   9       1577.50       1531.76       139.19 o                         
  -5   7   9        986.75       1057.69       109.58 o                         
  -4   7   9         48.52        141.06        47.32 o                         
  -3   7   9       4475.77       4594.39       241.29 o                         
  -2   7   9       2902.90       3131.80       195.82 o                         
  -1   7   9       1219.74       1223.94       186.05 o                         
   0   7   9       8693.24       8638.43       292.25 o                         
   1   7   9        227.67        251.11        65.05 o                         
   2   7   9       5037.89       5414.47       272.41 o                         
   3   7   9        305.87        247.50        71.72 o                         
   4   7   9      10906.54      11007.68       510.47 o                         
   5   7   9       4053.42       3807.12       301.73 o                         
   6   7   9       1523.22       1243.97       184.04 o                         
   7   7   9       2438.04       2482.20       348.77 o                         
   8   7   9        222.07        137.55       184.63 o                         
   9   7   9       1405.54       1273.54       162.33 o                         
  10   7   9       4934.37       4869.02       274.99 o                         
  11   7   9        182.79        -59.26       127.32 o                         
 -14   8   9       4937.04       5980.94       734.53 o                         
 -13   8   9         77.14        102.35        75.81 o                         
 -12   8   9       1998.33       2065.16       202.66 o                         
 -11   8   9       1544.53       1559.79       125.75 o                         
 -10   8   9       1777.20       1719.72       150.20 o                         
  -9   8   9      13633.07      13832.91       548.47 o                         
  -8   8   9         66.35         91.34        89.12 o                         
  -7   8   9       6838.30       6770.94       303.53 o                         
  -6   8   9       2607.42       2397.23       232.35 o                         
  -5   8   9       2064.83       1890.23       210.61 o                         
  -4   8   9      12537.54      12028.51       405.09 o                         
  -3   8   9        219.33        137.46        45.85 o                         
  -2   8   9      22024.11      21671.23       654.55 o                         
  -1   8   9       7685.03       7842.18       330.17 o                         
   0   8   9       5741.07       6016.04       286.69 o                         
   1   8   9       7398.30       7404.32       448.09 o                         
   2   8   9          3.27         -7.79        43.85 o                         
   3   8   9       9216.63       9472.54       587.89 o                         
   4   8   9       6727.52       6811.03       279.18 o                         
   5   8   9       3281.12       3417.82       199.10 o                         
   6   8   9       6663.13       6775.51       328.72 o                         
   7   8   9       1198.85       1296.82       207.15 o                         
   8   8   9       1794.08       1941.25       168.37 o                         
   9   8   9       1623.86       1720.88       210.78 o                         
  10   8   9       1615.52       1720.15       412.43 o                         
 -13   9   9       6867.40       6407.71       447.13 o                         
 -12   9   9        632.14        528.91        96.44 o                         
 -11   9   9       6096.03       5695.76       284.56 o                         
 -10   9   9       6764.96       6264.62       462.28 o                         
  -9   9   9       1088.02       1117.65       123.59 o                         
  -8   9   9       8467.91       8583.00       385.29 o                         
  -7   9   9       5014.58       4885.21       349.62 o                         
  -6   9   9       1980.22       2219.69       233.02 o                         
  -5   9   9       7690.29       7814.89       330.59 o                         
  -4   9   9         19.00        -43.83        64.80 o                         
  -3   9   9      22566.95      22665.10       602.77 o                         
  -2   9   9       3255.09       3003.64       205.42 o                         
  -1   9   9      13346.22      12753.10       525.62 o                         
   0   9   9       1255.19       1388.24       147.99 o                         
   1   9   9        712.98        655.76        98.05 o                         
   2   9   9       3306.32       3475.73       224.36 o                         
   3   9   9        108.61         94.11        56.57 o                         
   4   9   9       4458.71       4072.18       299.84 o                         
   5   9   9       8705.32       8889.73       328.30 o                         
   6   9   9        768.62        751.41       101.01 o                         
   7   9   9       7192.47       7671.37       380.97 o                         
   8   9   9        277.58        187.18       110.91 o                         
   9   9   9       3055.66       3446.88       496.24 o                         
 -13  10   9        458.29        441.38       183.87 o                         
 -12  10   9         46.62        -98.45        98.45 o                         
 -11  10   9       2365.53       2099.49       212.73 o                         
 -10  10   9          4.63        -67.47        74.88 o                         
  -9  10   9      12802.24      11969.05       480.32 o                         
  -8  10   9         20.59        -94.86        94.86 o                         
  -7  10   9       8429.34       8324.48       471.19 o                         
  -6  10   9        106.76         43.04        77.84 o                         
  -5  10   9       2437.20       2144.11       342.42 o                         
  -4  10   9       1828.79       1694.32       235.75 o                         
  -3  10   9         46.51        -38.29        69.36 o                         
  -2  10   9       1684.66       1749.39       174.16 o                         
  -1  10   9       8524.52       8989.42       377.13 o                         
   0  10   9         48.19         11.33        70.26 o                         
   1  10   9       7384.46       7535.85       553.06 o                         
   2  10   9       1610.20       1874.31       167.99 o                         
   3  10   9       9670.54      10739.67       658.50 o                         
   4  10   9       3090.34       3254.61       218.88 o                         
   5  10   9       3380.24       3531.97       186.21 o                         
   6  10   9       2034.05       2157.86       175.77 o                         
   7  10   9         15.94        -43.10        68.21 o                         
   8  10   9        284.31        189.96       134.77 o                         
 -11  11   9       1528.39       1911.63       357.24 o                         
 -10  11   9         82.29         83.59        72.37 o                         
  -9  11   9        368.53        376.37       140.99 o                         
  -8  11   9          9.13         40.00        77.16 o                         
  -7  11   9        489.69        558.01       231.70 o                         
  -6  11   9         21.35         24.64        89.05 o                         
  -5  11   9       3571.01       3460.94       308.17 o                         
  -4  11   9        446.16        436.71       118.61 o                         
  -3  11   9       9374.48       9843.61       405.02 o                         
  -2  11   9         50.42         19.15        54.09 o                         
  -1  11   9       4798.94       4724.84       303.01 o                         
   0  11   9        180.53        228.80       135.42 o                         
   1  11   9        212.28        241.87       130.19 o                         
   2  11   9        202.61        136.04        55.64 o                         
   3  11   9       1294.28       1462.88       155.47 o                         
   4  11   9        121.94        114.08        68.64 o                         
   5  11   9       7846.41       8314.23       378.39 o                         
   6  11   9        113.57        141.99        61.09 o                         
   7  11   9       4606.64       4435.65       472.19 o                         
  -8  12   9         22.99        -78.88        95.12 o                         
  -7  12   9       5950.86       5714.06       410.12 o                         
  -6  12   9       1067.62        912.60       190.89 o                         
  -5  12   9        995.76        877.15       161.94 o                         
  -4  12   9        897.71       1042.95       176.61 o                         
  -3  12   9        135.63         29.75       109.09 o                         
  -2  12   9        578.16        617.00       149.48 o                         
  -1  12   9       3912.74       3701.31       254.97 o                         
   0  12   9         65.33        180.92        75.74 o                         
   1  12   9       5975.34       5914.08       319.96 o                         
   2  12   9        123.77         95.54        66.49 o                         
   3  12   9       6978.36       7666.45       313.66 o                         
   4  12   9        291.67        518.83       121.37 o                         
   5  12   9       3002.75       3438.94       425.47 o                         
  -6  13   9       2582.75       2894.46       427.84 o                         
  -5  13   9       4622.64       4536.18       369.56 o                         
  -4  13   9        626.68        740.83       158.13 o                         
  -3  13   9      10551.30      10034.67       550.00 o                         
  -2  13   9        735.15        580.35       105.44 o                         
  -1  13   9       5552.93       6351.64       486.04 o                         
   0  13   9       3037.11       3060.02       238.87 o                         
   1  13   9        551.61        475.67       109.11 o                         
   2  13   9       2582.56       2764.26       369.26 o                         
   3  13   9        795.36        651.15       201.14 o                         
  -1  14   9       1903.43       1909.94       362.48 o                         
 -16   0  10      15288.86      16190.74      1016.17 o                         
 -14   0  10      17772.38      18671.31       720.62 o                         
 -12   0  10       6842.15       6521.19       481.84 o                         
 -10   0  10       7271.27       7342.12       355.94 o                         
  -8   0  10       1808.59       1840.73       157.46 o                         
  -6   0  10       7189.20       7303.18       309.83 o                         
  -4   0  10      56921.19      54262.92       928.85 o                         
  -2   0  10     105350.20      99341.52      1337.97 o                         
   0   0  10       3371.65       3291.19       162.03 o                         
   2   0  10         43.89        102.27        42.97 o                         
   4   0  10      26257.16      24558.61       699.57 o                         
   6   0  10      31086.43      31677.84      1200.72 o                         
   8   0  10       5790.41       5616.90       494.88 o                         
  10   0  10       4307.46       4930.19       497.42 o                         
  12   0  10        530.74        159.32       138.49 o                         
 -17   1  10        349.78        322.02       142.39 o                         
 -16   1  10       8128.68       9134.21       363.16 o                         
 -15   1  10       1244.33       1077.33       124.02 o                         
 -14   1  10         41.95         37.12        59.31 o                         
 -13   1  10       1167.48       1200.17       109.53 o                         
 -12   1  10       2138.87       2222.16       127.12 o                         
 -11   1  10        735.52        807.20        84.57 o                         
 -10   1  10      29380.02      28803.56       582.18 o                         
  -9   1  10         41.73         23.64        26.81 o                         
  -8   1  10      41393.09      40560.22       572.75 o                         
  -7   1  10        326.42        252.86        63.24 o                         
  -6   1  10       4294.81       4351.88       114.04 o                         
  -5   1  10        164.62        223.72        29.08 o                         
  -4   1  10        682.39        761.36        69.65 o                         
  -3   1  10       6222.92       6146.25       165.54 o                         
  -2   1  10      20238.72      20395.11       311.47 o                         
  -1   1  10       4647.12       4624.79       178.80 o                         
   0   1  10      20867.13      20139.66       344.77 o                         
   1   1  10        552.69        509.22        61.31 o                         
   2   1  10      13701.51      13385.97       323.03 o                         
   3   1  10        927.81        966.55        85.98 o                         
   4   1  10      23691.73      22723.11       471.47 o                         
   5   1  10        120.64         63.23        62.27 o                         
   6   1  10        434.22        388.53        91.63 o                         
   7   1  10        401.35        544.24       114.27 o                         
   8   1  10       2299.91       2384.99       354.87 o                         
   9   1  10       1291.35       1463.22       235.50 o                         
  10   1  10      12168.28      11690.94       556.44 o                         
  11   1  10        352.91        521.63       117.96 o                         
  12   1  10      11835.92      12981.87       623.87 o                         
 -17   2  10       1523.79       1417.82       205.13 o                         
 -16   2  10       4414.97       4540.31       296.04 o                         
 -15   2  10        159.83         31.78        62.23 o                         
 -14   2  10       5441.96       5156.06       258.46 o                         
 -13   2  10         74.02         20.35        50.73 o                         
 -12   2  10       1267.44       1157.47       110.71 o                         
 -11   2  10       1347.33       1351.96       120.45 o                         
 -10   2  10       3405.37       3192.92       176.52 o                         
  -9   2  10      10567.43      10385.25       277.46 o                         
  -8   2  10       2257.06       2039.17       125.46 o                         
  -7   2  10        794.79        868.43        73.09 o                         
  -6   2  10       4517.54       4422.17       117.50 o                         
  -5   2  10        905.23        973.17        63.96 o                         
  -4   2  10      12343.13      12374.24       252.37 o                         
  -3   2  10       1547.71       1558.14        78.87 o                         
  -2   2  10      25499.97      24991.44       363.23 o                         
  -1   2  10      12299.57      12131.34       255.50 o                         
   0   2  10        887.47        897.00        62.60 o                         
   1   2  10        797.35        782.98        75.17 o                         
   2   2  10       2742.27       2808.65       142.11 o                         
   3   2  10       3333.10       3312.16       161.56 o                         
   4   2  10      17268.87      16412.75       446.59 o                         
   5   2  10       1567.87       1414.93       148.70 o                         
   6   2  10      12928.14      12257.66       910.61 o                         
   7   2  10         85.72         46.66       104.55 o                         
   8   2  10       1771.94       1743.52       200.29 o                         
   9   2  10        845.86        833.23       142.59 o                         
  10   2  10       1903.31       1799.63       320.92 o                         
  11   2  10       4729.72       4861.08       362.96 o                         
  12   2  10         18.60         38.93        70.61 o                         
 -17   3  10       1053.76        758.83       249.39 o                         
 -16   3  10       1914.50       1903.66       283.81 o                         
 -15   3  10       8893.42       8790.08       406.41 o                         
 -14   3  10         12.03         47.22        53.67 o                         
 -13   3  10       2388.89       2088.33       159.49 o                         
 -12   3  10        654.11        699.71        90.30 o                         
 -11   3  10       2925.55       2790.20       174.07 o                         
 -10   3  10       9793.27       9899.45       313.41 o                         
  -9   3  10         16.42         -3.21        44.41 o                         
  -8   3  10      17379.37      16832.46       402.82 o                         
  -7   3  10       2979.75       2872.50       152.99 o                         
  -6   3  10        238.64        224.78        39.49 o                         
  -5   3  10       4753.70       4548.27       141.40 o                         
  -4   3  10         21.28         35.92        26.60 o                         
  -3   3  10      28898.52      28138.29       401.80 o                         
  -2   3  10       1591.62       1722.59        87.22 o                         
  -1   3  10       5360.60       5249.11       211.41 o                         
   0   3  10       2967.93       3056.09       125.32 o                         
   1   3  10         10.89         46.48        27.53 o                         
   2   3  10       3968.97       4030.95       177.39 o                         
   3   3  10       4823.69       4758.16       199.86 o                         
   4   3  10      14072.69      13164.77       401.28 o                         
   5   3  10      25270.42      24839.44       593.06 o                         
   6   3  10        882.52        882.73       109.54 o                         
   7   3  10       6097.49       5488.17       344.39 o                         
   8   3  10         41.73        197.52        86.43 o                         
   9   3  10       2453.21       2293.57       239.64 o                         
  10   3  10       2750.83       2813.22       545.93 o                         
  11   3  10         42.83        171.59        90.98 o                         
  12   3  10       5763.58       5647.48       395.68 o                         
 -16   4  10       2631.51       2624.09       299.82 o                         
 -15   4  10       2375.02       2326.36       180.96 o                         
 -14   4  10       3658.75       3889.14       229.59 o                         
 -13   4  10        407.31        408.57        98.28 o                         
 -12   4  10        463.30        445.71       132.96 o                         
 -11   4  10       6738.35       6703.42       276.98 o                         
 -10   4  10       1371.01       1320.49       105.54 o                         
  -9   4  10      44704.32      43183.92       766.37 o                         
  -8   4  10         99.63         15.53        37.48 o                         
  -7   4  10      25302.14      25144.68       442.84 o                         
  -6   4  10       2684.80       2687.99       128.72 o                         
  -5   4  10       3587.36       3452.69       161.49 o                         
  -4   4  10       8085.77       8293.92       220.02 o                         
  -3   4  10        773.72        924.32        74.96 o                         
  -2   4  10      15701.22      15907.89       317.47 o                         
  -1   4  10      22976.09      23390.02       401.77 o                         
   0   4  10       2815.75       2832.95       125.14 o                         
   1   4  10      15225.37      14610.55       338.72 o                         
   2   4  10          5.88         35.04        33.23 o                         
   3   4  10      30183.54      29408.09       905.34 o                         
   4   4  10       1623.74       1523.97       131.26 o                         
   5   4  10       5515.42       5329.40       436.33 o                         
   6   4  10       2421.21       2647.87       187.50 o                         
   7   4  10        581.79        628.65       154.58 o                         
   8   4  10        393.99        286.25        93.71 o                         
   9   4  10       2677.68       2540.44       306.95 o                         
  10   4  10        982.87        974.79       169.96 o                         
  11   4  10      12406.80      12370.91       712.19 o                         
 -16   5  10        667.27        948.79       264.29 o                         
 -15   5  10      16161.80      16673.41       771.77 o                         
 -14   5  10         73.95         -5.34        55.80 o                         
 -13   5  10       7847.70       7877.74       378.17 o                         
 -12   5  10        685.19        612.23        93.20 o                         
 -11   5  10       9201.39       9201.81       332.11 o                         
 -10   5  10        475.83        488.02        72.81 o                         
  -9   5  10        253.48        264.77        54.25 o                         
  -8   5  10        875.85        885.49        96.74 o                         
  -7   5  10      11519.79      11151.52       277.37 o                         
  -6   5  10          2.60         -8.02        29.68 o                         
  -5   5  10      12637.26      12174.07       287.22 o                         
  -4   5  10       1176.98       1072.76        99.78 o                         
  -3   5  10      50660.37      50978.30       892.03 o                         
  -2   5  10        433.34        493.06        73.51 o                         
  -1   5  10      22593.29      22797.84       512.28 o                         
   0   5  10       1362.21       1196.69       101.64 o                         
   1   5  10        656.47        737.42       115.19 o                         
   2   5  10        355.53        452.78        75.99 o                         
   3   5  10       5512.03       5412.07       281.65 o                         
   4   5  10        247.81        325.57        76.42 o                         
   5   5  10      29676.20      29000.14       668.08 o                         
   6   5  10        100.29         84.18        70.64 o                         
   7   5  10       7989.17       7840.76       434.83 o                         
   8   5  10       2429.57       2681.89       263.19 o                         
   9   5  10       3641.11       3832.19       322.35 o                         
  10   5  10       1148.76       1085.84       182.32 o                         
  11   5  10        676.91        834.06       140.32 o                         
 -15   6  10       1418.74       1258.76       192.02 o                         
 -14   6  10        397.80        370.88        99.60 o                         
 -13   6  10        243.38        193.24        64.54 o                         
 -12   6  10        225.66        262.61        82.59 o                         
 -11   6  10       3867.11       4031.93       195.55 o                         
 -10   6  10         27.91         19.43        44.32 o                         
  -9   6  10      27678.18      26835.30       536.66 o                         
  -8   6  10        677.35        618.41        71.04 o                         
  -7   6  10       8442.31       8404.73       348.06 o                         
  -6   6  10         29.96         39.17        31.01 o                         
  -5   6  10        762.82        912.12        81.05 o                         
  -4   6  10        183.45        209.91        46.75 o                         
  -3   6  10       1304.27       1531.35       206.59 o                         
  -2   6  10         81.85        143.05        63.49 o                         
  -1   6  10      16438.57      16959.35       477.02 o                         
   0   6  10        614.87        469.99       162.20 o                         
   1   6  10       8236.32       8151.38       360.02 o                         
   2   6  10       2709.02       2739.95       158.35 o                         
   3   6  10      11019.62       9899.61       355.94 o                         
   4   6  10         27.93         -1.25        65.83 o                         
   5   6  10       4959.26       5022.24       460.26 o                         
   6   6  10         65.72         85.98        70.49 o                         
   7   6  10        289.83        379.87       112.04 o                         
   8   6  10        386.86        358.31       144.59 o                         
   9   6  10       3068.73       2872.71       284.03 o                         
  10   6  10        537.70        673.44       144.25 o                         
 -15   7  10       6593.67       6781.55       660.80 o                         
 -14   7  10          6.31         29.64        88.25 o                         
 -13   7  10       2751.78       2773.72       238.23 o                         
 -12   7  10        126.71        159.85        60.04 o                         
 -11   7  10        499.27        434.06        69.21 o                         
 -10   7  10       1496.27       1508.70       142.17 o                         
  -9   7  10        494.30        449.76        68.66 o                         
  -8   7  10       2000.93       2086.24       148.76 o                         
  -7   7  10       1651.99       1692.26       153.07 o                         
  -6   7  10       1001.24        928.06       108.13 o                         
  -5   7  10       4299.45       4596.41       424.86 o                         
  -4   7  10         30.40         56.08        45.08 o                         
  -3   7  10      18495.02      18387.78       666.55 o                         
  -2   7  10       6204.52       5977.66       442.57 o                         
  -1   7  10       9939.33      10140.55       482.51 o                         
   0   7  10       3228.03       3050.00       259.23 o                         
   1   7  10        104.75         16.17        89.48 o                         
   2   7  10       2583.24       2756.84       166.22 o                         
   3   7  10       1466.28       1512.04       191.19 o                         
   4   7  10        478.98        413.05       117.73 o                         
   5   7  10      11147.30      10646.28       525.84 o                         
   6   7  10       1236.13        990.10       166.74 o                         
   7   7  10       6905.78       6355.29       415.93 o                         
   8   7  10        308.18        369.66       105.39 o                         
   9   7  10       2962.99       2966.25       297.31 o                         
  10   7  10       1577.54       1801.04       240.82 o                         
 -14   8  10       4324.08       4458.96       381.65 o                         
 -13   8  10       1011.61        864.13       133.97 o                         
 -12   8  10       4286.63       4164.69       289.12 o                         
 -11   8  10       4663.16       4474.38       216.62 o                         
 -10   8  10       1607.94       1658.30       149.39 o                         
  -9   8  10      15719.00      15525.97       472.49 o                         
  -8   8  10       1791.42       2016.51       171.92 o                         
  -7   8  10       9911.28       9264.59       479.57 o                         
  -6   8  10       2103.42       2169.66       225.49 o                         
  -5   8  10        706.27        678.35       131.69 o                         
  -4   8  10       7404.10       7902.13       434.02 o                         
  -3   8  10        141.05        286.06        99.84 o                         
  -2   8  10      11983.70      12500.78       551.89 o                         
  -1   8  10       6982.09       7274.39       324.03 o                         
   0   8  10        777.67        800.06       111.51 o                         
   1   8  10       4471.92       4171.35       291.36 o                         
   2   8  10         43.40         99.69        84.57 o                         
   3   8  10       6944.02       7141.17       333.80 o                         
   4   8  10       7898.15       7942.70       358.38 o                         
   5   8  10       6856.17       6863.59       333.74 o                         
   6   8  10       9192.96       9479.48       397.93 o                         
   7   8  10          8.25        -35.08        93.07 o                         
   8   8  10       2986.34       3297.23       308.87 o                         
   9   8  10       1007.23       1139.81       148.87 o                         
 -13   9  10       2592.86       3416.43       463.39 o                         
 -12   9  10       1150.44        992.13       127.60 o                         
 -11   9  10       1366.38       1203.96       134.42 o                         
 -10   9  10      11066.94      10929.92       712.64 o                         
  -9   9  10        487.72        223.88        84.85 o                         
  -8   9  10      19208.03      18772.82       882.08 o                         
  -7   9  10       1909.98       1970.55       225.00 o                         
  -6   9  10       8161.71       8657.67       469.30 o                         
  -5   9  10       4731.89       4931.05       610.18 o                         
  -4   9  10       1474.08       1902.93       222.14 o                         
  -3   9  10       9549.85       9800.78       388.88 o                         
  -2   9  10       7067.58       6964.57       326.42 o                         
  -1   9  10       7937.01       8078.09       505.41 o                         
   0   9  10      14271.05      14687.35       555.74 o                         
   1   9  10         31.68         55.62        52.18 o                         
   2   9  10       9388.39       9600.52       386.84 o                         
   3   9  10       1994.12       1893.21       171.09 o                         
   4   9  10       5717.18       5717.36       668.42 o                         
   5   9  10       3978.34       4386.23       270.82 o                         
   6   9  10        244.86        362.97        88.13 o                         
   7   9  10       2506.71       2880.24       205.07 o                         
   8   9  10        254.98        327.16        91.74 o                         
 -12  10  10       2656.08       2481.86       387.88 o                         
 -11  10  10        274.18        221.11        85.67 o                         
 -10  10  10        830.15        794.42       123.33 o                         
  -9  10  10        829.67        920.02       177.13 o                         
  -8  10  10       1099.65        767.57       356.05 o                         
  -7  10  10        683.33        812.57       144.29 o                         
  -6  10  10       3559.64       3323.55       314.66 o                         
  -5  10  10       1279.03       1165.28       217.56 o                         
  -4  10  10       8638.11       8625.97       372.66 o                         
  -3  10  10         22.62         41.55        54.08 o                         
  -2  10  10      11533.06      11906.93       781.12 o                         
  -1  10  10        578.07        622.14       106.77 o                         
   0  10  10       2703.64       3184.67       228.39 o                         
   1  10  10       1615.74       1843.13       173.44 o                         
   2  10  10         22.52         23.29        53.67 o                         
   3  10  10        218.25        244.96        72.62 o                         
   4  10  10       4390.85       4216.46       319.78 o                         
   5  10  10        489.50        553.80       131.17 o                         
   6  10  10      10815.77      12209.55       677.41 o                         
   7  10  10        536.38        596.27       137.49 o                         
 -11  11  10        299.48         63.83        94.30 o                         
 -10  11  10       3919.64       4163.91       502.50 o                         
  -9  11  10        385.65        212.98        66.73 o                         
  -8  11  10       9330.33       9826.35       665.88 o                         
  -7  11  10          6.33        -66.75        99.34 o                         
  -6  11  10       2430.67       2248.94       257.74 o                         
  -5  11  10          1.07        174.37       100.65 o                         
  -4  11  10         29.23        102.83       120.63 o                         
  -3  11  10          0.92        -72.08        72.08 o                         
  -2  11  10       3333.41       3459.17       241.99 o                         
  -1  11  10        246.70        374.92        86.32 o                         
   0  11  10       6814.69       7267.36       353.46 o                         
   1  11  10        448.14        499.28       103.72 o                         
   2  11  10       4073.89       4495.16       275.73 o                         
   3  11  10          6.61        -50.95        62.07 o                         
   4  11  10       4576.82       4672.89       285.08 o                         
   5  11  10        116.54        144.47       154.07 o                         
  -8  12  10        627.73        515.88       197.41 o                         
  -7  12  10        573.89        891.73       313.13 o                         
  -6  12  10       5113.50       5113.37       390.29 o                         
  -5  12  10        395.66        267.91        96.25 o                         
  -4  12  10       4859.14       5182.51       385.73 o                         
  -3  12  10        319.74        340.76        98.34 o                         
  -2  12  10       8511.53       9255.23       412.64 o                         
  -1  12  10       2284.43       2353.72       203.72 o                         
   0  12  10       2247.06       2465.64       213.09 o                         
   1  12  10       1557.33       1463.36       170.49 o                         
   2  12  10        165.33        197.28       112.89 o                         
   3  12  10        592.51        852.86       157.09 o                         
   4  12  10       2924.75       3114.77       326.93 o                         
  -4  13  10        119.01        -90.41       149.50 o                         
  -3  13  10       3533.43       4415.33       556.68 o                         
  -2  13  10       1174.41       1071.06       141.46 o                         
  -1  13  10       1684.16       1965.38       195.01 o                         
   0  13  10       7962.70       8922.04       415.91 o                         
   1  13  10        801.31       1159.34       186.79 o                         
 -17   0  11       5450.71       5245.78       547.71 o                         
 -15   0  11       1375.24       1531.87       329.98 o                         
 -13   0  11       1502.19       1517.15       287.31 o                         
 -11   0  11      15146.81      15410.85       608.42 o                         
  -9   0  11      53722.71      52209.00       944.44 o                         
  -7   0  11      30853.10      30421.98       775.97 o                         
  -5   0  11       6856.55       6541.80       222.90 o                         
  -3   0  11       4489.79       4470.92       186.00 o                         
  -1   0  11      38603.34      36545.36       672.14 o                         
   1   0  11      27507.10      25805.85       682.01 o                         
   3   0  11      28787.11      27443.51       803.70 o                         
   5   0  11       4125.08       4151.34       286.14 o                         
   7   0  11        985.79       1002.12       218.24 o                         
   9   0  11       5817.35       6179.84       560.23 o                         
  11   0  11       8479.98       8446.34       702.45 o                         
 -17   1  11       2797.53       2899.54       403.12 o                         
 -16   1  11         18.08         24.48        73.26 o                         
 -15   1  11      13050.52      13214.81       438.83 o                         
 -14   1  11        164.35        244.63        91.86 o                         
 -13   1  11      12613.75      12874.90       548.40 o                         
 -12   1  11       1139.12       1241.89       127.53 o                         
 -11   1  11       6776.86       6677.54       302.14 o                         
 -10   1  11       1948.66       1955.01       157.39 o                         
  -9   1  11         66.45         83.01        38.74 o                         
  -8   1  11       1659.78       1879.80       128.78 o                         
  -7   1  11      13176.77      13149.00       329.43 o                         
  -6   1  11        997.84        926.29        54.92 o                         
  -5   1  11      30023.33      29437.86       390.12 o                         
  -4   1  11       1047.55       1068.46        63.66 o                         
  -3   1  11      41005.44      39510.92       495.25 o                         
  -2   1  11        214.30        147.38        29.86 o                         
  -1   1  11      11989.86      11651.74       236.76 o                         
   0   1  11        103.35        137.50        32.48 o                         
   1   1  11         40.77         77.70        34.91 o                         
   2   1  11       5867.68       5544.10       209.47 o                         
   3   1  11       9680.94       9050.43       281.72 o                         
   4   1  11       2668.95       2539.82       151.61 o                         
   5   1  11      22683.35      21527.72       771.65 o                         
   6   1  11        808.97        816.07       125.94 o                         
   7   1  11      11209.71      10801.87       495.02 o                         
   8   1  11        626.33        534.39       163.55 o                         
   9   1  11       5136.50       5133.31       360.38 o                         
  10   1  11        188.51        138.50       113.27 o                         
  11   1  11        104.74         -4.87        82.53 o                         
 -17   2  11       2602.15       2342.83       262.80 o                         
 -16   2  11       2434.09       2461.98       216.43 o                         
 -15   2  11        219.03        157.85        96.04 o                         
 -14   2  11       2369.30       2081.43       192.90 o                         
 -13   2  11       1524.37       1532.53       161.12 o                         
 -12   2  11       1523.77       1488.33       132.99 o                         
 -11   2  11       4770.21       4741.67       227.42 o                         
 -10   2  11         48.08         41.26        45.02 o                         
  -9   2  11      10965.99      11107.91       320.32 o                         
  -8   2  11       1967.93       1979.32       125.90 o                         
  -7   2  11       5141.53       5170.22       188.78 o                         
  -6   2  11       1970.39       2040.12        87.83 o                         
  -5   2  11        128.70        149.37        33.43 o                         
  -4   2  11       4691.20       4809.53       144.23 o                         
  -3   2  11        859.68        922.48        62.20 o                         
  -2   2  11       3957.06       3797.03       130.64 o                         
  -1   2  11      10870.04      10857.45       250.94 o                         
   0   2  11       1043.77       1094.02        77.97 o                         
   1   2  11      17071.78      16552.29       377.31 o                         
   2   2  11         72.42         70.40        35.65 o                         
   3   2  11      12025.23      11502.33       323.11 o                         
   4   2  11       5330.01       5094.23       218.71 o                         
   5   2  11       1422.59       1530.02       142.82 o                         
   6   2  11       5275.60       5043.52       324.24 o                         
   7   2  11       1574.56       1624.06       186.83 o                         
   8   2  11       2278.02       2457.81       243.14 o                         
   9   2  11       5906.27       6165.15       401.62 o                         
  10   2  11        766.88        969.09       175.69 o                         
  11   2  11       9188.33       9491.52       536.85 o                         
 -17   3  11       1288.77       1044.45       232.12 o                         
 -16   3  11       1100.65       1191.43       158.63 o                         
 -15   3  11       5504.93       5530.88       325.24 o                         
 -14   3  11          7.84         77.17        65.47 o                         
 -13   3  11       1736.04       1835.13       152.96 o                         
 -12   3  11        871.03        806.49        99.76 o                         
 -11   3  11        677.62        622.78        90.74 o                         
 -10   3  11      11928.74      11970.76       432.65 o                         
  -9   3  11        246.14        151.58        53.32 o                         
  -8   3  11      14459.25      14242.65       373.70 o                         
  -7   3  11       3824.71       3727.50       180.57 o                         
  -6   3  11       5683.57       5453.94       239.58 o                         
  -5   3  11       3184.49       3477.26       133.87 o                         
  -4   3  11        285.93        354.12        42.79 o                         
  -3   3  11      11669.45      11717.92       245.46 o                         
  -2   3  11      17094.21      16705.81       327.35 o                         
  -1   3  11       5462.89       5324.63       174.89 o                         
   0   3  11      17489.16      16887.48       307.33 o                         
   1   3  11         11.92         22.34        37.67 o                         
   2   3  11      10725.81      10592.90       350.77 o                         
   3   3  11        219.44        141.59        45.04 o                         
   4   3  11       3327.29       3092.82       195.75 o                         
   5   3  11       3577.62       3451.09       249.06 o                         
   6   3  11        199.10        172.62        64.04 o                         
   7   3  11       4063.89       3575.20       291.27 o                         
   8   3  11       2243.73       2329.50       245.12 o                         
   9   3  11       2580.67       2595.09       264.63 o                         
  10   3  11       7574.37       7975.94       482.46 o                         
  11   3  11        705.01        759.21       177.09 o                         
 -16   4  11       8121.68       8686.83       503.48 o                         
 -15   4  11        307.88        248.66        82.42 o                         
 -14   4  11      14889.10      15500.74       749.00 o                         
 -13   4  11       1336.85       1298.74       131.65 o                         
 -12   4  11      10677.28      10615.93       368.97 o                         
 -11   4  11       2495.50       2423.93       169.94 o                         
 -10   4  11       2021.45       1999.57       129.73 o                         
  -9   4  11       7064.44       6906.90       264.43 o                         
  -8   4  11       3899.50       3821.67       212.02 o                         
  -7   4  11       5137.01       4664.72       189.88 o                         
  -6   4  11      16402.97      16209.25       304.03 o                         
  -5   4  11        685.12        679.18        54.54 o                         
  -4   4  11      37884.80      37147.00       552.00 o                         
  -3   4  11         24.43         65.40        28.19 o                         
  -2   4  11      27461.22      27142.87       451.47 o                         
  -1   4  11       3873.09       3703.05       148.91 o                         
   0   4  11       3472.90       3453.25       172.98 o                         
   1   4  11       2930.34       2991.65       167.66 o                         
   2   4  11        748.13        666.12        77.72 o                         
   3   4  11       3705.85       3761.28       211.75 o                         
   4   4  11      16100.58      15800.60       466.73 o                         
   5   4  11       4134.18       4378.23       240.71 o                         
   6   4  11      13301.25      13819.88       549.56 o                         
   7   4  11        109.01        185.37        83.75 o                         
   8   4  11       9291.04       8974.98       729.12 o                         
   9   4  11        655.11        634.37       355.29 o                         
  10   4  11       1223.78       1420.98       209.67 o                         
  11   4  11        640.43        599.17       202.32 o                         
 -15   5  11         53.95         51.63        50.66 o                         
 -14   5  11        119.32        185.80        66.13 o                         
 -13   5  11        420.41        623.48       102.94 o                         
 -12   5  11       4410.37       4505.82       241.27 o                         
 -11   5  11         98.73         44.45        48.54 o                         
 -10   5  11      21477.75      22307.60       497.18 o                         
  -9   5  11        560.83        547.72       118.23 o                         
  -8   5  11      30743.79      30094.66       605.39 o                         
  -7   5  11       1049.27        962.76        82.15 o                         
  -6   5  11      10928.32      10631.39       339.48 o                         
  -5   5  11       2217.89       2258.85       144.41 o                         
  -4   5  11        340.33        383.11        75.97 o                         
  -3   5  11        660.68        766.76        81.78 o                         
  -2   5  11      13000.55      12925.62       322.61 o                         
  -1   5  11         39.58          3.54        39.91 o                         
   0   5  11      27668.29      27837.55       555.88 o                         
   1   5  11       5166.45       4932.73       191.93 o                         
   2   5  11      21442.65      20114.31       527.28 o                         
   3   5  11        844.80        828.47       101.46 o                         
   4   5  11       9647.53       8932.18       348.04 o                         
   5   5  11        811.28        691.03       158.47 o                         
   6   5  11         10.50        301.94       102.09 o                         
   7   5  11        140.00        391.33       109.20 o                         
   8   5  11       2127.82       2396.18       553.04 o                         
   9   5  11        351.22        338.96       102.82 o                         
  10   5  11       6444.15       6404.93       440.10 o                         
 -15   6  11        266.57        250.32        99.64 o                         
 -14   6  11       9420.38       9528.88       373.23 o                         
 -13   6  11        239.34        163.08        57.11 o                         
 -12   6  11       3408.11       3772.94       222.33 o                         
 -11   6  11        541.52        580.01        81.55 o                         
 -10   6  11        496.06        517.21       109.26 o                         
  -9   6  11        479.25        517.68        78.88 o                         
  -8   6  11       2758.86       2450.62       161.34 o                         
  -7   6  11       1352.40       1276.11       113.94 o                         
  -6   6  11      10063.92       9707.08       265.32 o                         
  -5   6  11       3074.72       3151.47       191.04 o                         
  -4   6  11      12461.45      12830.52       409.49 o                         
  -3   6  11       1785.22       1576.44       173.68 o                         
  -2   6  11      14465.37      14409.73       439.64 o                         
  -1   6  11        345.83        338.08        80.13 o                         
   0   6  11       1322.36       1334.61       131.14 o                         
   1   6  11        134.56        216.49        65.34 o                         
   2   6  11       1033.80       1002.36       155.26 o                         
   3   6  11        245.22         79.06        65.78 o                         
   4   6  11       9790.50       9758.23       483.67 o                         
   5   6  11         13.14        -33.72        82.23 o                         
   6   6  11      16623.95      15782.61       657.30 o                         
   7   6  11       1803.02       1852.15       214.91 o                         
   8   6  11       5390.56       5855.76       467.03 o                         
   9   6  11         71.25         37.30        86.70 o                         
 -14   7  11         26.22         36.54        67.79 o                         
 -13   7  11       1578.29       1505.48       167.33 o                         
 -12   7  11       2102.32       2173.37       169.95 o                         
 -11   7  11        477.87        397.02        66.18 o                         
 -10   7  11       4164.64       3863.10       218.16 o                         
  -9   7  11       1641.08       1497.10       132.37 o                         
  -8   7  11      10204.78       9660.94       331.19 o                         
  -7   7  11        210.58         88.64        78.92 o                         
  -6   7  11       1440.01       1272.72       172.02 o                         
  -5   7  11       1542.25       1657.90       142.14 o                         
  -4   7  11          0.06         96.71        49.41 o                         
  -3   7  11       2198.57       2238.77       198.78 o                         
  -2   7  11       4019.45       4131.96       307.05 o                         
  -1   7  11        131.70         39.22        75.04 o                         
   0   7  11       8898.65       8066.16       552.02 o                         
   1   7  11        307.00        365.08        76.08 o                         
   2   7  11       5727.47       5651.63       244.86 o                         
   3   7  11       1964.95       1449.14       181.08 o                         
   4   7  11       5720.63       5227.75       362.89 o                         
   5   7  11       5761.88       5782.60       387.60 o                         
   6   7  11        104.75         67.32       133.07 o                         
   7   7  11       2863.31       2604.33       403.63 o                         
   8   7  11       2139.69       2307.27       363.92 o                         
   9   7  11        618.64        697.58       170.88 o                         
 -14   8  11       7585.88       7061.59       688.06 o                         
 -13   8  11         20.79        -58.18        82.34 o                         
 -12   8  11       1879.91       1857.74       162.93 o                         
 -11   8  11       3073.00       3219.77       185.28 o                         
 -10   8  11       1592.54       1690.77       175.08 o                         
  -9   8  11      10388.75      10482.46       535.01 o                         
  -8   8  11       1016.28       1024.43       156.94 o                         
  -7   8  11       6970.04       7144.30       426.43 o                         
  -6   8  11       7960.00       7424.18       463.22 o                         
  -5   8  11       2447.33       2658.95       254.64 o                         
  -4   8  11       6429.81       6603.97       407.74 o                         
  -3   8  11       3600.35       3855.57       307.73 o                         
  -2   8  11      13580.50      13364.53       587.50 o                         
  -1   8  11      11139.78      12041.19       553.18 o                         
   0   8  11       1022.26        715.26       129.06 o                         
   1   8  11       8094.30       8671.63       373.25 o                         
   2   8  11        272.82        394.23        74.95 o                         
   3   8  11       5459.88       5812.81       308.50 o                         
   4   8  11       1419.40       1375.06       201.17 o                         
   5   8  11         40.36         70.78       120.12 o                         
   6   8  11       6890.19       6663.19       608.06 o                         
   7   8  11        267.89        289.58        91.76 o                         
   8   8  11       1756.34       1535.51       314.82 o                         
 -13   9  11       8777.66       9157.43       756.80 o                         
 -12   9  11       1836.51       1918.27       321.09 o                         
 -11   9  11       3255.99       3489.54       265.30 o                         
 -10   9  11       2833.89       2996.32       291.86 o                         
  -9   9  11        294.81        519.13       206.64 o                         
  -8   9  11       9147.56       8638.11       482.47 o                         
  -7   9  11       4455.45       4803.85       461.11 o                         
  -6   9  11        391.17        412.87       119.76 o                         
  -5   9  11      10458.05      10653.51       539.44 o                         
  -4   9  11         11.17         25.06        73.88 o                         
  -3   9  11      12316.19      13556.31       607.73 o                         
  -2   9  11        369.08        592.07       211.29 o                         
  -1   9  11       7975.22       8579.92       471.05 o                         
   0   9  11      10615.10      11312.23       542.68 o                         
   1   9  11       2093.63       2240.40       382.97 o                         
   2   9  11       2739.35       2889.44       222.88 o                         
   3   9  11       2930.50       3342.91       287.17 o                         
   4   9  11       2749.57       2660.79       215.11 o                         
   5   9  11       9758.02      10040.15       425.50 o                         
   6   9  11          8.64        -44.50       112.70 o                         
   7   9  11       6176.86       6707.12       445.01 o                         
 -12  10  11         57.46       -120.04       130.03 o                         
 -11  10  11       2507.25       2569.90       349.11 o                         
 -10  10  11        477.26        495.65       129.83 o                         
  -9  10  11      10052.73      10134.65       674.60 o                         
  -8  10  11          5.77        -99.52        99.52 o                         
  -7  10  11      10408.07      10590.71       547.24 o                         
  -6  10  11       2386.22       2184.79       271.48 o                         
  -5  10  11       1193.30       1223.83       178.48 o                         
  -4  10  11         68.99         87.84        93.43 o                         
  -3  10  11       1612.60       1347.29       194.80 o                         
  -2  10  11        994.26        812.23       172.18 o                         
  -1  10  11       9952.54      10513.73      1180.74 o                         
   0  10  11        760.42        611.86       417.17 o                         
   1  10  11       8325.43       9104.66       586.22 o                         
   2  10  11       2837.73       3475.47       297.73 o                         
   3  10  11       3193.29       3084.85       284.70 o                         
   4  10  11        324.73        286.35       115.22 o                         
   5  10  11        974.87       1331.38       266.06 o                         
   6  10  11        736.45        582.31       139.10 o                         
   7  10  11         39.79        299.67       175.06 o                         
 -10  11  11        237.87        200.46       161.86 o                         
  -9  11  11         87.59        242.14       102.32 o                         
  -8  11  11        117.05        105.54        79.04 o                         
  -7  11  11       3586.85       3473.87       315.85 o                         
  -6  11  11        739.22        553.03       137.20 o                         
  -5  11  11       1923.73       1611.94       220.60 o                         
  -4  11  11          5.68         24.54        84.45 o                         
  -3  11  11       4661.27       4790.92       370.79 o                         
  -2  11  11        356.82        555.88       132.41 o                         
  -1  11  11       3756.54       4249.42       274.21 o                         
   0  11  11         61.67         43.72        81.18 o                         
   1  11  11          3.15        -73.56        73.56 o                         
   2  11  11        467.78        528.63       136.80 o                         
   3  11  11        995.11        890.45       237.79 o                         
   4  11  11        185.21        132.80        81.95 o                         
   5  11  11       7432.85       7509.74       662.49 o                         
  -6  12  11         92.53         21.58        86.78 o                         
  -5  12  11        326.84        387.10       176.25 o                         
  -4  12  11        859.09        940.44       175.37 o                         
  -3  12  11        215.77        260.53       111.91 o                         
  -2  12  11         37.17         13.61        79.24 o                         
  -1  12  11       6930.91       7473.90       376.81 o                         
   0  12  11        338.51        394.80        94.11 o                         
   1  12  11       6674.20       7313.04       371.20 o                         
   2  12  11        133.27        117.26        77.69 o                         
   3  12  11       2393.44       2170.50       333.19 o                         
   4  12  11       2979.63       2953.04       378.74 o                         
  -2  13  11       3360.36       3441.82       421.91 o                         
  -1  13  11       5442.95       5887.62       578.52 o                         
 -16   0  12       9268.47       9643.13       540.00 o                         
 -14   0  12      26560.50      27418.91       918.07 o                         
 -12   0  12      14518.95      15074.57       627.02 o                         
 -10   0  12       1380.22       1713.38       278.00 o                         
  -8   0  12       6306.38       5918.25       317.36 o                         
  -6   0  12      44939.74      44829.62      1009.36 o                         
  -4   0  12      31720.65      31616.79       603.74 o                         
  -2   0  12      12173.51      12316.87       357.16 o                         
   0   0  12       4972.79       4678.09       267.83 o                         
   2   0  12       1893.69       1788.27       175.43 o                         
   4   0  12       5656.87       5042.48       315.40 o                         
   6   0  12      18124.16      17564.66       911.88 o                         
   8   0  12      13354.66      15471.02       915.61 o                         
  10   0  12        422.47        350.97       169.81 o                         
 -16   1  12        969.51        906.74       171.77 o                         
 -15   1  12       1199.06       1173.15       194.72 o                         
 -14   1  12        418.09        578.49       138.20 o                         
 -13   1  12       1004.47       1255.04       187.66 o                         
 -12   1  12       9131.02       9369.92       486.45 o                         
 -11   1  12         66.27        171.46        82.13 o                         
 -10   1  12      10511.80      10567.90       383.54 o                         
  -9   1  12          2.16         34.52        31.49 o                         
  -8   1  12      20324.96      20542.05       442.67 o                         
  -7   1  12         57.27        123.26        54.25 o                         
  -6   1  12      12695.19      12938.18       332.04 o                         
  -5   1  12       4111.62       4123.98       130.16 o                         
  -4   1  12        304.12        256.86        34.97 o                         
  -3   1  12       1963.67       1867.65        90.90 o                         
  -2   1  12      10646.85      10314.32       227.86 o                         
  -1   1  12       1010.33       1009.78        69.59 o                         
   0   1  12      39614.53      38040.16       558.92 o                         
   1   1  12       2329.37       1974.70       125.91 o                         
   2   1  12      27460.48      25674.01       515.45 o                         
   3   1  12         22.84         45.13        34.33 o                         
   4   1  12       3405.24       3236.70       178.02 o                         
   5   1  12         80.54         91.26        53.94 o                         
   6   1  12        523.96        707.82       135.31 o                         
   7   1  12        454.12        425.39       108.25 o                         
   8   1  12       7399.60       7592.66       445.42 o                         
   9   1  12        713.23        778.38       157.60 o                         
  10   1  12       6575.54       6946.87       454.93 o                         
 -17   2  12        380.38        182.85       109.71 o                         
 -16   2  12       1373.39       1599.58       183.30 o                         
 -15   2  12         31.85        -51.70        85.45 o                         
 -14   2  12       8074.26       8426.45       393.22 o                         
 -13   2  12        437.10        374.96       109.19 o                         
 -12   2  12       5096.87       5251.62       285.27 o                         
 -11   2  12       1059.79       1087.28       131.81 o                         
 -10   2  12         31.41         13.43        86.25 o                         
  -9   2  12       1396.83       1319.32       110.00 o                         
  -8   2  12       2545.89       2326.79       173.09 o                         
  -7   2  12       7527.85       7104.26       370.45 o                         
  -6   2  12      17460.11      17528.46       374.51 o                         
  -5   2  12        733.84        759.68        62.65 o                         
  -4   2  12       9763.07       9875.02       222.34 o                         
  -3   2  12        996.53        893.80        66.67 o                         
  -2   2  12       4385.93       4580.62       150.73 o                         
  -1   2  12       3414.72       3384.56       132.00 o                         
   0   2  12         39.30         25.43        29.70 o                         
   1   2  12       7643.31       7453.40       253.89 o                         
   2   2  12       3609.65       3447.24       173.06 o                         
   3   2  12       2062.17       2087.83       139.80 o                         
   4   2  12       6126.06       5734.00       240.65 o                         
   5   2  12         71.15         66.61        56.18 o                         
   6   2  12       9377.76       9098.13       374.26 o                         
   7   2  12        271.74        260.67        96.28 o                         
   8   2  12       6240.88       6677.17       416.32 o                         
   9   2  12       1636.84       1307.92       194.86 o                         
  10   2  12        846.84        884.52       166.96 o                         
 -16   3  12        232.93        258.54        97.75 o                         
 -15   3  12       4336.41       3795.92       275.70 o                         
 -14   3  12        526.17        454.74        98.08 o                         
 -13   3  12       9392.15      10003.28       361.83 o                         
 -12   3  12       2632.17       2331.05       224.56 o                         
 -11   3  12       1333.43       1712.03       186.58 o                         
 -10   3  12       2328.27       2203.83       176.90 o                         
  -9   3  12        992.97       1068.18       118.15 o                         
  -8   3  12       5756.99       5412.42       227.24 o                         
  -7   3  12       8848.89       8395.54       331.71 o                         
  -6   3  12       1953.68       2127.69       121.36 o                         
  -5   3  12      14719.74      14145.04       277.77 o                         
  -4   3  12        927.59        912.60        66.80 o                         
  -3   3  12       4305.86       4447.33       151.30 o                         
  -2   3  12        463.86        598.09        62.50 o                         
  -1   3  12       2724.00       2572.68       126.92 o                         
   0   3  12      13476.11      13173.19       297.36 o                         
   1   3  12        133.82        225.75        51.81 o                         
   2   3  12       7574.76       7070.54       257.08 o                         
   3   3  12       6272.43       5981.03       241.55 o                         
   4   3  12       1947.93       1903.59       180.95 o                         
   5   3  12       9142.26       9302.55       368.57 o                         
   6   3  12         72.54         56.70        88.84 o                         
   7   3  12      12411.39      12442.45       565.31 o                         
   8   3  12       1938.73       2232.85       242.20 o                         
   9   3  12       1855.01       2228.89       251.45 o                         
  10   3  12        802.60        851.08       206.98 o                         
 -16   4  12        987.53       1175.36       194.00 o                         
 -15   4  12        267.88        295.55        87.08 o                         
 -14   4  12       3660.12       3774.54       231.12 o                         
 -13   4  12       2053.58       1886.84       156.56 o                         
 -12   4  12       1953.50       1995.05       161.01 o                         
 -11   4  12      15067.42      15272.71       562.30 o                         
 -10   4  12        676.39        754.59       104.17 o                         
  -9   4  12      18764.57      18560.11       459.03 o                         
  -8   4  12       2387.15       2289.37       131.91 o                         
  -7   4  12      17892.42      17420.13       377.53 o                         
  -6   4  12       8772.60       8520.14       236.55 o                         
  -5   4  12       3138.65       3107.13       138.14 o                         
  -4   4  12       3598.43       3799.08       142.78 o                         
  -3   4  12       4067.64       4274.49       164.29 o                         
  -2   4  12       4557.86       4524.27       170.99 o                         
  -1   4  12      18659.15      18763.72       373.73 o                         
   0   4  12        153.54         47.58        54.26 o                         
   1   4  12      34582.87      32957.53       753.38 o                         
   2   4  12         68.26         52.96        54.54 o                         
   3   4  12       7890.84       7269.16       309.62 o                         
   4   4  12         86.83        162.59        75.36 o                         
   5   4  12        424.93        434.45        97.45 o                         
   6   4  12       3366.26       3226.20       338.94 o                         
   7   4  12        942.57       1030.58       341.41 o                         
   8   4  12       2341.96       2218.22       249.41 o                         
   9   4  12       6531.33       5972.81       570.90 o                         
  10   4  12        623.47        886.17       173.22 o                         
 -15   5  12      12081.54      12566.67       440.80 o                         
 -14   5  12        243.56        203.67        61.99 o                         
 -13   5  12      20156.21      20548.10       649.84 o                         
 -12   5  12        421.08        263.55        67.78 o                         
 -11   5  12       3859.82       3739.80       244.71 o                         
 -10   5  12          8.02         73.82        45.25 o                         
  -9   5  12        297.79        302.98        72.56 o                         
  -8   5  12        577.74        628.98        78.76 o                         
  -7   5  12      14515.92      14317.19       339.88 o                         
  -6   5  12        385.32        349.78        48.39 o                         
  -5   5  12      27558.55      28173.23       547.46 o                         
  -4   5  12          0.62          1.23        32.60 o                         
  -3   5  12      16560.87      16752.16       354.92 o                         
  -2   5  12        562.19        551.03        64.85 o                         
  -1   5  12      11196.08      11424.92       337.44 o                         
   0   5  12       3519.25       3800.05       195.10 o                         
   1   5  12         14.28        130.55        49.22 o                         
   2   5  12        254.14        222.48       110.62 o                         
   3   5  12       5221.67       5047.49       327.40 o                         
   4   5  12        327.78        303.50        70.98 o                         
   5   5  12       9708.74       8888.97       471.10 o                         
   6   5  12       1757.30       1409.94       189.71 o                         
   7   5  12      12794.12      12296.89       588.79 o                         
   8   5  12       1727.52       1493.46       204.19 o                         
   9   5  12       2922.45       3154.39       315.98 o                         
 -15   6  12         59.50         90.24       129.37 o                         
 -14   6  12         31.30        155.90        69.94 o                         
 -13   6  12       2885.40       2965.73       206.14 o                         
 -12   6  12       1277.73       1251.01       127.00 o                         
 -11   6  12       3946.66       3670.43       209.40 o                         
 -10   6  12        401.67        276.99        63.52 o                         
  -9   6  12       7180.03       7471.22       293.76 o                         
  -8   6  12          8.06        -28.77        61.29 o                         
  -7   6  12      12098.83      11968.97       365.66 o                         
  -6   6  12        215.36        158.03        47.50 o                         
  -5   6  12        249.00        306.36        72.12 o                         
  -4   6  12        459.17        488.60        79.67 o                         
  -3   6  12       2028.99       2130.29       139.09 o                         
  -2   6  12        348.55        299.30        52.08 o                         
  -1   6  12      18866.02      18548.95       454.80 o                         
   0   6  12       4220.91       3989.13       286.21 o                         
   1   6  12      22499.54      21375.52       573.26 o                         
   2   6  12        400.33        446.04        89.37 o                         
   3   6  12       5776.20       5469.92       278.49 o                         
   4   6  12        341.19         90.07        80.93 o                         
   5   6  12        247.47        207.46       190.30 o                         
   6   6  12         95.94        203.48        91.37 o                         
   7   6  12       2618.60       2425.53       263.11 o                         
   8   6  12        944.33        676.14       235.50 o                         
   9   6  12       5193.67       4931.89       563.62 o                         
 -14   7  12        364.03        110.25       110.03 o                         
 -13   7  12       4349.51       4286.62       248.73 o                         
 -12   7  12        239.98        159.20        67.19 o                         
 -11   7  12        564.36        539.89        83.80 o                         
 -10   7  12       1749.39       1769.41       149.73 o                         
  -9   7  12        117.26        119.07        50.21 o                         
  -8   7  12       1555.32       1203.31       140.83 o                         
  -7   7  12       8307.87       8016.05       445.80 o                         
  -6   7  12       1834.66       1804.31       472.87 o                         
  -5   7  12       8436.88       8430.86       342.07 o                         
  -4   7  12       1051.24       1246.01       134.62 o                         
  -3   7  12       3672.83       3624.35       272.95 o                         
  -2   7  12       2660.97       2428.65       244.03 o                         
  -1   7  12       1722.44       1843.54       170.54 o                         
   0   7  12       2396.51       2355.04       211.62 o                         
   1   7  12        145.34        135.47        46.07 o                         
   2   7  12       1593.49       1823.35       158.96 o                         
   3   7  12       1461.84       1543.49       269.62 o                         
   4   7  12        253.04        369.57       113.37 o                         
   5   7  12       6243.48       5596.84       391.60 o                         
   6   7  12         12.30         55.94        92.30 o                         
   7   7  12       9103.94       8902.63       519.62 o                         
   8   7  12        399.73        722.70       150.59 o                         
 -14   8  12       5961.80       5517.52       601.71 o                         
 -13   8  12       2919.03       2964.10       238.25 o                         
 -12   8  12       2807.39       3107.81       241.21 o                         
 -11   8  12       2322.73       2197.88       196.84 o                         
 -10   8  12        126.52        248.77       178.53 o                         
  -9   8  12       8126.38       8453.81       583.94 o                         
  -8   8  12       1429.58       1189.71       257.68 o                         
  -7   8  12       7910.50       7759.71       453.41 o                         
  -6   8  12       5909.44       5923.64       392.46 o                         
  -5   8  12        507.45        651.57       141.09 o                         
  -4   8  12       8056.86       8864.66       482.24 o                         
  -3   8  12         59.66          2.22        81.38 o                         
  -2   8  12       2340.88       2650.93       500.81 o                         
  -1   8  12      10127.00      11021.83       773.47 o                         
   0   8  12       1671.70       1585.82       230.67 o                         
   1   8  12      11437.52      11480.44       399.52 o                         
   2   8  12       2407.22       2140.20       281.66 o                         
   3   8  12       3919.08       3658.17       309.47 o                         
   4   8  12       6800.52       6849.47       437.05 o                         
   5   8  12       1379.68       1772.84       229.34 o                         
   6   8  12       5213.52       5613.56       410.17 o                         
   7   8  12       1293.34       1041.99       176.34 o                         
 -12   9  12       3292.33       3528.51       486.25 o                         
 -11   9  12        493.22        739.74       159.76 o                         
 -10   9  12       8524.06       8622.22       504.72 o                         
  -9   9  12         16.07         36.79       131.04 o                         
  -8   9  12      13589.27      12764.43       606.30 o                         
  -7   9  12       9270.37       9133.03       507.96 o                         
  -6   9  12       9907.61       9928.48       530.85 o                         
  -5   9  12       5096.36       5512.75       670.96 o                         
  -4   9  12        338.65        457.81       113.42 o                         
  -3   9  12       4458.27       4900.89       367.64 o                         
  -2   9  12       6858.47       7441.17       450.28 o                         
  -1   9  12       1499.92       1698.32       214.45 o                         
   0   9  12      11579.97      12334.85       579.58 o                         
   1   9  12       1825.45       2141.81       195.06 o                         
   2   9  12       8854.61       9617.44       432.58 o                         
   3   9  12        324.07        385.69       107.54 o                         
   4   9  12       1289.86       1458.49       164.83 o                         
   5   9  12       4115.05       3994.75       274.43 o                         
   6   9  12         32.87        -19.79        60.49 o                         
 -12  10  12       2911.73       2753.25       400.41 o                         
 -11  10  12         39.40        -98.20       128.33 o                         
 -10  10  12         10.46        -38.99        79.48 o                         
  -9  10  12        374.05        457.09       141.44 o                         
  -8  10  12       1820.97       1833.89       228.91 o                         
  -7  10  12         13.00        -11.17       161.77 o                         
  -6  10  12       7092.27       7368.69       480.58 o                         
  -5  10  12        353.32        354.61       100.74 o                         
  -4  10  12       5038.81       5613.91       402.08 o                         
  -3  10  12          5.55         82.98        93.11 o                         
  -2  10  12       5576.66       6079.97       609.08 o                         
  -1  10  12       2666.76       3096.81       291.80 o                         
   0  10  12       1987.76       2135.31       317.87 o                         
   1  10  12        862.00       1231.94       183.87 o                         
   2  10  12        319.54        322.40        90.83 o                         
   3  10  12        269.26        392.92       117.13 o                         
   4  10  12       4936.03       4785.69       363.20 o                         
   5  10  12         16.30        -55.02        88.89 o                         
   6  10  12       9158.96       9877.99       753.92 o                         
  -9  11  12        218.26        369.09       179.63 o                         
  -8  11  12       6257.56       6161.26       436.46 o                         
  -7  11  12        735.31        626.47       153.08 o                         
  -6  11  12        813.24        552.06       127.18 o                         
  -5  11  12         52.36         48.32        73.95 o                         
  -4  11  12        283.20        167.34        87.14 o                         
  -3  11  12         13.48        103.37        96.99 o                         
  -2  11  12       4649.07       4655.02       367.99 o                         
  -1  11  12         29.54         32.28        83.96 o                         
   0  11  12      11267.82      12272.57      1150.35 o                         
   1  11  12        559.40        544.71       135.47 o                         
   2  11  12       3443.85       3407.97       255.88 o                         
   3  11  12        698.49        540.76       180.82 o                         
   4  11  12        934.55        912.90       225.18 o                         
  -5  12  12         69.55        230.93       130.20 o                         
  -4  12  12       4092.90       3865.43       350.29 o                         
  -3  12  12       3090.81       3506.17       481.76 o                         
  -2  12  12       5470.03       5975.66       430.04 o                         
  -1  12  12        381.57        637.83       157.80 o                         
   0  12  12        382.83        371.03       102.76 o                         
   1  12  12        661.49        637.78       212.14 o                         
   2  12  12        650.59        363.16       143.23 o                         
 -15   0  13         98.95        115.14       107.70 o                         
 -13   0  13       8820.72       8397.07       663.51 o                         
 -11   0  13      15239.19      16416.59       910.87 o                         
  -9   0  13      16454.84      17044.72       898.51 o                         
  -7   0  13      35783.61      35883.15      1125.80 o                         
  -5   0  13        387.77        393.15        65.12 o                         
  -3   0  13       1894.67       1993.70       142.39 o                         
  -1   0  13      30888.61      28398.05       758.78 o                         
   1   0  13      69626.66      66875.43      1368.62 o                         
   3   0  13       3413.32       3241.63       251.73 o                         
   5   0  13         33.95         96.26        83.44 o                         
   7   0  13       5063.79       4926.81       493.02 o                         
   9   0  13       6379.79       7155.55       652.67 o                         
 -16   1  13         63.41         12.59       219.84 o                         
 -15   1  13       8290.53       8959.57       420.24 o                         
 -14   1  13        271.26        196.97        93.92 o                         
 -13   1  13      20184.29      21338.51       641.51 o                         
 -12   1  13       1551.77       1609.50       169.90 o                         
 -11   1  13       1173.30       1250.00       145.69 o                         
 -10   1  13        911.68        966.25       123.93 o                         
  -9   1  13       1145.81       1018.34       116.38 o                         
  -8   1  13        495.30        619.31        98.75 o                         
  -7   1  13      29900.54      28709.36       575.11 o                         
  -6   1  13        905.71       1036.21        92.88 o                         
  -5   1  13      33016.28      31646.42       526.77 o                         
  -4   1  13         97.29         96.54        31.57 o                         
  -3   1  13       4704.44       4346.96       148.37 o                         
  -2   1  13         67.25         45.10        30.06 o                         
  -1   1  13       4279.76       4070.44       161.07 o                         
   0   1  13       2254.92       2407.90       143.98 o                         
   1   1  13       2588.25       2398.09       145.40 o                         
   2   1  13       1046.64        931.24        95.53 o                         
   3   1  13       6832.70       6931.24       265.78 o                         
   4   1  13        712.09        663.34        90.49 o                         
   5   1  13       9702.66       9312.21       378.84 o                         
   6   1  13        806.17        787.43       139.76 o                         
   7   1  13      20412.08      21731.40       904.18 o                         
   8   1  13         24.30         65.85        93.88 o                         
   9   1  13       1948.33       1704.91       224.23 o                         
 -16   2  13        282.60        277.66       136.12 o                         
 -15   2  13         14.02         11.49        80.99 o                         
 -14   2  13       4507.02       4454.57       347.08 o                         
 -13   2  13       5154.56       5199.85       371.72 o                         
 -12   2  13       1803.28       1593.89       204.60 o                         
 -11   2  13       2711.81       2554.79       199.14 o                         
 -10   2  13         68.96         65.95        53.98 o                         
  -9   2  13       1098.98       1063.92       111.02 o                         
  -8   2  13        850.32        863.90       204.09 o                         
  -7   2  13       7293.17       7488.30       322.23 o                         
  -6   2  13       8249.18       8642.40       342.03 o                         
  -5   2  13        276.20        275.16        35.52 o                         
  -4   2  13        984.98       1028.98        70.98 o                         
  -3   2  13       1529.86       1381.48        85.15 o                         
  -2   2  13       1170.76       1161.09        79.34 o                         
  -1   2  13      19374.02      18726.44       371.81 o                         
   0   2  13       1012.17        982.76        81.98 o                         
   1   2  13      23249.98      21759.83       477.90 o                         
   2   2  13       1580.68       1421.40       118.02 o                         
   3   2  13       2319.69       2288.18       152.31 o                         
   4   2  13        722.71        669.62        87.23 o                         
   5   2  13          9.59         92.66       105.34 o                         
   6   2  13       4284.58       4303.71       321.73 o                         
   7   2  13       4816.79       4883.17       818.59 o                         
   8   2  13       4163.54       3831.74       365.28 o                         
   9   2  13       6270.82       6004.05       425.48 o                         
 -16   3  13        131.26        270.04       127.49 o                         
 -15   3  13       4364.13       4217.03       352.96 o                         
 -14   3  13        169.96        197.69       132.82 o                         
 -13   3  13       7285.75       7229.65       441.33 o                         
 -12   3  13       5730.06       5479.30       297.97 o                         
 -11   3  13        182.61        124.28        53.99 o                         
 -10   3  13       2222.40       2007.44       172.91 o                         
  -9   3  13        145.18        135.33        40.94 o                         
  -8   3  13       8524.36       8368.41       295.37 o                         
  -7   3  13       8799.30       8846.90       349.17 o                         
  -6   3  13       2497.84       2510.45       157.12 o                         
  -5   3  13      11627.42      11779.99       260.80 o                         
  -4   3  13       3593.86       3656.57       141.42 o                         
  -3   3  13        601.60        678.67        60.61 o                         
  -2   3  13       6634.87       6919.90       216.33 o                         
  -1   3  13       1540.98       1660.59       114.07 o                         
   0   3  13      27727.12      26343.30       657.19 o                         
   1   3  13          9.59         32.55        53.98 o                         
   2   3  13       9203.98       8937.19       302.82 o                         
   3   3  13        181.97        202.23        50.55 o                         
   4   3  13         88.41         50.62        58.76 o                         
   5   3  13       1759.12       1699.08       162.12 o                         
   6   3  13        844.64       1052.92       172.55 o                         
   7   3  13       8382.43       8738.35      1012.53 o                         
   8   3  13       8259.68       8119.95       485.72 o                         
   9   3  13       1553.38       1648.08       244.99 o                         
 -16   4  13       4696.27       4891.59       510.12 o                         
 -15   4  13         81.36         33.07        81.67 o                         
 -14   4  13      17460.36      18199.70      1228.99 o                         
 -13   4  13       1868.93       1904.86       185.63 o                         
 -12   4  13       8478.39       8321.84       377.76 o                         
 -11   4  13       1107.11        797.06       249.13 o                         
 -10   4  13         37.15        -35.14        44.68 o                         
  -9   4  13       2834.59       2977.19       154.87 o                         
  -8   4  13       4966.40       4729.02       194.34 o                         
  -7   4  13       4926.66       4771.12       193.49 o                         
  -6   4  13      39443.44      39142.35      1054.52 o                         
  -5   4  13        380.13        392.77        55.22 o                         
  -4   4  13      18051.12      18392.04       347.87 o                         
  -3   4  13         26.04         14.31        31.79 o                         
  -2   4  13       5537.12       5602.57       197.76 o                         
  -1   4  13       4756.81       4778.94       321.62 o                         
   0   4  13        703.05        675.95        86.46 o                         
   1   4  13       8680.13       8190.73       288.77 o                         
   2   4  13       6607.55       7070.44       320.70 o                         
   3   4  13       2363.90       2118.64       171.33 o                         
   4   4  13       5508.47       5727.30       290.05 o                         
   5   4  13         12.42         -3.51        63.59 o                         
   6   4  13      15304.18      15353.50       721.16 o                         
   7   4  13        870.25        867.69       166.97 o                         
   8   4  13       5511.09       6077.54       425.40 o                         
   9   4  13        154.71         69.83        74.61 o                         
 -15   5  13        258.63        180.77       169.98 o                         
 -14   5  13       1031.43        723.44       197.75 o                         
 -13   5  13        310.04        584.71       115.86 o                         
 -12   5  13      12722.64      12918.70       485.52 o                         
 -11   5  13        632.80        596.91       107.42 o                         
 -10   5  13       5836.17       5612.01       255.30 o                         
  -9   5  13         29.24        -46.80        46.80 o                         
  -8   5  13      20172.60      19699.41       815.84 o                         
  -7   5  13       3460.41       3394.28       162.72 o                         
  -6   5  13      12784.94      13542.47       385.70 o                         
  -5   5  13        330.72        146.52        76.76 o                         
  -4   5  13        297.37        358.71        62.13 o                         
  -3   5  13        211.99        214.92        51.15 o                         
  -2   5  13       7497.33       7289.48       267.27 o                         
  -1   5  13        231.49        193.85        57.18 o                         
   0   5  13      40471.58      40935.81       924.80 o                         
   1   5  13        413.39        323.05        67.30 o                         
   2   5  13      17145.36      16692.10       503.18 o                         
   3   5  13        315.47        347.73        69.67 o                         
   4   5  13       1480.71       1318.97       140.23 o                         
   5   5  13        905.21       1062.73       449.25 o                         
   6   5  13        108.97        164.70       102.81 o                         
   7   5  13        122.60         25.86       113.27 o                         
   8   5  13       6543.75       6687.12       452.71 o                         
 -15   6  13         35.70        186.99        94.06 o                         
 -14   6  13      10725.18      10890.85       522.50 o                         
 -13   6  13          6.93         15.35        76.35 o                         
 -12   6  13       3297.25       3282.29       241.44 o                         
 -11   6  13        443.80        398.55        95.93 o                         
 -10   6  13         56.39         -6.34        47.28 o                         
  -9   6  13        274.00        175.65        81.60 o                         
  -8   6  13       5304.44       4759.41       273.99 o                         
  -7   6  13       1122.33        849.59       134.53 o                         
  -6   6  13      23778.69      23569.03       608.16 o                         
  -5   6  13         12.41        -17.39        48.06 o                         
  -4   6  13       5513.88       5705.13       271.38 o                         
  -3   6  13        292.56        270.08        59.09 o                         
  -2   6  13       2299.52       2311.84       153.66 o                         
  -1   6  13        264.95        256.38        63.07 o                         
   0   6  13        136.76        266.58        99.55 o                         
   1   6  13         72.01        131.76        57.94 o                         
   2   6  13       3661.17       3733.88       232.67 o                         
   3   6  13        204.37        260.36        75.42 o                         
   4   6  13       5036.94       4263.26       332.72 o                         
   5   6  13        626.58        607.66       133.63 o                         
   6   6  13      13963.45      13895.13       644.44 o                         
   7   6  13        537.33        351.91       112.43 o                         
   8   6  13       7130.18       7202.45       474.63 o                         
 -14   7  13        832.35        762.57       124.70 o                         
 -13   7  13       1479.20       1610.20       179.68 o                         
 -12   7  13       3617.90       3139.74       239.97 o                         
 -11   7  13         17.63        -48.67        48.67 o                         
 -10   7  13       2964.36       2900.39       260.67 o                         
  -9   7  13         37.14         54.13        55.08 o                         
  -8   7  13       5980.35       5850.89       388.81 o                         
  -7   7  13       1107.29       1125.12       162.07 o                         
  -6   7  13       1263.50        910.39       158.84 o                         
  -5   7  13       3380.15       3387.05       217.82 o                         
  -4   7  13        285.92        256.94        68.85 o                         
  -3   7  13        276.23        210.20        51.47 o                         
  -2   7  13       2594.96       2543.25       198.51 o                         
  -1   7  13        873.55        930.54       117.21 o                         
   0   7  13      18511.72      16853.78       652.17 o                         
   1   7  13        269.19        265.46        63.52 o                         
   2   7  13       7329.20       7250.08       430.02 o                         
   3   7  13       4945.80       4712.28       353.73 o                         
   4   7  13        646.61        642.02       146.75 o                         
   5   7  13       1910.13       1799.74       228.61 o                         
   6   7  13        591.62        444.10       132.23 o                         
   7   7  13       1670.40       1786.62       239.14 o                         
 -13   8  13       1421.00       1749.95       309.49 o                         
 -12   8  13       3583.48       3364.03       315.68 o                         
 -11   8  13       4824.55       5232.08       388.16 o                         
 -10   8  13        253.50        318.34       130.28 o                         
  -9   8  13       3431.36       3432.09       381.11 o                         
  -8   8  13       3362.80       3114.23       290.56 o                         
  -7   8  13       5531.54       5244.11       451.88 o                         
  -6   8  13      13171.06      13983.56       629.16 o                         
  -5   8  13        281.82        295.95       228.31 o                         
  -4   8  13       4359.62       4706.68       357.96 o                         
  -3   8  13       3697.51       4155.63       331.23 o                         
  -2   8  13       4437.28       4858.97       320.99 o                         
  -1   8  13       6926.17       6723.24       342.51 o                         
   0   8  13        678.47        722.98       102.88 o                         
   1   8  13      11741.27      11801.85       454.35 o                         
   2   8  13        207.68        278.80       134.94 o                         
   3   8  13        426.60        467.77       128.22 o                         
   4   8  13        934.58       1080.71       176.65 o                         
   5   8  13          7.88         30.00        95.07 o                         
   6   8  13       5643.50       5373.85       411.22 o                         
 -11   9  13       1116.62       1109.61       254.04 o                         
 -10   9  13       1134.41        957.35       175.44 o                         
  -9   9  13        261.40        261.75       102.66 o                         
  -8   9  13       3577.74       3030.65       297.63 o                         
  -7   9  13       6068.91       6050.32       417.54 o                         
  -6   9  13       1094.95        922.37       166.28 o                         
  -5   9  13      12852.36      13885.34       639.33 o                         
  -4   9  13        212.06        137.11       123.00 o                         
  -3   9  13       8125.81       8973.84       507.06 o                         
  -2   9  13       4013.21       4158.71       345.70 o                         
  -1   9  13       5471.56       5647.52       317.45 o                         
   0   9  13      10021.55      10405.11       440.44 o                         
   1   9  13         73.73        175.39        81.68 o                         
   2   9  13       2721.61       2603.93       262.39 o                         
   3   9  13       3495.41       3420.25       250.44 o                         
   4   9  13        478.63        486.46       126.61 o                         
   5   9  13       5626.04       5698.18       361.67 o                         
 -11  10  13       4378.30       4967.78       541.10 o                         
 -10  10  13         27.45        -14.22       110.05 o                         
  -9  10  13       6260.56       5647.73       415.28 o                         
  -8  10  13       1182.28       1065.20       240.16 o                         
  -7  10  13       6399.81       6054.13       430.13 o                         
  -6  10  13       1295.55        697.99       151.73 o                         
  -5  10  13        105.81        -33.41        89.22 o                         
  -4  10  13        529.52        522.46       136.48 o                         
  -3  10  13       1662.30       1965.46       285.45 o                         
  -2  10  13         18.68         -8.11       108.95 o                         
  -1  10  13       7853.66       8792.13       509.52 o                         
   0  10  13       1567.15       1392.50       198.98 o                         
   1  10  13       9492.95      10260.50       566.43 o                         
   2  10  13        164.39         67.20        90.16 o                         
   3  10  13       2536.84       2643.76       275.47 o                         
   4  10  13        283.75        377.72       145.10 o                         
   5  10  13        460.96        529.93       189.28 o                         
  -7  11  13       5376.84       5971.33       431.58 o                         
  -6  11  13         26.54         20.93       100.23 o                         
  -5  11  13       6012.00       5961.49       426.84 o                         
  -4  11  13        232.77        274.08       114.60 o                         
  -3  11  13       1873.08       2053.87       466.95 o                         
  -2  11  13         11.60         -5.88       162.62 o                         
  -1  11  13       1138.13       1247.76       201.64 o                         
   0  11  13         81.86         64.96       113.27 o                         
   1  11  13        689.06        708.75       118.08 o                         
   2  11  13          0.89         26.07       124.61 o                         
 -14   0  14      31047.63      33330.95      1461.96 o                         
 -12   0  14      10948.80      10952.58       761.37 o                         
 -10   0  14        149.62        115.30       109.37 o                         
  -8   0  14      12554.55      12747.42       547.54 o                         
  -6   0  14      68569.27      67975.61      1399.28 o                         
  -4   0  14      13777.51      14176.71       480.76 o                         
  -2   0  14       8469.60       8354.03       421.28 o                         
   0   0  14        856.50        881.64       138.98 o                         
   2   0  14       5549.00       5640.92       341.34 o                         
   4   0  14       4903.86       4964.67       339.09 o                         
   6   0  14      20478.55      20531.74      1065.10 o                         
   8   0  14       6550.90       7433.89       660.46 o                         
 -15   1  14        499.73        810.97       145.97 o                         
 -14   1  14       2407.67       2146.11       247.33 o                         
 -13   1  14        617.98        878.55       167.53 o                         
 -12   1  14      13022.30      13486.92       607.61 o                         
 -11   1  14        116.97        105.97        74.99 o                         
 -10   1  14       4545.43       4822.26       340.26 o                         
  -9   1  14         96.73        102.98        47.46 o                         
  -8   1  14      16818.51      17094.17       512.12 o                         
  -7   1  14       1560.46       1819.13       210.13 o                         
  -6   1  14       3603.60       3939.71       221.97 o                         
  -5   1  14       1562.64       1662.04        97.79 o                         
  -4   1  14       2187.21       2172.45       107.36 o                         
  -3   1  14       1598.05       1563.21       100.20 o                         
  -2   1  14      10655.48      10289.05       298.67 o                         
  -1   1  14       1970.48       2020.48       118.77 o                         
   0   1  14      50445.91      46353.77       769.11 o                         
   1   1  14        148.28        106.98        48.94 o                         
   2   1  14      10720.24      10106.39       328.50 o                         
   3   1  14        296.08        239.90        61.53 o                         
   4   1  14        153.50         83.63        42.43 o                         
   5   1  14        118.38        171.09        57.75 o                         
   6   1  14       1466.70       1177.22       303.90 o                         
   7   1  14       1272.33       1733.70       225.12 o                         
   8   1  14       9629.37       9751.92       539.82 o                         
   9   1  14        344.77        366.38       159.99 o                         
 -15   2  14          7.66        -26.73        68.07 o                         
 -14   2  14       7605.57       7608.86       384.33 o                         
 -13   2  14       2443.82       2287.03       206.58 o                         
 -12   2  14       1715.88       1524.18       163.60 o                         
 -11   2  14       1197.74       1114.46       116.38 o                         
 -10   2  14         69.32         65.27        56.30 o                         
  -9   2  14       1122.06       1340.44       120.28 o                         
  -8   2  14       4866.31       4575.97       263.01 o                         
  -7   2  14       3951.86       3886.56       235.10 o                         
  -6   2  14      21987.73      22481.01       515.99 o                         
  -5   2  14          0.55         14.77        24.95 o                         
  -4   2  14       3247.61       3192.87       132.82 o                         
  -3   2  14         95.40        188.63        39.17 o                         
  -2   2  14       1328.14       1294.64        93.67 o                         
  -1   2  14       5235.55       5300.57       193.58 o                         
   0   2  14         31.33         20.74        64.76 o                         
   1   2  14      11012.15      10622.72       334.32 o                         
   2   2  14       5030.63       4450.23       218.14 o                         
   3   2  14        666.12        631.81        85.53 o                         
   4   2  14       2697.64       2636.43       175.26 o                         
   5   2  14        479.44        393.09        91.51 o                         
   6   2  14      13815.92      13485.44       604.81 o                         
   7   2  14        992.60       1017.93       177.18 o                         
   8   2  14       5034.61       4950.07       385.27 o                         
 -15   3  14       4625.34       5396.24       401.83 o                         
 -14   3  14       1010.09        951.93       168.84 o                         
 -13   3  14       7604.31       7390.81       459.08 o                         
 -12   3  14       5675.47       5525.09       307.74 o                         
 -11   3  14         22.24         38.83        50.32 o                         
 -10   3  14        779.91        666.08       106.72 o                         
  -9   3  14        782.25        667.96        99.76 o                         
  -8   3  14       5083.16       5450.41       290.68 o                         
  -7   3  14      16692.30      16695.87       443.61 o                         
  -6   3  14       3719.64       3722.29       197.34 o                         
  -5   3  14      14205.27      14254.42       299.62 o                         
  -4   3  14         44.98         38.83        32.06 o                         
  -3   3  14        811.76        858.35        78.16 o                         
  -2   3  14       1456.65       1532.97       104.05 o                         
  -1   3  14       1387.69       1351.38       114.02 o                         
   0   3  14      17028.67      16514.38       527.91 o                         
   1   3  14       3285.85       3364.11       267.69 o                         
   2   3  14       5568.20       5480.03       242.89 o                         
   3   3  14       6024.21       5765.53       267.44 o                         
   4   3  14        347.73        250.00        84.03 o                         
   5   3  14       8451.25       8321.19       372.51 o                         
   6   3  14        193.33        292.85        82.84 o                         
   7   3  14       8654.12       9505.25       527.22 o                         
   8   3  14       1607.61       1454.14       209.16 o                         
 -15   4  14         20.83        354.90       135.78 o                         
 -14   4  14       3799.69       4071.30       343.99 o                         
 -13   4  14      10690.56      10789.67       452.41 o                         
 -12   4  14       1329.23       1242.38       152.15 o                         
 -11   4  14      12487.55      12501.78       470.49 o                         
 -10   4  14        142.37        171.23        54.65 o                         
  -9   4  14      11919.52      11941.61       328.79 o                         
  -8   4  14       1985.98       1940.27       143.36 o                         
  -7   4  14      15846.03      15981.12       435.24 o                         
  -6   4  14       5125.39       4681.92       225.32 o                         
  -5   4  14        578.21        528.25        67.69 o                         
  -4   4  14        986.33       1146.35        95.25 o                         
  -3   4  14       3391.88       3630.44       162.10 o                         
  -2   4  14        489.06        627.14        85.75 o                         
  -1   4  14      26058.59      26120.38       503.81 o                         
   0   4  14        689.19        766.44        89.11 o                         
   1   4  14      26562.86      25335.51       671.31 o                         
   2   4  14         42.27         57.90        42.01 o                         
   3   4  14       2319.01       2429.54       192.67 o                         
   4   4  14        600.05        487.50        97.94 o                         
   5   4  14         35.77         -7.96        66.54 o                         
   6   4  14       3130.07       3227.22       661.31 o                         
   7   4  14       5878.76       6129.40       420.13 o                         
   8   4  14       1303.27       1314.64       209.73 o                         
 -15   5  14       9293.81       9853.10       747.32 o                         
 -14   5  14         67.93        131.56        70.44 o                         
 -13   5  14      16478.67      17012.68       583.70 o                         
 -12   5  14         20.00         76.13        71.31 o                         
 -11   5  14       1014.90       1041.79       134.76 o                         
 -10   5  14        136.27         53.60        57.30 o                         
  -9   5  14        481.71        519.36        84.15 o                         
  -8   5  14         58.97        145.70        47.58 o                         
  -7   5  14      25014.17      24913.87       560.06 o                         
  -6   5  14        160.93        166.65        53.30 o                         
  -5   5  14      30715.71      31526.30       610.95 o                         
  -4   5  14        184.07        172.02        41.37 o                         
  -3   5  14       7929.66       7901.85       283.53 o                         
  -2   5  14       2519.85       2854.85       171.13 o                         
  -1   5  14       4936.11       5339.08       272.01 o                         
   0   5  14       1244.17       1507.92       128.14 o                         
   1   5  14       2219.03       2570.93       167.46 o                         
   2   5  14        124.79         95.19        73.00 o                         
   3   5  14       3815.57       3777.41       243.98 o                         
   4   5  14        712.37        689.72       111.66 o                         
   5   5  14       6930.23       6278.46       509.27 o                         
   6   5  14        754.70        680.37       154.47 o                         
   7   5  14      12857.98      12790.85       631.69 o                         
 -14   6  14        195.97        213.34        88.79 o                         
 -13   6  14       5327.60       5495.98       323.22 o                         
 -12   6  14         33.76         19.27        67.42 o                         
 -11   6  14       4163.91       4157.93       271.01 o                         
 -10   6  14        126.67         92.51        56.71 o                         
  -9   6  14       2701.50       2511.50       205.41 o                         
  -8   6  14        109.10        123.79        64.36 o                         
  -7   6  14       5573.37       5894.65       316.09 o                         
  -6   6  14         78.58         97.48        69.93 o                         
  -5   6  14         57.44         89.04        45.88 o                         
  -4   6  14        192.44        101.35        50.07 o                         
  -3   6  14       2466.60       2588.90       163.67 o                         
  -2   6  14       1898.91       2032.44       149.26 o                         
  -1   6  14      16770.49      17323.90       462.44 o                         
   0   6  14       1018.12       1023.01       120.85 o                         
   1   6  14      20692.65      20423.88       585.10 o                         
   2   6  14          4.68        -23.54        57.94 o                         
   3   6  14        931.49        738.67       137.72 o                         
   4   6  14         37.67         58.94        67.04 o                         
   5   6  14          8.73        -50.93        83.27 o                         
   6   6  14        433.28        282.08       180.99 o                         
   7   6  14       4376.87       4864.67       569.38 o                         
 -14   7  14        188.24        220.10       124.27 o                         
 -13   7  14       5210.05       6012.72       344.09 o                         
 -12   7  14       2208.37       2178.75       249.24 o                         
 -11   7  14         37.84         26.39        58.04 o                         
 -10   7  14       1053.87       1138.65       145.45 o                         
  -9   7  14       1019.89       1074.38       169.63 o                         
  -8   7  14       1490.00       1370.80       189.66 o                         
  -7   7  14       9790.58       9782.96       514.12 o                         
  -6   7  14          8.57        -23.09        69.99 o                         
  -5   7  14       8071.23       8507.32       308.16 o                         
  -4   7  14       1113.32        918.91       103.55 o                         
  -3   7  14       1281.41       1351.53       124.09 o                         
  -2   7  14        968.50       1092.52       113.91 o                         
  -1   7  14       1184.84        985.23       123.98 o                         
   0   7  14       3916.99       3741.22       212.68 o                         
   1   7  14        840.82       1052.38       135.39 o                         
   2   7  14       1109.50       1148.96       165.34 o                         
   3   7  14       1962.14       1800.91       225.47 o                         
   4   7  14        403.22        414.94       121.81 o                         
   5   7  14       6604.45       6849.61       453.95 o                         
   6   7  14         54.52        216.58       135.95 o                         
 -13   8  14       3084.84       3210.89       433.42 o                         
 -12   8  14       1618.70       1370.02       315.42 o                         
 -11   8  14       3652.44       3453.54       321.16 o                         
 -10   8  14          0.51         -6.72        86.71 o                         
  -9   8  14       2964.41       2713.06       316.94 o                         
  -8   8  14       1658.95       1328.10       224.50 o                         
  -7   8  14       6193.18       6570.57       428.78 o                         
  -6   8  14      14302.72      14390.47       651.02 o                         
  -5   8  14        468.83        542.64       102.86 o                         
  -4   8  14       5998.00       6174.84       325.56 o                         
  -3   8  14        903.48        993.94       139.11 o                         
  -2   8  14       2322.95       2350.49       204.65 o                         
  -1   8  14       6678.17       6152.49       446.24 o                         
   0   8  14       1069.08       1205.80       114.61 o                         
   1   8  14      10471.76      10745.47       931.94 o                         
   2   8  14       6656.35       6421.49       425.03 o                         
   3   8  14       1952.55       2177.53       250.26 o                         
   4   8  14       2161.88       2254.61       263.22 o                         
   5   8  14          0.77        -66.93        91.53 o                         
 -11   9  14        273.90        316.09       117.33 o                         
 -10   9  14       6716.78       6273.37       435.58 o                         
  -9   9  14        777.22        739.30       150.45 o                         
  -8   9  14       8675.81       9411.99       532.28 o                         
  -7   9  14       4706.85       4635.33       372.51 o                         
  -6   9  14       1331.42       1088.89       182.85 o                         
  -5   9  14       5680.38       6025.90       424.22 o                         
  -4   9  14        311.97        319.33       109.66 o                         
  -3   9  14        574.06        777.05       164.63 o                         
  -2   9  14       3372.76       3404.61       252.19 o                         
  -1   9  14          9.92         65.78        62.74 o                         
   0   9  14      12763.49      13448.49       668.74 o                         
   1   9  14        246.82        419.90       110.66 o                         
   2   9  14       4722.67       4737.20       604.93 o                         
   3   9  14       1711.95       1931.84       197.23 o                         
   4   9  14       1469.62       1400.67       279.02 o                         
   5   9  14       1306.62       1110.31       242.11 o                         
  -9  10  14        253.26        475.07       169.31 o                         
  -8  10  14       2331.91       2326.22       274.72 o                         
  -7  10  14         82.35        -47.33        87.34 o                         
  -6  10  14      10006.58      11467.17       603.77 o                         
  -5  10  14        112.56        233.18        96.41 o                         
  -4  10  14       5842.42       5606.72       422.36 o
[truncated: 70,228 more chars]
