# Supplementary material for: mer-Tri­chlorido­tris­(tetra­hydro­thio­phene-κS)iridium(III): preparation and comparison with other mer-tri­chlorido­tris­(tetra­hydro­thio­phene-κS)metal complexes
Source: Acta Crystallogr E Crystallogr Commun. 2016 Aug 16;72(Pt 9):1305–9. doi: 10.1107/S2056989016012883 (PMC5120713; doi:10.1107/S2056989016012883)
Supplement: Supplementary file 3 [file e-72-01305-Isup3.mol]

lbx-072abs
  --CCDC--072616    3D                              

 43 45  0  0  0  0  0  0  0  0999 V2000
    2.1372    7.2187   10.4524 Ir     0
    4.2244    7.2203    9.3402 Cl     0
    3.2327    7.5063   12.5427 Cl     0
    0.0386    7.3259   11.5550 Cl     0
    2.2510    4.8870   10.6947 S      0
    1.0095    6.9821    8.4296 S      0
    2.0422    9.5715   10.3539 S      0
    3.9297    4.4241   11.2858 C      0
    4.2802    3.6602   10.7619 H      0
    4.5512    5.1869   11.1873 H      0
    3.7912    4.0396   12.7532 C      0
    4.5009    3.3978   13.0088 H      0
    3.8693    4.8414   13.3285 H      0
    2.4187    3.4050   12.9103 C      0
    2.2008    3.2840   13.8681 H      0
    2.3921    2.5212   12.4649 H      0
    1.4277    4.3697   12.2508 C      0
    1.2541    5.1510   12.8346 H      0
    0.5682    3.9166   12.0595 H      0
    1.8609    5.8174    7.2874 C      0
    1.9239    6.2091    6.3795 H      0
    2.7774    5.6267    7.6100 H      0
    1.0298    4.5307    7.2545 C      0
    1.1448    4.0704    6.3866 H      0
    1.3185    3.9186    7.9768 H      0
   -0.4214    4.9234    7.4501 C      0
   -0.7722    5.3766    6.6436 H      0
   -0.9777    4.1257    7.6342 H      0
   -0.4299    5.8646    8.6363 C      0
   -0.3536    5.3561    9.4829 H      0
   -1.2719    6.3865    8.6578 H      0
    1.9012   10.2200    8.6506 C      0
    2.1868    9.5413    7.9897 H      0
    0.9704   10.4907    8.4508 H      0
    2.8376   11.4288    8.6321 C      0
    3.0109   11.7220    7.7028 H      0
    2.4432   12.1834    9.1360 H      0
    4.1236   10.9561    9.2930 C      0
    4.7243   11.7231    9.4657 H      0
    4.5948   10.3123    8.7063 H      0
    3.7227   10.2815   10.6149 C      0
    3.7072   10.9438   11.3500 H      0
    4.3669    9.5659   10.8475 H      0
  1  2  1
  1  3  1
  1  4  1
  1  5  1
  1  6  1
  1  7  1
  5  8  1
  5 17  1
  6 20  1
  6 29  1
  7 32  1
  7 41  1
  8  9  1
  8 10  1
  8 11  1
 11 12  1
 11 13  1
 11 14  1
 14 15  1
 14 16  1
 14 17  1
 17 18  1
 17 19  1
 20 21  1
 20 22  1
 20 23  1
 23 24  1
 23 25  1
 23 26  1
 26 27  1
 26 28  1
 26 29  1
 29 30  1
 29 31  1
 32 33  1
 32 34  1
 32 35  1
 35 36  1
 35 37  1
 35 38  1
 38 39  1
 38 40  1
 38 41  1
 41 42  1
 41 43  1
M  END
$$$$
